# Supplementary material for: Nutrient Limitation Causes Differential Expression of Transport- and Metabolism Genes in the Compartmentalized Anammox Bacterium Kuenenia stuttgartiensis
Source: Front Microbiol. 2020 Aug 13;11:1959. doi: 10.3389/fmicb.2020.01959 (PMC7438415; doi:10.3389/fmicb.2020.01959)
Supplement: Supplementary file 1 [file Data_Sheet_1.xlsx]

## Sheet: legend
Supplemental file 1: K. stuttgartiensis MBR1 genes that are expressed 1) only in ammonium limited growth conditions, 2) only in nitrite limited growth conditions, 3) expressed in either condition or 4) not expressed in either condition.

## Sheet: 58 genes only in NH4 lim growth
nr	K.stuttgartiensisMBR1 number	Name	K.stuttgartiensis RU1 homologue	K. stuttgartiensis MBR1 annotation	average RPKM NH4+ limited growth	average RPKM NO2- limited growth			locus_tag	product
1	KSMBR1_0857	KSMBR1_0857	#N/A	hypothetical protein	58.4065	0			KSMBR1_0001	hypothetical protein
2	KSMBR1_0023	KSMBR1_0023	#N/A	hypothetical protein	50.7115	0			KSMBR1_0002	strongly similar to pantoate--beta-alanine ligase from Corynebacterium glutamicum (strain ATCC)
3	KSMBR1_3908	KSMBR1_3908	kustc0589	hypothetical protein	43.3879	0			KSMBR1_0003	hypothetical protein
4	KSMBR1_0139	KSMBR1_0139	kuste3778	hypothetical protein	29.0097	0			KSMBR1_0004	hypothetical protein
5	KSMBR1_0207	KSMBR1_0207	kuste2863	hypothetical protein	27.5345	0			KSMBR1_0005	hypothetical protein
6	KSMBR1_0571	flhA_6	kuste2537	strong similarity to flagellar biosynthesis protein FlhA	21.0447	0			KSMBR1_0006	similar to DNA-methyltransferase (cytosine-specific)
7	KSMBR1_3458	KSMBR1_3458	kuste3584	hypothetical protein	21.0356	0			KSMBR1_0007	similar to ADP-heptose-LPS-heptosyl transferase II
8	KSMBR1_2918	KSMBR1_2918	#N/A	hypothetical protein	19.5765	0			KSMBR1_0008	hypothetical protein
9	KSMBR1_4071	KSMBR1_4071	kuste4003	hypothetical protein	19.533	0			KSMBR1_0009	hypothetical protein
10	KSMBR1_1681	KSMBR1_1681	kustd1920	Sodium/glutamate symporter	19.5149	0			KSMBR1_0010	hypothetical protein
11	KSMBR1_3495	KSMBR1_3495	kuste3840	hypothetical protein	18.5744	0			KSMBR1_0011	similar to pyridine nucleotide-disulphide oxidoreductase
12	KSMBR1_3147	KSMBR1_3147	kustb0131	Nucleotidyltransferase domain protein	17.568	0			KSMBR1_0012	hypothetical protein
13	KSMBR1_2894	KSMBR1_2894	kusta0008	hypothetical protein	16.4641	0			KSMBR1_0013	hypothetical protein
14	KSMBR1_0906	KSMBR1_0906	#N/A	hypothetical protein	15.8997	0			KSMBR1_0014	hypothetical protein
15	KSMBR1_0561	fliA_2	#N/A	strongly similar to RNA polymerase sigma factor for flagellar operon	15.7567	0			KSMBR1_0015	strongly similar to response regulator of the arsR family protein
16	KSMBR1_1300	KSMBR1_1300	#N/A	hypothetical protein	15.3815	0			KSMBR1_0016	hypothetical protein
17	KSMBR1_3467	KSMBR1_3467	kuste3593	hypothetical protein	14.2058	0			KSMBR1_0017	hypothetical protein
18	KSMBR1_3250	KSMBR1_3250	#N/A	hypothetical protein	13.4589	0			KSMBR1_0018	hypothetical protein
19	KSMBR1_3572	KSMBR1_3572	kuste3961	hypothetical protein	13.065	0			KSMBR1_0019	hypothetical protein
20	KSMBR1_4038	KSMBR1_4038	kustc0587	hypothetical protein	12.4396	0			KSMBR1_0020	hypothetical protein
21	KSMBR1_1539	dnaE_3	#N/A	similar to DNA polymerase III, alpha subunit	12.1034	0			KSMBR1_0021	hypothetical protein
22	KSMBR1_2000	KSMBR1_2000	kustc0272	hypothetical protein	11.5142	0			KSMBR1_0022	Hemerythrin HHE cation binding domain protein
23	KSMBR1_4028	KSMBR1_4028	kustc0424	hypothetical protein	11.3586	0			KSMBR1_0023	hypothetical protein
24	KSMBR1_2360	KSMBR1_2360	kustc0683	hypothetical protein	11.2091	0			KSMBR1_0024	similar to acriflavine resistance protein F
25	KSMBR1_3411	KSMBR1_3411	#N/A	hypothetical protein	9.82951	0			KSMBR1_0025	similar to AcrA/AcrE family multidrug efflux protein
26	KSMBR1_0116	KSMBR1_0116	#N/A	hypothetical protein	9.73532	0			KSMBR1_0026	hypothetical protein
27	KSMBR1_0782	KSMBR1_0782	kuste3350	hypothetical protein	9.5361	0			KSMBR1_0027	similar to sodium solute symporter
28	KSMBR1_1780	rub_1	kustd2038	strongly similar to rubredoxin	8.44952	0			KSMBR1_0028	hypothetical protein
29	KSMBR1_0614	KSMBR1_0614	#N/A	hypothetical protein	8.29305	0			KSMBR1_0029	similar to SAM-dependent methyltransferase
30	KSMBR1_2568	KSMBR1_2568	kustc0928	hypothetical protein	8.14227	0			KSMBR1_0030	hypothetical protein
31	KSMBR1_2002	KSMBR1_2002	kustc0274	hypothetical protein	7.76245	0			KSMBR1_0031	highly similar to nuclease
32	KSMBR1_4017	KSMBR1_4017	kusta0094	putative transposase	7.32423	0			KSMBR1_0032	hypothetical protein
33	KSMBR1_1477	KSMBR1_1477	kustd1723	hypothetical protein	7.10833	0			KSMBR1_0033	hypothetical protein
34	KSMBR1_2335	KSMBR1_2335	#N/A	hypothetical protein	7.10833	0			KSMBR1_0034	strongly similar to glutamate-ammonia ligase type III
35	KSMBR1_0876	KSMBR1_0876	#N/A	hypothetical protein	6.94477	0			KSMBR1_0035	similar to kinesin light chain KLC
36	KSMBR1_2500	KSMBR1_2500	kustc0862	hypothetical protein	6.6554	0			KSMBR1_0036	hypothetical protein
37	KSMBR1_0557	KSMBR1_0557	#N/A	hypothetical protein	6.58566	0			KSMBR1_0037	AIPR protein
38	KSMBR1_3902	KSMBR1_3902	#N/A	hypothetical protein	6.07907	0			KSMBR1_0038	Reverse transcriptase (RNA-dependent DNA polymerase)
39	KSMBR1_3904	KSMBR1_3904	#N/A	hypothetical protein	5.87295	0			KSMBR1_0039	hypothetical zinc finger containing protein
40	KSMBR1_0455	KSMBR1_0455	kuste4131	hypothetical protein	5.59781	0			KSMBR1_0040	similar to general secretion pathway protein A (exeA)
41	KSMBR1_3975	KSMBR1_3975	kuste2677	hypothetical protein	5.59781	0			KSMBR1_0041	hypothetical protein
42	KSMBR1_0660	KSMBR1_0660	kuste3485	hypothetical protein	5.5287	0			KSMBR1_0042	hypothetical protein
43	KSMBR1_1121	KSMBR1_1121	kustd1287	hypothetical protein	5.5287	0			KSMBR1_0043	hypothetical protein
44	KSMBR1_1828	KSMBR1_1828	kustd2095	hypothetical protein	5.5287	0			KSMBR1_0044	hypothetical protein
45	KSMBR1_0972	KSMBR1_0972	kuste3149	hypothetical protein	5.33125	0			KSMBR1_0045	hypothetical protein
46	KSMBR1_0517	KSMBR1_0517	kustc0288	hypothetical protein	5.07078	0			KSMBR1_0046	hypothetical protein
47	KSMBR1_3569	KSMBR1_3569	kuste3958	hypothetical protein	5.00794	0			KSMBR1_0047	hypothetical protein
48	KSMBR1_2851	KSMBR1_2851	kustc0424	putative orf	4.42483	0			KSMBR1_0048	hypothetical protein
49	KSMBR1_2129	KSMBR1_2129	kustc0493	similar to E. coli insertion element IS186	3.47238	0			KSMBR1_0049	hypothetical protein
50	KSMBR1_0677	tnpA_5	kuste3465	similar to transposase tnpA	3.4448	0			KSMBR1_0050	hypothetical protein
51	KSMBR1_2803	tufA_2	kuste2950	strongly similar to translational elongation factor Tu	3.35031	0			KSMBR1_0051	hypothetical protein
52	KSMBR1_2103	KSMBR1_2103	kustc0398	unknown heme protein	2.66562	0			KSMBR1_0052	similar to general secretion pathway protein A (exeA)
53	KSMBR1_2883	KSMBR1_2883	#N/A	strongly similar to pyruvate:ferredoxin-oxoacid:ferredoxin oxidoreductases alpha subunit	2.63773	0			KSMBR1_0053	hypothetical zinc finger containing protein
54	KSMBR1_3496	wrbA	kuste3848	strongly similar to flavoprotein WrbA	2.22798	0			KSMBR1_0054	hypothetical protein
55	KSMBR1_2745	KSMBR1_2745	kuste2863	hypothetical protein	2.16062	0			KSMBR1_0055	Hypothetical Protein
56	KSMBR1_0970	KSMBR1_0970	kustc0922	hypothetical protein	1.13889	0			KSMBR1_0056	hypothetical protein
57	KSMBR1_1417	KSMBR1_1417	kustc0922	hypothetical protein	1.13889	0			KSMBR1_0057	putative orf
58	KSMBR1_2209	KSMBR1_2209	#N/A	hypothetical protein	0.969527	0			KSMBR1_0058	hypothetical protein
									KSMBR1_0059	similar to dolichyl-phosphate mannosyltransferase
				average:	11.9828				KSMBR1_0060	similar to muconolactone delta-isomerase
									KSMBR1_0061	strongly similar to 3-oxoacyl carrier protein reductase
									KSMBR1_0062	hypothetical protein
									KSMBR1_0063	similar to DNA repair photoproduct lyase
									KSMBR1_0064	hypothetical protein
									KSMBR1_0065	hypothetical protein
									KSMBR1_0066	similar to bacterioferritin: purified by Simon
									KSMBR1_0067	similar to transposase
									KSMBR1_0068	tRNA-Ser(cag)
									KSMBR1_0069	strong similarity to SsrA-binding protein
									KSMBR1_0070	similar to two-component response regulator CheY
									KSMBR1_0071	D-alanyl-D-alanine carboxypeptidase DacC precursor
									KSMBR1_0072	similar to phosphatidylethanolamine N-methyltransferase
									KSMBR1_0073	similar to UDP-glucose 6-dehydrogenase
									KSMBR1_0074	hypothetical protein
									KSMBR1_0075	4-hydroxy-3-methylbut-2-enyl diphosphate reductase
									KSMBR1_0076	hypothetical protein
									KSMBR1_0077	hypothetical protein
									KSMBR1_0078	hypothetical protein
									KSMBR1_0079	hypothetical protein
									KSMBR1_0080	strongly similar to alcohol dehydrogenase
									KSMBR1_0081	hypothetical protein
									KSMBR1_0082	Hypothetical Protein
									KSMBR1_0083	similar to transposase
									KSMBR1_0084	hypothetical protein
									KSMBR1_0085	hypothetical protein
									KSMBR1_0086	hypothetical protein
									KSMBR1_0087	hypothetical protein
									KSMBR1_0088	hypothetical protein
									KSMBR1_0089	similar to general secretion pathway protein A (exeA)
									KSMBR1_0090	hypothetical zinc finger containing protein
									KSMBR1_0091	hypothetical protein
									KSMBR1_0092	hypothetical protein
									KSMBR1_0093	hypothetical protein
									KSMBR1_0094	strongly similar to ribose-5-phosphate isomerase
									KSMBR1_0095	similar to thiol-disulfide oxidoreductase
									KSMBR1_0096	hypothetical protein
									KSMBR1_0097	hypothetical protein
									NA	NA
									KSMBR1_0098	hypothetical protein
									KSMBR1_0099	hypothetical protein
									KSMBR1_0100	hypothetical protein
									KSMBR1_0101	hypothetical protein
									KSMBR1_0102	hypothetical protein*
									KSMBR1_0103	hypothetical protein
									KSMBR1_0104	hypothetical protein
									KSMBR1_0105	hypothetical protein
									KSMBR1_0106	RAMP superfamily protein
									KSMBR1_0107	hypothetical protein *
									KSMBR1_0108	hypothetical protein
									KSMBR1_0109	hypothetical protein
									KSMBR1_0110	hypothetical protein
									KSMBR1_0111	Hypothetical Protein
									KSMBR1_0112	hypothetical protein
									KSMBR1_0113	hypothetical protein
									NA	NA
									KSMBR1_0114	hypothetical protein
									KSMBR1_0115	tRNA-Val(gac)
									KSMBR1_0116	hypothetical protein
									KSMBR1_0117	hypothetical protein
									KSMBR1_0118	hypothetical protein
									KSMBR1_0119	strongly similar to dTDP-D-glucose 4,6-dehydratase
									KSMBR1_0120	similar to ATP synthase subunit epsilon
									KSMBR1_0121	strongly similar to ATP synthase subunit beta
									KSMBR1_0122	similar to ATP synthase subunit gamma
									KSMBR1_0123	strongly similar to ATP synthase subunit alpha
									KSMBR1_0124	ATP synthase subunit delta
									KSMBR1_0125	ATP synthase subunit b, sodium ion specific
									KSMBR1_0126	hypothetical protein
									KSMBR1_0127	hypothetical protein
									KSMBR1_0128	similar to ATP synthase subunit A
									KSMBR1_0129	ATP synthase I chain
									KSMBR1_0130	Putative F0F1-ATPase subunit (ATPase_gene1)
									KSMBR1_0131	hypothetical protein
									KSMBR1_0132	strongly similar to glutamate-1-semialdehyde aminomutase (aminotransferase)
									KSMBR1_0133	similar to phosphoribosylglycinamide formyltransferase
									KSMBR1_0134	similar to matrilysin (metalloproteinase)
									KSMBR1_0135	similar to ferric enterobactin receptor FepA
									KSMBR1_0136	hypothetical protein
									KSMBR1_0137	ABC transporter substrate binding protein
									KSMBR1_0138	similar to hybrid sensor
									KSMBR1_0139	hypothetical protein
									KSMBR1_0140	hypothetical protein
									KSMBR1_0141	hypothetical protein
									KSMBR1_0142	similar to ATP-dependent RNA helicase (RNA polymerase associated protein)
									KSMBR1_0143	hypothetical protein
									KSMBR1_0144	similar to flavocytochrome C fumarate reductase
									KSMBR1_0145	hypothetical protein
									KSMBR1_0146	similar to nitrogen regulatory bacterial protein IIA
									KSMBR1_0147	Hypothetical Protein
									KSMBR1_0148	similar to nitrogen regulatory bacterial protein IIA
									KSMBR1_0149	hypothetical protein
									KSMBR1_0150	hypothetical protein
									KSMBR1_0151	hypothetical protein
									KSMBR1_0152	hypothetical protein
									KSMBR1_0153	hypothetical protein
									KSMBR1_0154	hypothetical protein
									KSMBR1_0155	hypothetical protein
									KSMBR1_0156	hypothetical protein
									KSMBR1_0157	hypothetical protein
									KSMBR1_0158	hypothetical protein
									KSMBR1_0159	hypothetical protein
									KSMBR1_0160	hypothetical protein
									KSMBR1_0161	hypothetical protein
									KSMBR1_0162	similar to phosphoserine phosphatase
									KSMBR1_0163	hypothetical protein
									KSMBR1_0164	similar to glucokinase
									KSMBR1_0165	hypothetical protein
									KSMBR1_0166	signal peptidase I
									KSMBR1_0167	similar to chain A of ATP binding cassette transporter
									KSMBR1_0168	Murein hydrolase activator NlpD precursor
									KSMBR1_0169	hypothetical protein
									KSMBR1_0170	hypothetical protein
									KSMBR1_0171	similar to 2-C-methyl-D-erythritol 4-phosphate cytidylyltransferase
									KSMBR1_0172	Hemerythrin HHE cation binding domain protein
									KSMBR1_0173	hypothetical protein
									KSMBR1_0174	strongly similar to lysyl-tRNA synthetase
									KSMBR1_0175	hypothetical protein
									KSMBR1_0176	similar to E. coli insertion element IS186
									KSMBR1_0177	hypothetical protein
									KSMBR1_0178	hypothetical protein
									KSMBR1_0179	silmilar to D-aminoacylase
									KSMBR1_0180	hypothetical protein
									KSMBR1_0181	strongly similar to RNA polymerase subunit sigma-54
									KSMBR1_0182	strongly similar to recombination protein RecR
									KSMBR1_0183	hypothetical protein
									KSMBR1_0184	similar to DNA polymerase III subunit gamma/tau
									KSMBR1_0185	tRNA-Ser(gga)
									KSMBR1_0186	tRNA-Ser(cga)
									KSMBR1_0187	hypothetical protein
									KSMBR1_0188	hypothetical protein
									KSMBR1_0189	tRNA-Arg(acg)
									KSMBR1_0190	hypothetical protein
									KSMBR1_0191	hypothetical protein
									KSMBR1_0192	Hypothetical Protein
									KSMBR1_0193	hypothetical protein
									KSMBR1_0194	hypothetical protein
									KSMBR1_0195	hypothetical protein
									KSMBR1_0196	VTC domain protein
									KSMBR1_0197	hypothetical protein
									KSMBR1_0198	hypothetical protein
									KSMBR1_0199	hypothetical protein
									KSMBR1_0200	hypothetical protein
									KSMBR1_0201	similar to cobalt transport protein CbiQ
									KSMBR1_0202	similar to cobalt transport ATP-binding protein CbiO
									KSMBR1_0203	similar to L-threonine-O-3-phosphate decarboxylase
									KSMBR1_0204	strongly similar to cobyric acid synthase
									KSMBR1_0205	hypothetical protein
									KSMBR1_0206	hypothetical protein
									KSMBR1_0207	hypothetical protein
									KSMBR1_0208	hypothetical protein
									KSMBR1_0209	hypothetical protein
									KSMBR1_0210	hypothetical protein
									KSMBR1_0211	hypothetical protein
									KSMBR1_0212	hypothetical protein
									KSMBR1_0213	hypothetical protein
									KSMBR1_0214	hypothetical protein
									KSMBR1_0215	hypothetical protein
									KSMBR1_0216	similar to general secretion pathway protein A (exeA)
									KSMBR1_0217	hypothetical zinc finger containing protein
									KSMBR1_0218	putative orf
									KSMBR1_0219	hypothetical protein
									KSMBR1_0220	hypothetical protein
									KSMBR1_0221	hypothetical protein
									KSMBR1_0222	hypothetical protein
									KSMBR1_0223	hypothetical protein
									KSMBR1_0224	hypothetical protein
									KSMBR1_0225	hypothetical protein
									KSMBR1_0226	hypothetical protein
									KSMBR1_0227	hypothetical protein
									KSMBR1_0228	hypothetical protein
									KSMBR1_0229	hypothetical protein
									KSMBR1_0230	strongly similar to bacterioferritin: not purified by Simon
									KSMBR1_0231	very similar to histidine kinase
									KSMBR1_0232	hypothetical protein
									KSMBR1_0233	similar to transposase istB
									KSMBR1_0234	similar to transposase istB
									KSMBR1_0235	similar to transposase istA
									KSMBR1_0236	hypothetical protein
									KSMBR1_0237	hypothetical protein
									KSMBR1_0238	putative orf
									KSMBR1_0239	hypothetical protein
									KSMBR1_0240	hypothetical protein
									KSMBR1_0241	hypothetical protein
									KSMBR1_0242	hypothetical protein
									KSMBR1_0243	hypothetical protein
									KSMBR1_0244	tRNA-Thr(cgt)
									KSMBR1_0245	strongly similar to 3-deoxy-D-manno-octulosonate 8-phosphate synthase
									KSMBR1_0246	similar to [NiFe]-hydrogenase maturation endoprotease
									KSMBR1_0247	strongly similar to pyruvate:ferredoxin oxidoreductase
									KSMBR1_0248	hypothetical protein
									KSMBR1_0249	hypothetical protein
									KSMBR1_0250	hypothetical protein
									KSMBR1_0251	hypothetical protein
									KSMBR1_0252	hypothetical protein
									KSMBR1_0253	hypothetical protein
									KSMBR1_0254	similar to rubrerythrin
									KSMBR1_0255	hypothetical protein
									KSMBR1_0256	hypothetical protein
									KSMBR1_0257	hypothetical protein
									KSMBR1_0258	hypothetical protein
									KSMBR1_0259	hypothetical protein
									KSMBR1_0260	hypothetical protein
									KSMBR1_0261	hypothetical protein
									KSMBR1_0262	hypothetical protein
									KSMBR1_0263	hypothetical protein
									KSMBR1_0264	hypothetical protein
									KSMBR1_0265	hypothetical protein
									KSMBR1_0266	hypothetical protein
									KSMBR1_0267	hypothetical protein
									KSMBR1_0268	hypothetical protein
									KSMBR1_0269	similar to two component response regulator
									KSMBR1_0270	similar to phosphoenolpyruvate carboxykinase
									KSMBR1_0271	similar to ribonuclease H
									KSMBR1_0272	strong similarity to lipoprotein releasing system ATP-binding protein LolD
									KSMBR1_0273	similar to branched-chain amino acid transferase
									KSMBR1_0274	similar to type II lipoprotein signal peptidase
									KSMBR1_0275	similar to DnaK suppressor protein
									KSMBR1_0276	hypothetical protein
									KSMBR1_0277	similar to pseudouridine synthase C
									KSMBR1_0278	hypothetical protein
									KSMBR1_0279	strongly similar to aspartate transcarbamoylase regulatory chain
									KSMBR1_0280	strongly similar to aspartate transcarbamoylase catalytic chain
									KSMBR1_0281	hypothetical protein
									KSMBR1_0282	hypothetical protein
									KSMBR1_0283	hypothetical protein
									KSMBR1_0284	hypothetical protein
									KSMBR1_0285	hypothetical protein
									KSMBR1_0286	hypothetical protein
									KSMBR1_0287	hypothetical protein
									KSMBR1_0288	hypothetical protein
									KSMBR1_0289	Helix-turn-helix domain protein
									KSMBR1_0290	hypothetical protein
									KSMBR1_0291	hypothetical protein
									KSMBR1_0292	DNA adenine methylase
									KSMBR1_0293	hypothetical protein
									KSMBR1_0294	hypothetical protein
									KSMBR1_0295	similar to site-specific tyrosine recombinase
									KSMBR1_0296	strongly similar to homoserine dehydrogenase
									KSMBR1_0297	strongly similar to phosphonopyruvate decarboxylase
									KSMBR1_0298	strongly similar to 2,3-biphosphoglycerate-dependent phosphoglycerate mutase
									KSMBR1_0299	hypothetical protein
									KSMBR1_0300	similar to formate transporter
									KSMBR1_0301	strongly similar to sigma 54 response regulator
									KSMBR1_0302	hypothetical signal transduction protein
									KSMBR1_0303	hypothetical histidine kinase protein
									KSMBR1_0304	similar to thyroid hormone sulfotransferase
									KSMBR1_0305	strongly similar to RNAse P protein
									KSMBR1_0306	hypothetical protein
									KSMBR1_0307	hypothetical protein
									KSMBR1_0308	hypothetical protein
									KSMBR1_0309	hypothetical protein
									KSMBR1_0310	hypothetical protein
									KSMBR1_0311	similar to glycogen phosphorylase
									KSMBR1_0312	Hypothetical Protein
									KSMBR1_0313	similar to glycogen phosphorylase
									KSMBR1_0314	hypothetical protein
									KSMBR1_0315	hypothetical protein
									KSMBR1_0316	similar to multicopper oxidase sufI
									KSMBR1_0317	similar to outermembrane (copper) efflux protein
									KSMBR1_0318	hypothetical protein
									KSMBR1_0319	hypothetical protein
									KSMBR1_0320	similar to Co/Zn/Cd resistance protein CzcA
									KSMBR1_0321	hypothetical protein
									KSMBR1_0322	hypothetical protein
									KSMBR1_0323	hypothetical protein
									KSMBR1_0324	hypothetical protein
									KSMBR1_0325	strongly similar to cation-transporting ATPase PacL
									KSMBR1_0326	hypothetical protein
									KSMBR1_0327	similar to two-component response regulator CheY
									KSMBR1_0328	hypothetical cytochrome protein
									KSMBR1_0329	hypothetical protein
									KSMBR1_0330	similar to isoamylase
									KSMBR1_0331	hypothetical protein
									KSMBR1_0332	hypothetical protein
									KSMBR1_0333	hypothetical cytochrome protein
									KSMBR1_0334	similar to heavy metal efflux pump protein CzcC
									KSMBR1_0335	Regulatory protein BlaR1
									KSMBR1_0336	similar to methicillin/oxacillin resistance regulatory protein MecI (methicillin repressor)
									KSMBR1_0337	hypothetical protein
									KSMBR1_0338	similar to lipid-A-disaccharide synthase
									KSMBR1_0339	similar to ATP-independent RNA helicase DbpA
									KSMBR1_0340	strongly similar to glycogen phosphorylase
									KSMBR1_0341	hypothetical protein
									KSMBR1_0342	similar to ATP-independent RNA helicase DbpA
									KSMBR1_0343	hypothetical protein
									KSMBR1_0344	similar to methylmalonyl-CoA epimerase
									KSMBR1_0345	similar to ribonuclease HI
									KSMBR1_0346	strongly similar ATPase involved in chromosome partitioning
									KSMBR1_0347	hypothetical protein
									KSMBR1_0348	similar to phosphatidylglycerophosphate synthase
									KSMBR1_0349	similar to 2-methylthioadenine synthetase
									KSMBR1_0350	strongly similar to DNA translocase cell division ATPase ftsK
									KSMBR1_0351	strongly similar to dUTP pyrophosphatase
									KSMBR1_0352	similar to 4-phosphopantotheoylcysteine decarboxylase
									KSMBR1_0353	strongly similar to guanylate kinase
									KSMBR1_0354	hypothetical protein
									KSMBR1_0355	putative integral membrane component of sec protein-translocation machinery, secG
									KSMBR1_0356	strongly similar to triose-phosphate isomerase
									KSMBR1_0357	strongly similar to chorismate mutase / prephenate dehydratase
									KSMBR1_0358	hypothetical protein
									KSMBR1_0359	similar to ribonuclease III
									KSMBR1_0360	hypothetical protein
									KSMBR1_0361	hypothetical protein
									KSMBR1_0362	similar to methenyltetrahydrofolate cyclohydrolase
									KSMBR1_0363	Putative L,D-transpeptidase YkuD
									KSMBR1_0364	similar to H+-driven flagellar motor component MotB
									KSMBR1_0365	similar to H+-driven flagellar motor component MotB
									KSMBR1_0366	similar to H+-driven flagellar motor component MotB
									KSMBR1_0367	strongly similar to H+-driven flagellar motor component MotA
									KSMBR1_0368	hypothetical protein
									KSMBR1_0369	hypothetical protein
									KSMBR1_0370	similar to ferrous iron transport protein B (GTP binding)
									KSMBR1_0371	hypothetical protein
									KSMBR1_0372	hypothetical protein
									KSMBR1_0373	hypothetical protein
									KSMBR1_0374	similar to naringenin-chalcone synthase
									KSMBR1_0375	hypothetical protein
									KSMBR1_0376	strongly similar to DNA binding protein HU
									KSMBR1_0377	strongly similar to GTP-binding protein TypA
									KSMBR1_0378	hypothetical protein
									KSMBR1_0379	hypothetical protein
									KSMBR1_0380	similar to lipid A core O-antigen ligase related enzyme
									KSMBR1_0381	similar to glycosyltransferase family 2
									KSMBR1_0382	similar to glycosyltransferase family 2
									KSMBR1_0383	similar to mannosyltransferase B
									KSMBR1_0384	hypothetical protein
									KSMBR1_0385	similar to KDO kinase (2-keto-3-deoxy-D-manno-octulosonic acid)
									KSMBR1_0386	hypothetical protein
									KSMBR1_0387	hypothetical protein
									KSMBR1_0388	hypothetical protein
									KSMBR1_0389	similar to exodeoxyribonuclease V alpha subunit
									KSMBR1_0390	hypothetical protein
									KSMBR1_0391	hypothetical protein
									KSMBR1_0392	similar to transposase
									KSMBR1_0393	similar to 7,8-diaminopelargonic acid synthase
									KSMBR1_0394	similar to dethiobiotin synthetase
									KSMBR1_0395	hypothetical protein
									KSMBR1_0396	strongly similar to thiamine biosynthesis protein ThiC
									KSMBR1_0397	similar to Mg-protoporphyrin monomethylester cyclase
									KSMBR1_0398	similar to tetracenomycin polyketide synthesis 8-O-methyltransferase
									KSMBR1_0399	similar to chromosomal condensation regulatory protein
									KSMBR1_0400	lysophosphatidic acid acyltransferase
									KSMBR1_0401	similar to ATP-dependent DNA helicase subunit AddA
									KSMBR1_0402	hypothetical protein
									KSMBR1_0403	hypothetical protein
									KSMBR1_0404	tRNA-Glu(ctc)
									KSMBR1_0405	similar to dihydroorotate oxidase (dihydroorotate dehydrogenase B) electron-transfer subunit
									KSMBR1_0406	similar to dihydroorotate oxidase (dihydroorotate dehydrogenase B) catalytic subunit
									KSMBR1_0407	hypothetical protein
									KSMBR1_0408	hypothetical protein
									KSMBR1_0409	tRNA-Gly(ccc)
									KSMBR1_0410	hypothetical protein
									KSMBR1_0411	similar to N-acetylglucosaminyltransferases (O-GlcNAc transferase)
									KSMBR1_0412	similar to survival protein MgtC
									KSMBR1_0413	hypothetical protein
									KSMBR1_0414	hypothetical protein
									KSMBR1_0415	hypothetical protein
									KSMBR1_0416	strongly similar to small multidrug resistance protein SugE
									KSMBR1_0417	similar to Na+-driven multidrug efflux protein NorM
									KSMBR1_0418	strongly similar to UDP-glucuronate 5'-epimerase
									KSMBR1_0419	similar to Mg2+ transporter MgtE
									KSMBR1_0420	hypothetical protein
									KSMBR1_0421	similar to DNA gyrase subunit A
									KSMBR1_0422	similar to DNA gyrase subunit B
									KSMBR1_0423	hypothetical protein
									KSMBR1_0424	strongly similar to pyruvate kinase
									KSMBR1_0425	hypothetical protein
									KSMBR1_0426	similar to DNA repair protein RadC
									KSMBR1_0427	hypothetical protein
									KSMBR1_0428	Poly(hydroxyalcanoate) granule associated protein (phasin)
									KSMBR1_0429	similar to ubiquinone biosynthesis protein UbiB
									KSMBR1_0430	similar to site-specific recombinase
									KSMBR1_0431	hypothetical protein
									KSMBR1_0432	Hypothetical Protein
									KSMBR1_0433	hypothetical protein
									KSMBR1_0434	hypothetical protein
									KSMBR1_0435	hypothetical protein
									KSMBR1_0436	hypothetical protein
									KSMBR1_0437	DNA/RNA helicase
									KSMBR1_0438	hypothetical protein
									KSMBR1_0439	hypothetical protein
									KSMBR1_0440	hypothetical protein
									KSMBR1_0441	hypothetical protein
									KSMBR1_0442	hypothetical protein
									KSMBR1_0443	hypothetical protein
									KSMBR1_0444	hypothetical protein
									KSMBR1_0445	hypothetical protein
									KSMBR1_0446	hypothetical protein
									KSMBR1_0447	Electron transport complex subunit RsxB
									KSMBR1_0448	similar to heme d 1 biosynthesis protein NirF
									KSMBR1_0449	similar to nirJ/moaA/ppqE family of cofactor synthesis proteins
									KSMBR1_0450	hypothetical protein
									KSMBR1_0451	hypothetical mono heme cytochrome nirC
									KSMBR1_0452	strongly similar to cd1 nitrite reductase NirS
									KSMBR1_0453	hypothetical protein
									KSMBR1_0454	hypothetical protein
									KSMBR1_0455	hypothetical protein
									KSMBR1_0456	hypothetical protein
									KSMBR1_0457	hypothetical protein
									KSMBR1_0458	hypothetical protein
									KSMBR1_0459	hypothetical protein
									KSMBR1_0460	hypothetical protein
									KSMBR1_0461	Sarcosine/dimethylglycine N-methyltransferase
									KSMBR1_0462	Glycine/sarcosine N-methyltransferase
									KSMBR1_0463	hypothetical protein
									KSMBR1_0464	hypothetical protein
									KSMBR1_0465	hypothetical protein
									KSMBR1_0466	hypothetical protein
									KSMBR1_0467	hypothetical protein
									KSMBR1_0468	hypothetical protein
									KSMBR1_0469	hypothetical protein
									NA	NA
									KSMBR1_0470	similar to E. coli insertion element IS186
									NA	NA
									KSMBR1_0471	Hypothetical Protein
									NA	NA
									KSMBR1_0472	putative transposase
									NA	NA
									KSMBR1_0473	hypothetical protein
									KSMBR1_0474	hypothetical protein
									KSMBR1_0475	hypothetical protein
									KSMBR1_0476	hypothetical protein
									KSMBR1_0477	hypothetical protein
									KSMBR1_0478	hypothetical protein
									KSMBR1_0479	hypothetical protein
									KSMBR1_0480	hypothetical protein
									KSMBR1_0481	hypothetical protein
									KSMBR1_0482	hypothetical protein
									KSMBR1_0483	hypothetical protein
									KSMBR1_0484	hypothetical protein
									KSMBR1_0485	CRISPR associated protein Cas6
									KSMBR1_0486	hypothetical protein
									KSMBR1_0487	hypothetical protein
									KSMBR1_0488	hypothetical protein
									KSMBR1_0489	hypothetical protein
									KSMBR1_0490	hypothetical protein
									KSMBR1_0491	similar to general secretion pathway protein A (exeA)
									KSMBR1_0492	hypothetical zinc finger containing protein
									KSMBR1_0493	similar to ATPase involved in chromosome partitioning
									KSMBR1_0494	hypothetical protein
									KSMBR1_0495	similar to carboxypeptidase G2
									KSMBR1_0496	hypothetical protein
									KSMBR1_0497	High-affinity zinc uptake system membrane protein ZnuB
									KSMBR1_0498	similar to bacterial ABC transporter cassette
									KSMBR1_0499	Hypothetical Protein
									KSMBR1_0500	similar to periplasmic zinc binding protein
									KSMBR1_0501	hypothetical protein
									KSMBR1_0502	hypothetical protein
									KSMBR1_0503	hypothetical protein
									KSMBR1_0504	Similar to Putative Sulfur Deprivation Response Regulator
									KSMBR1_0505	hypothetical protein
									KSMBR1_0506	hypothetical protein
									KSMBR1_0507	hypothetical protein
									KSMBR1_0508	hypothetical protein
									KSMBR1_0509	hypothetical protein
									KSMBR1_0510	hypothetical protein
									KSMBR1_0511	Hypothetical Protein
									KSMBR1_0512	Hypothetical Protein
									KSMBR1_0513	hypothetical protein
									KSMBR1_0514	hypothetical protein
									KSMBR1_0515	hypothetical protein
									KSMBR1_0516	putative transposase
									KSMBR1_0517	hypothetical protein
									KSMBR1_0518	hypothetical protein
									KSMBR1_0519	hypothetical protein
									KSMBR1_0520	putative Alkaline phosphatase
									KSMBR1_0521	hypothetical protein
									KSMBR1_0522	hypothetical protein
									KSMBR1_0523	hypothetical protein
									KSMBR1_0524	hypothetical protein
									KSMBR1_0525	Putative teichuronic acid biosynthesis glycosyltransferase TuaH
									KSMBR1_0526	hypothetical protein
									KSMBR1_0527	similar to glycosyltransferase family 2
									KSMBR1_0528	Phosphotransferase enzyme family protein
									KSMBR1_0529	similar to ATP-binding protein Wzt of ABC-transporter involved in LPS biosynthesis
									KSMBR1_0530	similar to ABC-transporter involved in LPS biosynthesis Wzm
									KSMBR1_0531	strongly similar to glucose-1-phosphate thymidylyltransferase
									KSMBR1_0532	Methyltransferase domain protein
									KSMBR1_0533	hypothetical protein
									KSMBR1_0534	hypothetical protein
									KSMBR1_0535	hypothetical protein
									KSMBR1_0536	similar to branched-chain amino-acid aminotransferase
									KSMBR1_0537	similar to UDP-glucose 6-dehydrogenase
									KSMBR1_0538	similar to dTDP-glucose 4,6-dehydratase
									KSMBR1_0539	strongly similar to glucose-1-phosphate cytidylyltransferase
									KSMBR1_0540	putative transposase
									KSMBR1_0541	hypothetical protein
									KSMBR1_0542	Sulfotransferase domain protein
									KSMBR1_0543	similar to capsular polysaccharide biosynthesis glycosyltransferase CapM
									KSMBR1_0544	hypothetical protein
									KSMBR1_0545	hypothetical protein
									KSMBR1_0546	similar to heme d1 biosynthesis protein NirJ
									KSMBR1_0547	Methyltransferase domain protein
									KSMBR1_0548	hypothetical protein
									KSMBR1_0549	Putative teichuronic acid biosynthesis glycosyltransferase TuaH
									KSMBR1_0550	similar to lipid A core O-antigen ligase related enzyme
									KSMBR1_0551	hypothetical protein
									KSMBR1_0552	hypothetical protein
									KSMBR1_0553	hypothetical protein
									KSMBR1_0554	similar to Succinoglycan biosynthesis transport protein
									KSMBR1_0555	similar to capsular polysaccharide biosynthesis protein Wza
									KSMBR1_0556	hypothetical protein
									KSMBR1_0557	hypothetical protein
									KSMBR1_0558	similar to succinate-semialdehyde dehydrogenase [NADP+]
									KSMBR1_0559	similar to acetolactate synthase
									KSMBR1_0560	strongly similar to RNA polymerase sigma factor for flagellar operon
									KSMBR1_0561	strongly similar to RNA polymerase sigma factor for flagellar operon
									KSMBR1_0562	hypothetical protein
									KSMBR1_0563	hypothetical protein
									KSMBR1_0564	strong similarity to bacterial motility regulatory protein MotR
									KSMBR1_0565	strong similarity to bacterial motility regulatory protein MotR
									KSMBR1_0566	strong similarity to flagellar biosynthesis protein FlhA
									KSMBR1_0567	strong similarity to flagellar biosynthesis protein FlhA
									KSMBR1_0568	strong similarity to flagellar biosynthesis protein FlhA
									KSMBR1_0569	strong similarity to flagellar biosynthesis protein FlhA
									KSMBR1_0570	strong similarity to flagellar biosynthesis protein FlhA
									KSMBR1_0571	strong similarity to flagellar biosynthesis protein FlhA
									KSMBR1_0572	similar to flagellar biosynthetic protein FlhB
									KSMBR1_0573	similar to flagellar biosynthetic protein FlhB
									KSMBR1_0574	similar to flagellar biosynthetic protein FlhB
									KSMBR1_0575	similar to flagellar biosynthetic protein FliR
									KSMBR1_0576	similar to flagellar biosynthetic protein FliQ
									KSMBR1_0577	strongly similar to polar flagellar assembly protein FliP
									KSMBR1_0578	strong similar to flagellar motor switch protein FliN
									KSMBR1_0579	similar to flagellar motor switch
									KSMBR1_0580	similar to flagellar motor switch
									KSMBR1_0581	flagellar basal body-associated protein FliL
									KSMBR1_0582	hypothetical protein
									KSMBR1_0583	hypothetical protein
									KSMBR1_0584	strongly similar to flagellar ATPase fliI
									KSMBR1_0585	flagellar assembly protein H
									KSMBR1_0586	similar to Flagellar Rotor Protein FliG
									KSMBR1_0587	similar to flagellar MS ring protein
									KSMBR1_0588	similar to lateral flagellar FliE-like hook basal body protein
									KSMBR1_0589	hypothetical protein
									KSMBR1_0590	hypothetical protein
									KSMBR1_0591	similar to transposase
									KSMBR1_0592	similar to cyclohexadienyl dehydrogenase/5-enolpyruvylshikmate 3-P synthase
									KSMBR1_0593	similar to Phosphoribosylformylglycinamidine synthase II
									KSMBR1_0594	similar to phosphoribosylformylglycinamidine synthase I
									KSMBR1_0595	similar to nuoE subunit of the NADH:ubiquinone oxidoreductase
									KSMBR1_0596	strongly similar to proton-translocating NADH dehydrogenase I, 51 kDa subunit (NuoF)
									KSMBR1_0597	hypothetical protein
									KSMBR1_0598	hypothetical protein
									KSMBR1_0599	similar to Sigma-54 dependent transcriptional regulator
									KSMBR1_0600	similar to small heat shock protein
									KSMBR1_0601	similar to first small heat shock protein
									KSMBR1_0602	similar to second small heat shock protein
									KSMBR1_0603	hypothetical protein
									KSMBR1_0604	hypothetical protein
									KSMBR1_0605	similar to GrpE protein
									KSMBR1_0606	strongly similar to chaperone protein DnaK (heat shock protein 70)
									KSMBR1_0607	hypothetical protein
									KSMBR1_0608	similar to cobalamin biosynthesis protein cbiB
									KSMBR1_0609	hypothetical protein
									KSMBR1_0610	hypothetical protein
									KSMBR1_0611	similar to lipopolysaccharide heptosyltransferase I
									KSMBR1_0612	hypothetical histidine kinase protein
									KSMBR1_0613	strongly similar to two-component response regulator OmpR/PhoB family protein
									KSMBR1_0614	hypothetical protein
									KSMBR1_0615	similar to serine proteinase DegP
									KSMBR1_0616	hypothetical protein
									KSMBR1_0617	ABC-type uncharacterized transport system
									KSMBR1_0618	hypothetical protein
									KSMBR1_0619	similar to ABC-type transport system (ATPase component)
									KSMBR1_0620	similar to DNA-directed RNA polymerase omega chain
									KSMBR1_0621	strongly similar to cysteine synthase (O-acetylserine sulfhydrylase)
									KSMBR1_0622	strongly similar to serine acetyltransferase
									KSMBR1_0623	hypothetical protein
									KSMBR1_0624	similar to fructose-1,6-biphosphate aldolase class I
									KSMBR1_0625	similar to sorbitol dehydrogenase
									KSMBR1_0626	similar to N-acetylglucosaminyltransferases (O-GlcNAc transferase)
									KSMBR1_0627	Carbon storage regulator homolog
									KSMBR1_0628	hypothetical protein
									KSMBR1_0629	similar to flagellar hook-associated protein FlgL
									KSMBR1_0630	similar to flagellar hook-associated protein FlgK
									KSMBR1_0631	similar to flagella synthesis protein FlgN
									KSMBR1_0632	flagellar rod assembly protein/muramidase FlgJ
									KSMBR1_0633	transcriptional regulator MalT
									KSMBR1_0634	hypothetical protein
									KSMBR1_0635	hypothetical protein
									KSMBR1_0636	hypothetical protein
									KSMBR1_0637	strongly similar to groEL suppressor protein SugE
									KSMBR1_0638	hypothetical protein
									KSMBR1_0639	hypothetical protein
									KSMBR1_0640	hypothetical protein
									KSMBR1_0641	similar to NADP-dependent glyceraldehyde-3-phosphate dehydrogenase GapN
									KSMBR1_0642	hypothetical protein
									KSMBR1_0643	hypothetical protein
									KSMBR1_0644	hypothetical protein
									KSMBR1_0645	hypothetical protein
									KSMBR1_0646	hypothetical protein
									KSMBR1_0647	Ribonuclease
									KSMBR1_0648	strongly similar to aspartate-semialdehyde dehydrogenase Asd
									KSMBR1_0649	hypothetical protein
									KSMBR1_0650	hypothetical protein
									KSMBR1_0651	hypothetical protein
									KSMBR1_0652	hypothetical protein
									KSMBR1_0653	hypothetical protein with TPR domain protein
									KSMBR1_0654	hypothetical protein
									KSMBR1_0655	strongly similar to carbamoyl-phosphate synthase (glutamine-hydrolyzing)
									KSMBR1_0656	strongly similar to carbamoyl-phosphate synthase small chain
									KSMBR1_0657	similar to GTP cyclohydrolase II / 3,4-dihydroxy-2-butanone 4-phosphate synthase
									KSMBR1_0658	hypothetical protein
									KSMBR1_0659	similar to glucose-1-phosphate thymidylyltransferase
									KSMBR1_0660	hypothetical protein
									KSMBR1_0661	Undecaprenyl phosphate-alpha-4-amino-4-deoxy-L-arabinose arabinosyl transferase
									KSMBR1_0662	hypothetical protein
									KSMBR1_0663	hypothetical protein
									KSMBR1_0664	similar to UDP-N-acetylmuramoylalanine D-glutamate ligase
									KSMBR1_0665	hypothetical protein
									KSMBR1_0666	similar to LexA transcriptional repressor, SOS response regulator
									KSMBR1_0667	hypothetical protein
									KSMBR1_0668	hypothetical protein
									KSMBR1_0669	hypothetical protein
									KSMBR1_0670	similar to molybdenum cofactor biosynthesis protein B
									KSMBR1_0671	tRNA-Glu(ttc)
									KSMBR1_0672	tRNA-Lys(ttt)
									KSMBR1_0673	similar to ribosome recycling factor (ribosome releasing factor) (RRF)
									KSMBR1_0674	strongly similar to uridylate kinase (uridine monophosphate kinase, UMP kinase)
									KSMBR1_0675	strongly similar to elongation factor Ts (EF-Ts)
									KSMBR1_0676	strongly similar to 30S ribosomal protein S2
									KSMBR1_0677	similar to transposase tnpA
									KSMBR1_0678	strongly similar to glutamate-ammonia ligase GlnA
									KSMBR1_0679	hypothetical protein
									KSMBR1_0680	hypothetical protein
									KSMBR1_0681	hypothetical protein
									KSMBR1_0682	hypothetical protein
									KSMBR1_0683	hypothetical protein
									KSMBR1_0684	hypothetical protein
									KSMBR1_0685	hypothetical protein
									KSMBR1_0686	hypothetical protein
									KSMBR1_0687	similar to glycerophosphodiester phosphodiesterase
									KSMBR1_0688	strongly similar to uroporphyrinogen III synthase/methyltransferase
									KSMBR1_0689	hypothetical protein
									KSMBR1_0690	hypothetical protein
									KSMBR1_0691	hypothetical zinc finger containing protein
									KSMBR1_0692	similar to general secretion pathway protein A (exeA)
									KSMBR1_0693	hypothetical protein
									KSMBR1_0694	hypothetical protein
									KSMBR1_0695	hypothetical protein
									KSMBR1_0696	hypothetical protein
									KSMBR1_0697	hypothetical protein
									KSMBR1_0698	hypothetical protein
									KSMBR1_0699	hypothetical protein
									KSMBR1_0700	tRNA-Pro(tgg)
									KSMBR1_0701	hypothetical protein
									KSMBR1_0702	similar to RNA 3'-terminal phosphate cyclase
									KSMBR1_0703	hypothetical protein
									KSMBR1_0704	hypothetical protein
									KSMBR1_0705	hypothetical protein
									KSMBR1_0706	hypothetical protein
									KSMBR1_0707	hypothetical protein
									KSMBR1_0708	hypothetical protein
									KSMBR1_0709	hypothetical protein
									KSMBR1_0710	hypothetical protein
									KSMBR1_0711	hypothetical protein
									KSMBR1_0712	hypothetical protein
									KSMBR1_0713	hypothetical protein
									KSMBR1_0714	Calcium binding protein
									KSMBR1_0715	hypothetical protein
									KSMBR1_0716	hypothetical protein
									KSMBR1_0717	hypothetical protein
									KSMBR1_0718	hypothetical protein
									KSMBR1_0719	hypothetical protein
									KSMBR1_0720	similar to phoU
									KSMBR1_0721	strongly similar to the ATP-ase component of the phosphate ABC transporter
									KSMBR1_0722	hypothetical protein
									KSMBR1_0723	hypothetical protein
									KSMBR1_0724	strongly similar to phosphate binding protein of ABC-type phosphate transport system
									KSMBR1_0725	Phosphate-selective porin O and P
									KSMBR1_0726	strongly similar to iron sulfur [Fe-S] cofactor protein NifU
									KSMBR1_0727	similar to iron sulfur [Fe-S] cofactor synthesis protein NifS
									KSMBR1_0728	similar to heat shock protease DegP/HtrA
									KSMBR1_0729	Phospholipase D precursor
									KSMBR1_0730	hypothetical protein
									KSMBR1_0731	hypothetical protein
									KSMBR1_0732	hypothetical protein
									KSMBR1_0733	hypothetical protein
									KSMBR1_0734	hypothetical protein
									KSMBR1_0735	similar to histidinol phosphate aminotransferase
									KSMBR1_0736	strongly similar to histidinol dehydrogenase
									KSMBR1_0737	strongly similar to uridine phosphorylase
									KSMBR1_0738	strongly similar to GTP-binding protein Era
									KSMBR1_0739	hypothetical protein
									KSMBR1_0740	hypothetical protein
									KSMBR1_0741	Tetratricopeptide repeat protein
									KSMBR1_0742	similar to endoglucanase (endo-1,4-beta-D-glucanase; carboxymethylcellulase)
									KSMBR1_0743	similar to cellulose synthase, cyclic-di-GMP-binding regulatory subunit (split gene)
									KSMBR1_0744	strongly similar to cellulose synthase, catalytic subunit (UDP-forming)
									KSMBR1_0745	hypothetical protein
									KSMBR1_0746	hypothetical protein
									KSMBR1_0747	hypothetical protein
									KSMBR1_0748	hypothetical protein
									KSMBR1_0749	hypothetical protein
									KSMBR1_0750	hypothetical protein
									KSMBR1_0751	strongly similar to DNA mismatch repair protein MutS
									KSMBR1_0752	hypothetical protein
									KSMBR1_0753	hypothetical protein
									KSMBR1_0754	strongly similar to ABC-transporter, permease
									KSMBR1_0755	strongly similar to ABC transporter ATP-binding protein
									KSMBR1_0756	similar to ABC-transporter component
									KSMBR1_0757	hypothetical protein
									KSMBR1_0758	similar to VacJ lipoprotein
									KSMBR1_0759	strongly similar to bifunctional purine biosynthesis protein phosphoribosylaminoimidazolecarboxamide formyltransferase (AICAR transformylase) IMP cyclohydrolase
									KSMBR1_0760	strongly similar to N-(5'-phosphoribosyl)anthranilate isomerase
									KSMBR1_0761	hypothetical protein
									KSMBR1_0762	similar to guanine deaminase
									KSMBR1_0763	strongly similar to fungal cytosine deaminase
									KSMBR1_0764	hypothetical protein
									KSMBR1_0765	hypothetical protein
									KSMBR1_0766	hypothetical protein
									KSMBR1_0767	hypothetical protein
									KSMBR1_0768	similar to lipid A biosynthesis lauroyl acyltransferase
									KSMBR1_0769	similar to outer membrane lipoprotein-sorting protein LolA
									KSMBR1_0770	hypothetical protein
									KSMBR1_0771	similar to molybdopterin cofactor synthesis protein MoaA
									KSMBR1_0772	hypothetical protein
									KSMBR1_0773	hypothetical protein
									KSMBR1_0774	hypothetical protein
									KSMBR1_0775	hypothetical protein
									KSMBR1_0776	D-alanine--D-alanine ligase
									KSMBR1_0777	hypothetical protein
									KSMBR1_0778	hypothetical protein
									KSMBR1_0779	hypothetical protein
									KSMBR1_0780	hypothetical protein
									KSMBR1_0781	hypothetical protein
									KSMBR1_0782	hypothetical protein
									KSMBR1_0783	strongly similar to beta-ketoacyl (acyl carrier protein) synthase II
									KSMBR1_0784	similar to beta-ketoacyl (acyl carrier protein) synthase II
									KSMBR1_0785	Ubiquinone/menaquinone biosynthesis C-methyltransferase UbiE
									KSMBR1_0786	similar to beta-ketoacyl (acyl carrier protein) synthase II
									KSMBR1_0787	hypothetical protein
									KSMBR1_0788	similar to phenylacetate-coenzyme A ligase
									KSMBR1_0789	similar to moaA/nirJ/ppqE family of cofactor synthesis proteins
									KSMBR1_0790	hypothetical protein
									KSMBR1_0791	strongly similar to 3-oxoacyl-[acyl-carrier protein] reductase
									KSMBR1_0792	similar to acyl carrier protein
									KSMBR1_0793	similar to (3R)-hydroxymyristoyl acyl carrier protein dehydrase
									KSMBR1_0794	similar to dihydroxyhexaprenylbenzoate methyltransferase
									KSMBR1_0795	Membrane transport protein mmpL8
									KSMBR1_0796	similar to phytoene dehydrogenase
									KSMBR1_0797	similar to dolichyl-phosphate beta-glucosyltransferase
									KSMBR1_0798	similar to flagellar motor protein MotB
									KSMBR1_0799	hypothetical protein
									KSMBR1_0800	hypothetical protein
									KSMBR1_0801	similar to UDP-N-acetylenolpyruvoylglucosamine reductase
									KSMBR1_0802	similar to Na(+)-translocating NADH-quinone reductase subunit F
									KSMBR1_0803	similar to Na(+)-translocating NADH-quinone reductasesubunit E
									KSMBR1_0804	similar to Na(+)-translocating NADH-quinone reductase subunit C
									KSMBR1_0805	similar to Na(+)-translocating NADH-quinone reductase subunit B
									KSMBR1_0806	similar to Na(+)-translocating NADH-quinone reductase subunit A
									KSMBR1_0807	hypothetical protein
									KSMBR1_0808	hypothetical protein
									KSMBR1_0809	hypothetical protein
									KSMBR1_0810	strongly similar to 50S ribosomal protein L19
									KSMBR1_0811	strongly similar to tRNA (guanine-N(1)-)-methyltransferase
									KSMBR1_0812	strongly similar to 30S ribosomal protein S16
									KSMBR1_0813	strongly similar to signal recognition particle protein
									KSMBR1_0814	strongly similar to 50S ribosomal protein L31
									KSMBR1_0815	strongly similar to class I peptide chain release factor
									KSMBR1_0816	similar to protein methyltransferase
									KSMBR1_0817	strongly similar to UDP-N-acetylglucosamine 1-carboxyvinyltransferase (enolpyruvyltransferase)
									KSMBR1_0818	hypothetical protein
									KSMBR1_0819	hypothetical protein
									KSMBR1_0820	hypothetical protein
									KSMBR1_0821	Transposase DDE domain protein
									KSMBR1_0822	hypothetical protein
									KSMBR1_0823	strongly similar to phosphoheptose isomerase
									KSMBR1_0824	strongly similar to ADP-heptose synthase
									KSMBR1_0825	similar to two component response regulator
									KSMBR1_0826	similar to sensor histidine kinase
									KSMBR1_0827	hypothetical protein
									KSMBR1_0828	hypothetical protein
									KSMBR1_0829	hypothetical protein
									KSMBR1_0830	hypothetical protein
									KSMBR1_0831	strongly similar to [4Fe-4S]ferredoxin
									KSMBR1_0832	50S ribosomal protein L34
									KSMBR1_0833	Integration host factor subunit beta
									KSMBR1_0834	hypothetical protein
									KSMBR1_0835	Modification methylase DpnIIA
									KSMBR1_0836	Type-2 restriction enzyme MboI
									KSMBR1_0837	hypothetical protein
									KSMBR1_0838	hypothetical protein
									KSMBR1_0839	hypothetical protein
									KSMBR1_0840	Integration host factor subunit beta
									KSMBR1_0841	hypothetical protein
									KSMBR1_0842	similar to carboxy-terminal processing protease [precursor]
									KSMBR1_0843	periplasmic folding chaperone
									KSMBR1_0844	similar to riboflavin biosynthesis protein RibF
									KSMBR1_0845	putative orf
									KSMBR1_0846	hypothetical protein
									KSMBR1_0847	similar to NAD synthase
									KSMBR1_0848	Paraquat-inducible protein A
									KSMBR1_0849	hypothetical protein
									KSMBR1_0850	hypothetical protein
									KSMBR1_0851	similar to zinc metalloproteinase
									KSMBR1_0852	Coenzyme PQQ synthesis protein D
									KSMBR1_0853	hypothetical protein
									KSMBR1_0854	hypothetical protein
									KSMBR1_0855	hypothetical protein
									KSMBR1_0856	hypothetical protein
									KSMBR1_0857	hypothetical protein
									KSMBR1_0858	hypothetical protein
									KSMBR1_0859	hypothetical protein
									KSMBR1_0860	hypothetical protein
									KSMBR1_0861	YcfA-like protein
									KSMBR1_0862	hypothetical protein
									KSMBR1_0863	hypothetical protein
									KSMBR1_0864	hypothetical protein
									KSMBR1_0865	hypothetical protein
									KSMBR1_0866	hypothetical protein
									KSMBR1_0867	hypothetical protein
									KSMBR1_0868	hypothetical protein
									KSMBR1_0869	hypothetical protein
									KSMBR1_0870	hypothetical protein
									KSMBR1_0871	strongly similar to Arnb transferase
									KSMBR1_0872	hypothetical protein
									KSMBR1_0873	hypothetical protein
									KSMBR1_0874	putative CsbD-like protein
									KSMBR1_0875	similar to perosamine synthetase
									KSMBR1_0876	hypothetical protein
									KSMBR1_0877	hypothetical protein
									KSMBR1_0878	hypothetical protein
									KSMBR1_0879	hypothetical protein
									KSMBR1_0880	ribosomal-protein-alanine N-acetyltransferase
									KSMBR1_0881	hypothetical protein
									KSMBR1_0882	hypothetical protein
									KSMBR1_0883	similar to ATP-dependent DNA helicase RecG
									KSMBR1_0884	hypothetical protein
									KSMBR1_0885	similar to aspargine synthase AsnB
									KSMBR1_0886	hypothetical protein
									KSMBR1_0887	putative orf
									KSMBR1_0888	similar to lipopolysaccharide core biosynthesis protein
									KSMBR1_0889	hypothetical protein
									KSMBR1_0890	hypothetical protein
									KSMBR1_0891	similar to mannosyltransferase B
									KSMBR1_0892	Ribosomal protein L11 methyltransferase
									KSMBR1_0893	putative S-adenosylmethionine-dependent methyltransferase/MSMEI_2290
									KSMBR1_0894	hypothetical protein
									KSMBR1_0895	hypothetical protein
									KSMBR1_0896	tRNA (mo5U34)-methyltransferase
									KSMBR1_0897	similar to capsular polysaccharide biosynthesis glycosyltransferase
									KSMBR1_0898	similar to transposase
									KSMBR1_0899	hypothetical protein
									KSMBR1_0900	hypothetical protein
									KSMBR1_0901	similar to dihydroxyhexaprenylbenzoate methyltransferase
									KSMBR1_0902	similar to dihydroxyhexaprenylbenzoate methyltransferase
									KSMBR1_0903	similar to galactoside O-acetyltransferase
									KSMBR1_0904	putative peptidoglycan biosynthesis protein MurJ
									KSMBR1_0905	hypothetical protein
									KSMBR1_0906	hypothetical protein
									KSMBR1_0907	strongly similar to UDP-glucuronate 5'-epimerase
									KSMBR1_0908	similar to UDP-glucose/GDP-mannose dehydrogenase
									KSMBR1_0909	hypothetical protein
									KSMBR1_0910	similar to UDP-glucose/GDP-mannose dehydrogenase
									KSMBR1_0911	hypothetical protein
									KSMBR1_0912	hypothetical protein
									KSMBR1_0913	hypothetical protein
									KSMBR1_0914	putative orf
									KSMBR1_0915	hypothetical protein
									KSMBR1_0916	hypothetical protein
									KSMBR1_0917	hypothetical protein
									KSMBR1_0918	hypothetical protein
									KSMBR1_0919	hypothetical protein
									KSMBR1_0920	putative orf
									KSMBR1_0921	hypothetical protein
									KSMBR1_0922	hypothetical protein
									KSMBR1_0923	hypothetical protein
									KSMBR1_0924	hypothetical protein
									KSMBR1_0925	hypothetical protein
									KSMBR1_0926	PIN domain protein
									KSMBR1_0927	putative antitoxin VapB3
									KSMBR1_0928	similar to UDP-glucose/GDP-mannose dehydrogenase
									KSMBR1_0929	hypothetical protein
									KSMBR1_0930	similar to Succinoglycan biosynthesis transport protein
									KSMBR1_0931	hypothetical protein
									KSMBR1_0932	hypothetical protein
									KSMBR1_0933	strongly similar to glutamine-fructose-6-phosphate transaminase (isomerizing)
									KSMBR1_0934	Coenzyme PQQ synthesis protein D
									KSMBR1_0935	hypothetical protein
									KSMBR1_0936	hypothetical protein
									KSMBR1_0937	Hypothetical Protein
									KSMBR1_0938	strongly similar to seryl-tRNA synthetase
									KSMBR1_0939	hypothetical protein
									KSMBR1_0940	hypothetical protein
									KSMBR1_0941	hypothetical protein
									KSMBR1_0942	strongly similar to probable translation initiation inhibitor
									KSMBR1_0943	strongly similar to tRNA pseudouridine synthase I
									KSMBR1_0944	strongly similar to methionyl-tRNA synthetase (mets)
									KSMBR1_0945	similar to DNA repair protein RecN
									KSMBR1_0946	similar to DNA repair protein RecN
									KSMBR1_0947	similar to DNA repair protein RecN
									KSMBR1_0948	hypothetical protein
									KSMBR1_0949	strongly similar to thiamin biosynthesis protein ThiC
									KSMBR1_0950	hypothetical phosphotransacetylase protein
									KSMBR1_0951	hypothetical phosphotransacetylase protein
									KSMBR1_0952	fragment of pimeloyl-CoA synthetase (part 4)
									KSMBR1_0953	strongly similar to acetyl-CoA synthetase (ADP-forming) protein
									KSMBR1_0954	fragment of pimeloyl-CoA synthetase (part 3)
									KSMBR1_0955	fragment of pimeloyl-CoA synthetase (part 2)
									KSMBR1_0956	fragment of pimeloyl-CoA synthetase (part 1)
									KSMBR1_0957	hypothetical protein
									KSMBR1_0958	hypothetical protein
									KSMBR1_0959	hypothetical protein
									KSMBR1_0960	similar to inosine-5'-monophosphate dehydrogenase related protein II
									KSMBR1_0961	strongly similar to cell division protein FtsH
									KSMBR1_0962	similar to succinyl-diaminopimelate desuccinylase
									KSMBR1_0963	hypothetical protein
									KSMBR1_0964	hypothetical protein
									KSMBR1_0965	similar to putative nitric oxide detoxifying norVW flavorubredoxin
									KSMBR1_0966	hypothetical protein
									KSMBR1_0967	Undecaprenyl phosphate-alpha-4-amino-4-deoxy-L-arabinose arabinosyl transferase
									KSMBR1_0968	hypothetical protein
									KSMBR1_0969	hypothetical protein
									KSMBR1_0970	hypothetical protein
									KSMBR1_0971	hypothetical protein
									KSMBR1_0972	hypothetical protein
									KSMBR1_0973	hypothetical protein
									KSMBR1_0974	hypothetical protein
									KSMBR1_0975	Magnesium and cobalt efflux protein CorC
									KSMBR1_0976	hypothetical protein
									KSMBR1_0977	hypothetical protein
									KSMBR1_0978	hypothetical protein
									KSMBR1_0979	hypothetical protein
									KSMBR1_0980	hypothetical protein
									KSMBR1_0981	hypothetical protein
									KSMBR1_0982	hypothetical protein
									KSMBR1_0983	similar to MTA/SAH nucleosidase
									KSMBR1_0984	hypothetical protein
									KSMBR1_0985	strongly similar to aspartyl/glutamyl-tRNA(Asn/Gln) amidotransferase subunit B
									KSMBR1_0986	strongly similar to glutamyl-tRNA(Gln) amidotransferase subunit A
									KSMBR1_0987	similar to glutamyl-tRNA(Gln) amidotransferase subunit C
									KSMBR1_0988	hypothetical protein
									KSMBR1_0989	similar to ferric uptake regulation protein
									KSMBR1_0990	5S ribosomal RNA
									KSMBR1_0991	23S ribosomal RNA
									KSMBR1_0992	tRNA-Ala(tgc)
									KSMBR1_0993	tRNA-Ile(gat)
									KSMBR1_0994	16S ribosomal RNA
									KSMBR1_0995	hypothetical protein
									KSMBR1_0996	ATP-dependent helicase/deoxyribonuclease subunit B
									KSMBR1_0997	hypothetical protein
									KSMBR1_0998	hypothetical protein
									KSMBR1_0999	catecholate siderophore receptor CirA
									KSMBR1_1000	R-phenyllactate dehydratase subunit alpha precursor
									KSMBR1_1001	hypothetical protein
									KSMBR1_1002	hypothetical protein
									KSMBR1_1003	colicin V production protein
									KSMBR1_1004	hypothetical protein
									KSMBR1_1005	strongly similar to 2,3-bisphosphoglycerate-independent phosphoglycerate mutase 1
									KSMBR1_1006	hypothetical protein
									KSMBR1_1007	hypothetical protein
									KSMBR1_1008	similar to oxoacid:ferredoxin oxidoreductase gamma chain
									KSMBR1_1009	hypothetical protein
									KSMBR1_1010	Spore protein YkvP
									KSMBR1_1011	hypothetical protein
									KSMBR1_1012	strongly similar to UDP-N-acetylglucosamine 2-epimerase
									KSMBR1_1013	similar to glycosyltransferase fused to TPR-repeat domain protein
									KSMBR1_1014	similar to glycosyltransferase fused to TPR-repeat domain protein
									KSMBR1_1015	hypothetical protein
									KSMBR1_1016	similar to cytochrome c biogenesis protein resC
									KSMBR1_1017	hypothetical protein
									KSMBR1_1018	tRNA-Leu(taa)
									KSMBR1_1019	tRNA-Cys(gca)
									KSMBR1_1020	hypothetical protein
									KSMBR1_1021	similar to rieske (2Fe-2S) subunit of the bc1 complex
									KSMBR1_1022	Protein YceI
									KSMBR1_1023	similar to orotidine 5'-phosphate decarboxylase
									KSMBR1_1024	strongly similar to anthranilate synthase component II
									KSMBR1_1025	hypothetical protein
									KSMBR1_1026	strongly similar to transcription elongation protein NusA
									KSMBR1_1027	strongly similar to translation initiation factor IF-2
									KSMBR1_1028	hypothetical protein
									KSMBR1_1029	similar to ribosome-binding factor A
									KSMBR1_1030	similar to ATP phosphoribosyltransferase
									KSMBR1_1031	hypothetical protein
									KSMBR1_1032	hypothetical protein
									KSMBR1_1033	hypothetical protein
									KSMBR1_1034	hypothetical protein
									KSMBR1_1035	fragment of protease, ATP-dependent zinc-metallo (part 3)
									KSMBR1_1036	fragment of cell division protein (part 2)
									KSMBR1_1037	strongly similar to cell division protein FtsH
									KSMBR1_1038	ATP-dependent zinc metalloprotease FtsH (fragment)
									KSMBR1_1039	tRNA-Phe(gaa)
									KSMBR1_1040	hypothetical protein
									KSMBR1_1041	similar to carboxy-terminal processing protease [precursor]
									KSMBR1_1042	similar to carboxy-terminal processing protease [precursor]
									KSMBR1_1043	similar to acid phosphatase SurE
									KSMBR1_1044	similar to acid phosphatase SurE
									KSMBR1_1045	hypothetical protein
									KSMBR1_1046	similar to transposase
									KSMBR1_1047	similar to transposase
									KSMBR1_1048	putative orf
									KSMBR1_1049	hypothetical protein
									KSMBR1_1050	hypothetical protein
									KSMBR1_1051	strongly similar to DNA repair protein RadA
									KSMBR1_1052	strongly similar to negative regulator of genetic competence ClpC/MecB
									KSMBR1_1053	hypothetical protein
									KSMBR1_1054	hypothetical protein
									KSMBR1_1055	hypothetical protein
									KSMBR1_1056	hypothetical protein
									KSMBR1_1057	similar to DNA mismatch repair protein MutL
									KSMBR1_1058	hypothetical protein
									KSMBR1_1059	hypothetical protein
									KSMBR1_1060	hypothetical protein
									KSMBR1_1061	hypothetical protein
									KSMBR1_1062	strongly similar to 1,4-alpha-glucan branching enzyme
									KSMBR1_1063	strongly similar to malto-oligosyltrehalose trehalohydrolase
									KSMBR1_1064	hypothetical protein
									KSMBR1_1065	hypothetical protein
									KSMBR1_1066	strongly similar to 4-alpha-glucanotransferase
									KSMBR1_1067	similar to maltooligosyl trehalose synthase treY
									KSMBR1_1068	strongly similar to imidazoleglycerol-phosphate dehydratase
									KSMBR1_1069	similar to beta-propeller protein YxaL
									KSMBR1_1070	product
									KSMBR1_1071	hypothetical protein
									KSMBR1_1072	hypothetical protein
									KSMBR1_1073	similar to histidine kinase
									KSMBR1_1074	hypothetical protein
									KSMBR1_1075	hypothetical protein
									KSMBR1_1076	hypothetical protein
									KSMBR1_1077	strong similarity to sigma 54 response regulator protein
									KSMBR1_1078	hypothetical histidine kinase protein
									KSMBR1_1079	pseudogene
									KSMBR1_1080	Pseudogene
									KSMBR1_1081	pseudogene
									KSMBR1_1082	similar to protein involved in methylthiolation of isopentenylated A37 derivatives in tRNA
									KSMBR1_1083	Strongly similar to argininosuccinate synthetase
									KSMBR1_1084	hypothetical protein
									KSMBR1_1085	strongly similar to glutamate dehydrogenase
									KSMBR1_1086	hypothetical protein
									KSMBR1_1087	putative transposase
									KSMBR1_1088	hypothetical protein
									KSMBR1_1089	hypothetical protein
									KSMBR1_1090	hypothetical protein
									KSMBR1_1091	similar to xanthine dehydrogenase
									KSMBR1_1092	similar to xanthine dehydrogenase
									KSMBR1_1093	similar to transcription-repair coupling factor
									KSMBR1_1094	hypothetical protein
									KSMBR1_1095	similar to Flagellin
									KSMBR1_1096	similar to thiamine monophosphate kinase
									KSMBR1_1097	similar to protein YjeE
									KSMBR1_1098	Helix-turn-helix domain protein
									KSMBR1_1099	strongly similar to cold shock protein CspB
									KSMBR1_1100	hypothetical protein
									KSMBR1_1101	similar to multidrug resistance ABC-transporter ATP binding protein
									KSMBR1_1102	hypothetical protein
									KSMBR1_1103	hypothetical protein
									KSMBR1_1104	similar to AcrA/AcrE family multidrug efflux protein
									KSMBR1_1105	hypothetical protein
									KSMBR1_1106	hypothetical protein
									KSMBR1_1107	hypothetical protein
									KSMBR1_1108	similar to group II intron encoded reverse transcriptase
									KSMBR1_1109	hypothetical protein
									KSMBR1_1110	similar to dolichyl-phosphate mannosyltransferase
									KSMBR1_1111	hypothetical protein
									KSMBR1_1112	hypothetical zinc finger containing protein
									KSMBR1_1113	similar to general secretion pathway protein A (exeA)
									KSMBR1_1114	hypothetical protein
									KSMBR1_1115	hypothetical protein
									KSMBR1_1116	hypothetical protein
									KSMBR1_1117	hypothetical protein
									KSMBR1_1118	hypothetical protein
									KSMBR1_1119	similar to transposase
									KSMBR1_1120	hypothetical protein
									KSMBR1_1121	hypothetical protein
									KSMBR1_1122	similar to E. coli insertion element IS186
									KSMBR1_1123	hypothetical protein
									KSMBR1_1124	hypothetical protein
									KSMBR1_1125	similar to plasmid encoded proteic killer toxin HigB
									KSMBR1_1126	similar to plasmid-encoded proteic killer antidote protein HigA
									KSMBR1_1127	hypothetical protein
									KSMBR1_1128	hypothetical protein
									KSMBR1_1129	hypothetical protein
									KSMBR1_1130	hypothetical protein
									KSMBR1_1131	hypothetical protein
									KSMBR1_1132	similar to E. coli insertion element IS186
									KSMBR1_1133	hypothetical protein
									KSMBR1_1134	hypothetical protein
									KSMBR1_1135	hypothetical protein
									KSMBR1_1136	hypothetical protein
									KSMBR1_1137	hypothetical protein
									KSMBR1_1138	similar to sigma 54 response regulator
									KSMBR1_1139	hypothetical histidine kinase protein
									KSMBR1_1140	hypothetical protein
									KSMBR1_1141	hypothetical protein
									KSMBR1_1142	hypothetical protein
									KSMBR1_1143	Outer membrane protein assembly factor BamD
									KSMBR1_1144	hypothetical protein
									KSMBR1_1145	hypothetical protein
									KSMBR1_1146	hypothetical protein
									KSMBR1_1147	Tetratricopeptide repeat protein
									KSMBR1_1148	similar to histidine kinase protein
									KSMBR1_1149	strongly similar to sigma 54 response regulator
									KSMBR1_1150	similar to flagellar basal-body rod protein FlgB
									KSMBR1_1151	strongly similar to flagellar basal-body rod protein FlgC
									KSMBR1_1152	similar to flagellar hook-basal body complex protein FliE
									KSMBR1_1153	hypothetical protein
									KSMBR1_1154	similar to thymidylate synthase ThyX
									KSMBR1_1155	similar to cob(I)yrinic acid a,c-diamide adenosyltransferase
									KSMBR1_1156	hypothetical protein
									KSMBR1_1157	hypothetical protein
									KSMBR1_1158	hypothetical protein
									KSMBR1_1159	strongly similar to pyruvate carboxylase
									KSMBR1_1160	hypothetical protein
									KSMBR1_1161	hypothetical protein
									KSMBR1_1162	hypothetical protein
									KSMBR1_1163	hypothetical protein
									KSMBR1_1164	hypothetical protein
									KSMBR1_1165	similar to PQQ biosynthesis protein C
									KSMBR1_1166	similar to myohemerythrin (MHR)
									KSMBR1_1167	strongly similar to sigma 54 response regulatory protein
									KSMBR1_1168	similar to two component histidine kinase
									KSMBR1_1169	similar to glutamyl-tRNA synthetase
									KSMBR1_1170	similar to 2'-5' RNA ligase
									KSMBR1_1171	strongly similar to RecA protein (recombinase A)
									KSMBR1_1172	strongly similar to alanyl-tRNA synthetase
									KSMBR1_1173	putative 50S ribosomal protein L32
									KSMBR1_1174	similar to fatty acid/phospholipid synthesis protein PlsX
									KSMBR1_1175	strongly similar to 3-oxoacyl[acyl-carrier protein] synthase III
									KSMBR1_1176	strongly similar to malonyl-CoA acyl carrier protein transacylase
									KSMBR1_1177	strongly similar to acyl carrier protein AcpP
									KSMBR1_1178	strongly similar to 3-oxoacyl-[acyl-carrier-protein] synthase II (KASII)
									KSMBR1_1179	strongly similar to UDP-3-O-[3-hydroxymyristoyl] glucosamine N-acetyltransfrase
									KSMBR1_1180	strongly similar to glucosamine-fructose-6-phosphate aminotransferase [isomerizing]
									KSMBR1_1181	strongly similar to peptide methionine sulfoxide reductase
									KSMBR1_1182	hypothetical protein
									KSMBR1_1183	strongly similar to adenylylsulfate (adenosine 5'-phosphosulfate) kinase
									KSMBR1_1184	similar to GDP-4-keto-6-deoxy-D-mannose-3,5-epimerase/4-reductase (GDP-fucose synthetase)
									KSMBR1_1185	hypothetical protein
									KSMBR1_1186	hypothetical protein
									KSMBR1_1187	similar to putative signal peptidase protein
									KSMBR1_1188	strongly similar to methionyl-tRNA synthetase
									KSMBR1_1189	hypothetical protein
									KSMBR1_1190	tRNA-Leu(caa)
									KSMBR1_1191	similar to cobalt-zinc-cadmium resistance protein czcC
									KSMBR1_1192	similar to transposase
									KSMBR1_1193	strongly similar to GTP cyclohydrolase I
									KSMBR1_1194	strongly similar to dihydropicolinate synthase (DHDPS)
									KSMBR1_1195	strongly similar to pyridoxal phosphate biosynthetic protein PdxJ (PNP synthase)
									KSMBR1_1196	YbbR-like protein
									KSMBR1_1197	hypothetical protein
									KSMBR1_1198	strongly similar to dihydropteroate synthase
									KSMBR1_1199	hypothetical protein
									KSMBR1_1200	hypothetical protein
									KSMBR1_1201	hypothetical protein
									KSMBR1_1202	DNA repair protein RecO
									KSMBR1_1203	Endoribonuclease YbeY
									KSMBR1_1204	strongly similar to phosphate-starvation inducible protein PhoH
									KSMBR1_1205	similar to CDP-diglyceride synthetase
									KSMBR1_1206	strongly similar to undecaprenyl diphosphate synthase
									KSMBR1_1207	strongly similar to adenylosuccinate synthetase
									KSMBR1_1208	similar to peptidyl-prolyl cis-trans isomerase (survival protein surA precursor)
									KSMBR1_1209	hypothetical protein
									KSMBR1_1210	hypothetical protein
									KSMBR1_1211	strongly similar to peptidylprolylisomerase
									KSMBR1_1212	hypothetical protein
									KSMBR1_1213	similar to gamma-aminobutyrate permease
									KSMBR1_1214	similar to Tpr region of human peroxisomal targeting signal-1 receptor Pex5
									KSMBR1_1215	hypothetical protein
									KSMBR1_1216	hypothetical protein
									KSMBR1_1217	hypothetical protein
									KSMBR1_1218	similar to high affinity sulfate transporter (plant)
									KSMBR1_1219	hypothetical protein
									KSMBR1_1220	hydrazine dehydrogenase
									KSMBR1_1221	strongly similar to sigma 54 formate hydrogen lyase transcriptional activator FlhA
									KSMBR1_1222	hypothetical protein
									KSMBR1_1223	similar to circadian clock rhythm protein KaiC of the recA superfamily ATPase
									KSMBR1_1224	strongly similar to circadian clock rhythm protein KaiB
									KSMBR1_1225	hypothetical protein
									KSMBR1_1226	similar to sigma 54 response regulatory protein
									KSMBR1_1227	Antibiotic biosynthesis monooxygenase
									KSMBR1_1228	hypothetical protein
									KSMBR1_1229	hypothetical protein
									KSMBR1_1230	hypothetical protein
									KSMBR1_1231	hypothetical protein
									KSMBR1_1232	hypothetical protein
									KSMBR1_1233	hypothetical protein
									KSMBR1_1234	hypothetical protein
									KSMBR1_1235	hypothetical protein
									KSMBR1_1236	hypothetical protein
									KSMBR1_1237	hypothetical protein
									KSMBR1_1238	hypothetical protein
									KSMBR1_1239	similar to superoxide dismutase
									KSMBR1_1240	hypothetical protein
									KSMBR1_1241	strongly similar to catalase
									KSMBR1_1242	hypothetical protein
									KSMBR1_1243	hypothetical protein
									KSMBR1_1244	similar to chloroperoxidase
									KSMBR1_1245	similar to E. coli insertion element IS186
									KSMBR1_1246	similar to phosphoglycolate phosphatase
									KSMBR1_1247	similar to outer membrane lipoprotein-sorting protein LolA
									KSMBR1_1248	Tetratricopeptide repeat protein
									KSMBR1_1249	similar to Tpr region of human peroxisomal targeting signal-1 receptor Pex5
									KSMBR1_1250	strongly similar to crossover junction endodioxyribonuclease RuvC
									KSMBR1_1251	hypothetical protein
									KSMBR1_1252	similar to O-linked GlcNAc transferase
									KSMBR1_1253	hypothetical protein
									KSMBR1_1254	similar to regulator of chromosome condensation
									KSMBR1_1255	hypothetical protein
									KSMBR1_1256	rna binding protein
									KSMBR1_1257	Transcription elongation factor GreA
									KSMBR1_1258	hypothetical protein
									KSMBR1_1259	similar to histidine kinase
									KSMBR1_1260	similar to response regulator protein
									KSMBR1_1261	Putative serine protease HhoA precursor
									KSMBR1_1262	hypothetical protein
									KSMBR1_1263	hypothetical protein
									KSMBR1_1264	hypothetical protein
									KSMBR1_1265	hypothetical protein
									KSMBR1_1266	hypothetical protein
									KSMBR1_1267	hypothetical protein
									KSMBR1_1268	hypothetical protein
									KSMBR1_1269	hypothetical protein
									KSMBR1_1270	hypothetical protein
									KSMBR1_1271	hypothetical protein
									KSMBR1_1272	hypothetical protein
									KSMBR1_1273	strongly similar to fructose-1,6-bisphosphatase
									KSMBR1_1274	similar to fructose-biphosphate aldolase
									KSMBR1_1275	similar to Rieske 2Fe-2S iron sulfur protein (cytochrome b6-F complex)
									KSMBR1_1276	strongly similar to cytochrome b6
									KSMBR1_1277	similar to NAD(P) oxidoreductase, FAD-containing subunit
									KSMBR1_1278	hypothetical bc1 protein (putative UQ:cyt c oxidpoeductase)
									KSMBR1_1279	hypothetical cytochrome c protein
									KSMBR1_1280	hypothetical protein
									KSMBR1_1281	hypothetical protein
									KSMBR1_1282	strongly similar to enolase
									KSMBR1_1283	hypothetical protein
									KSMBR1_1284	strongly similar to gamma-glutamyl phosphate reductase
									KSMBR1_1285	strongly similar to acetyl-CoA carboxylase carboxyltransferase alpha chain
									KSMBR1_1286	hypothetical protein
									KSMBR1_1287	strongly similar to carbamate kinase
									KSMBR1_1288	hypothetical protein
									KSMBR1_1289	hypothetical protein
									KSMBR1_1290	hypothetical protein
									KSMBR1_1291	hypothetical protein
									KSMBR1_1292	putative orf
									KSMBR1_1293	similar to glutamate racemase
									KSMBR1_1294	Hypothetical Protein
									KSMBR1_1295	hypothetical protein
									KSMBR1_1296	hypothetical protein
									KSMBR1_1297	hypothetical protein
									KSMBR1_1298	strongly similar to phosphate transport system protein PhoU
									KSMBR1_1299	hypothetical protein
									KSMBR1_1300	hypothetical protein
									KSMBR1_1301	S-layer protein
									KSMBR1_1302	hypothetical protein
									KSMBR1_1303	hypothetical protein
									KSMBR1_1304	hypothetical protein
									KSMBR1_1305	hypothetical protein
									KSMBR1_1306	hypothetical protein
									KSMBR1_1307	hypothetical protein
									KSMBR1_1308	hypothetical protein
									KSMBR1_1309	hypothetical protein
									KSMBR1_1310	hypothetical protein
									KSMBR1_1311	tRNA-Val(tac)
									KSMBR1_1312	similar to sodium dependent potassium uptake system TrkH
									KSMBR1_1313	similar to potassium uptake protein TrkA
									KSMBR1_1314	similar to glycerophosphodiester phosphodiesterase
									KSMBR1_1315	hypothetical protein
									KSMBR1_1316	similar to ribokinase RbsK
									KSMBR1_1317	similar to CheW like chemotaxis response regulatory protein
									KSMBR1_1318	hypothetical protein
									KSMBR1_1319	similar to 5-methyltetrahydrofolate/corrinoid Fe-S protein methyltransferase (acsE) of the CODH/ACS complex
									KSMBR1_1320	similar to small subunit of corrinoid FeS protein of the CODH/ACS complex (acsD)
									KSMBR1_1321	Similar to nickel insertase (acsF) of CODH/ACS complex
									KSMBR1_1322	hypothetical protein
									KSMBR1_1323	similar to large subunit corrinoid FeS protein of CODH/ACS complex (ascC)
									KSMBR1_1324	similar to ATP-dependent endopeptidase Clp
									KSMBR1_1325	Similar to CO dehydrogenase/acetyl-CoA synthase alpha subunit
									KSMBR1_1326	Similar to CO dehydrogenase/acetyl-coA synthase beta subunit (acsA)
									KSMBR1_1327	similar to nickel insertase (CooC) of CODH/ACS complex
									KSMBR1_1328	similar to phosphoribosylcarboxyaminoimidazole carboxylase
									KSMBR1_1329	similar to molybdopterin containing oxidoreductase (FdhA, nuoG, napA)
									KSMBR1_1330	strongly similar to proton-translocating NADH dehydrogenase I, 51 kDa subunit (NuoF)
									KSMBR1_1331	similar to nuoE subunit of the NADH:ubiquinone oxidoreductase
									KSMBR1_1332	hypothetical protein
									KSMBR1_1333	hypothetical protein
									KSMBR1_1334	hypothetical protein
									KSMBR1_1335	strongly similar to topoisomerase I TopA
									KSMBR1_1336	similar to 30S ribosomal protein RpsT
									KSMBR1_1337	hypothetical protein
									KSMBR1_1338	PIN domain protein
									KSMBR1_1339	hypothetical protein
									KSMBR1_1340	hypothetical protein
									KSMBR1_1341	hypothetical protein
									KSMBR1_1342	hypothetical protein
									KSMBR1_1343	hypothetical protein
									KSMBR1_1344	hypothetical protein
									KSMBR1_1345	tRNA-Pro(cgg)
									KSMBR1_1346	similar to transposase
									KSMBR1_1347	hypothetical protein
									KSMBR1_1348	hypothetical protein
									KSMBR1_1349	similar to YrdC protein
									KSMBR1_1350	strongly similar to ribose 5-phosphate isomerase B, also acts on allose (allose 6-phosphate isomerase)
									KSMBR1_1351	similar to UDP-glucose 4-epimerase
									KSMBR1_1352	similar to diaminopimelate epimerase
									KSMBR1_1353	hypothetical protein
									KSMBR1_1354	similar to two component sensor histidine kinase
									KSMBR1_1355	hypothetical protein
									KSMBR1_1356	hypothetical protein
									KSMBR1_1357	hypothetical protein
									KSMBR1_1358	similar to shikimate kinase
									KSMBR1_1359	hypothetical protein
									KSMBR1_1360	hypothetical protein
									KSMBR1_1361	hypothetical protein
									KSMBR1_1362	similar to 4-hydroxy-3-methylbut-2-en-1-yl diphosphate synthase (1-hydroxy-2-methyl-2-(E)-butenyl 4-diphosphate synthase).
									KSMBR1_1363	strongly similar to 1-deoxy-D-xylulose-5-phosphate reductoisomerase
									KSMBR1_1364	similar to serine proteinase HtrA/DegQ/DegS family protein
									KSMBR1_1365	hypothetical protein
									KSMBR1_1366	strongly similar to ATP-dependent zinc-metalloprotease ftsH involved in cell division
									KSMBR1_1367	strongly similar to ABC transporter ATP-binding protein
									KSMBR1_1368	similar to RND multidrug efflux membrane fusion protein MexC precursor
									KSMBR1_1369	similar to DNA helicase
									KSMBR1_1370	similar to pterin-4-alpha-carbinolamine dehydratase
									KSMBR1_1371	hypothetical protein
									KSMBR1_1372	hypothetical protein
									KSMBR1_1373	hypothetical protein
									KSMBR1_1374	hypothetical protein
									KSMBR1_1375	hypothetical protein
									KSMBR1_1376	hypothetical protein
									KSMBR1_1377	hypothetical protein
									KSMBR1_1378	hypothetical protein
									KSMBR1_1379	hypothetical protein
									KSMBR1_1380	hypothetical protein
									KSMBR1_1381	hypothetical protein
									KSMBR1_1382	hypothetical protein
									KSMBR1_1383	hypothetical protein
									KSMBR1_1384	strongly similar to urocanate hydratase
									KSMBR1_1385	similar to 8-oxoguanine glycosylase (Hogg1)
									KSMBR1_1386	hypothetical protein
									KSMBR1_1387	similar to ATP-dependent protease Lon
									KSMBR1_1388	similar to protein involved in methylthiolation of isopentenylated A37 derivatives in tRNA
									KSMBR1_1389	similar to glycosyl transferase
									KSMBR1_1390	hypothetical protein
									KSMBR1_1391	strongly similar to GDP-mannose 4,6-dehydratase
									KSMBR1_1392	hypothetical protein
									KSMBR1_1393	hypothetical protein
									KSMBR1_1394	strongly similar to glucose-1-phosphate thymidylyltransferase
									KSMBR1_1395	strongly sinmilar to dTDP-4-deoxyrhamnose 3,5 epimerase
									KSMBR1_1396	hypothetical protein
									KSMBR1_1397	similar to ADP-heptose:LPS heptosyltransferase II
									KSMBR1_1398	hypothetical protein
									KSMBR1_1399	similar to histidine kinase protein
									KSMBR1_1400	strongly similar to sigma 54 response regulator
									KSMBR1_1401	hypothetical protein
									KSMBR1_1402	hypothetical protein
									KSMBR1_1403	strongly similar to glyceraldehyde-3-phosphate dehydrogenase
									KSMBR1_1404	strongly similar to phosphoglycerate kinase
									KSMBR1_1405	strongly similar to D-ribulose-5-phosphate 3-epimerase
									KSMBR1_1406	strongly similar to acetyl-CoA carboxylase, beta subunit
									KSMBR1_1407	tRNA-Asn(gtt)
									KSMBR1_1408	hypothetical protein
									KSMBR1_1409	hypothetical protein
									KSMBR1_1410	hypothetical protein
									KSMBR1_1411	Transposase
									KSMBR1_1412	similar to IS150 transposase
									KSMBR1_1413	hypothetical protein
									KSMBR1_1414	hypothetical protein
									KSMBR1_1415	putative orf
									KSMBR1_1416	hypothetical iron sulfur protein
									KSMBR1_1417	hypothetical protein
									KSMBR1_1418	hypothetical protein
									KSMBR1_1419	hypothetical protein
									KSMBR1_1420	hypothetical protein
									KSMBR1_1421	hypothetical protein
									KSMBR1_1422	hypothetical protein
									KSMBR1_1423	hypothetical protein
									KSMBR1_1424	hypothetical protein
									KSMBR1_1425	similar to regulator of nucleoside diphosphate kinase
									KSMBR1_1426	hypothetical protein
									KSMBR1_1427	strongly similar to H-protein of the glycine cleavage system
									KSMBR1_1428	similar to T-protein of glycine cleavage system
									KSMBR1_1429	hypothetical protein
									KSMBR1_1430	similar to exonuclease RecJ
									KSMBR1_1431	similar to ABC transporter MsbA
									KSMBR1_1432	similar to dTDP-6-deoxy-L-lyxo-4-hexulose reductase (Rmld)
									KSMBR1_1433	Amidohydrolase
									KSMBR1_1434	hypothetical protein
									KSMBR1_1435	similar to 3-oxoacyl carrier protein reductase
									KSMBR1_1436	hypothetical protein
									KSMBR1_1437	hypothetical protein
									KSMBR1_1438	hypothetical protein
									KSMBR1_1439	hypothetical protein
									KSMBR1_1440	similar to CheC like chemotaxis protein
									KSMBR1_1441	similar to CheY like response regulatory protein
									KSMBR1_1442	similar to cytochrome c (CII)
									KSMBR1_1443	strongly similar to 2-amino-3-ketobutyrate CoA ligase
									KSMBR1_1444	strong similarity to L-threonine dehydrogenase
									KSMBR1_1445	similar to RNA methyltransferase YggJ
									KSMBR1_1446	similar to sodium dependent NADH:ubiquinone oxidoreductase RnfB
									KSMBR1_1447	strongly similar to acetohydroxy acid synthase IilvB
									KSMBR1_1448	similar to unknown protein involved in septum location
									KSMBR1_1449	similar to ispE 4-diphosphate cytidyl 2-C methyl D erythritol kinase
									KSMBR1_1450	similar to protein relase factor 2 methylase (HemK)
									KSMBR1_1451	strong similarity to protein chain release factor 2 (RF-2)
									KSMBR1_1452	strongly similar to serine hydroxymethyl transferase SHMT
									KSMBR1_1453	stong similarity to NAD(P)H glycerol 3 phosphate dehydrogenase GpdA
									KSMBR1_1454	hypothetical protein
									KSMBR1_1455	nitrite oxidoreductase subunit A
									KSMBR1_1456	hypothetical protein
									KSMBR1_1457	Selenate reductase assembly chaperone protein
									KSMBR1_1458	nitrite oxidoreductase subunit B
									KSMBR1_1459	nitrite oxidoreductase subunit C
									KSMBR1_1460	hypothetical protein
									KSMBR1_1461	similar to universal stress protein UspA
									KSMBR1_1462	hypothetical protein
									KSMBR1_1463	hypothetical (tetraheme) protein
									KSMBR1_1464	hypothetical (diheme) protein
									KSMBR1_1465	hypothetical (monoheme) protein
									KSMBR1_1466	hypothetical (diheme) protein
									KSMBR1_1467	similar to subunit 1 of alternative cytochrome bd quinol oxidase (CydA)
									KSMBR1_1468	hypothetical protein
									KSMBR1_1469	hypothetical protein
									KSMBR1_1470	hypothetical protein
									KSMBR1_1471	hypothetical protein
									KSMBR1_1472	hypothetical protein
									KSMBR1_1473	hypothetical protein
									KSMBR1_1474	similar to formate/nitrite transporter FocA
									KSMBR1_1475	similar to formate/nitrite transporter FocA
									KSMBR1_1476	hypothetical protein
									KSMBR1_1477	hypothetical protein
									KSMBR1_1478	hypothetical protein
									KSMBR1_1479	hypothetical protein
									KSMBR1_1480	hypothetical protein
									KSMBR1_1481	similar to structural maintenance of chromosome (smc) seggregation ATPase protein
									KSMBR1_1482	hypothetical protein
									KSMBR1_1483	similar to ribonucleoside triphosphate reductase activating protein NrdG
									KSMBR1_1484	similar to oxygen sensitive ribonucleoside triphosphate reductase NrdD
									KSMBR1_1485	hypothetical protein
									KSMBR1_1486	similar to dCMP deaminase
									KSMBR1_1487	similar to universal bacterial GTPase ThdF/TrmE
									KSMBR1_1488	similar to inner membrane protein YidC
									KSMBR1_1489	hypothetical protein
									KSMBR1_1490	hypothetical protein
									KSMBR1_1491	hypothetical protein
									KSMBR1_1492	hypothetical protein
									KSMBR1_1493	hypothetical protein
									KSMBR1_1494	similar to oligopeptidase PepF
									KSMBR1_1495	similar to oligopeptidase PepF
									KSMBR1_1496	similar to oligopeptidase PepF
									KSMBR1_1497	hypothetical protein
									KSMBR1_1498	hypothetical protein
									KSMBR1_1499	hypothetical protein
									KSMBR1_1500	similar to cofactor modifying protein
									KSMBR1_1501	similar to glucosyl-transferase
									KSMBR1_1502	hypothetical protein
									KSMBR1_1503	hypothetical protein
									KSMBR1_1504	strongly similar to DNA gyrase subunit A, type II topoisomerase
									KSMBR1_1505	similar to hydroxyacylglutathione hydrolase
									KSMBR1_1506	similar to nucleoside diphosphate kinase 4
									KSMBR1_1507	similar to multifunctional folylpolyglutamate synthase/dihydrofolate synthase
									KSMBR1_1508	similar to universal bacterial GTPase ThdF/TrmE
									KSMBR1_1509	similar to multimodular CopA (P-type ATPase)
									KSMBR1_1510	similar to ArsB protein
									KSMBR1_1511	similar to ATP-binding protein, ABC transporter
									KSMBR1_1512	hypothetical protein
									KSMBR1_1513	strongly similar to isoleucine tRNA synthetase
									KSMBR1_1514	similar to hypothetical protein YggU
									KSMBR1_1515	similar to acylphosphatase, muscle type isozyme (acylphosphate phosphohydrolase).
									KSMBR1_1516	similar to cytochrome c biogenesis protein resC
									KSMBR1_1517	similar to ResB-like c-type cytochrome synthesis protein
									KSMBR1_1518	similar to flagellar motor protein MotB
									KSMBR1_1519	similar to bifunctional phosphoribosyl-AMP cyclohydrolase/ phosphoribosyl-ATP pyrophosphatase
									KSMBR1_1520	similar to thiamin phosphate synthase
									KSMBR1_1521	Strongly similar to adenylosuccinate lyase
									KSMBR1_1522	strongly similar to chaperonin GroEL
									KSMBR1_1523	strongly similar to chaperonin-10
									KSMBR1_1524	similar to response regulator
									KSMBR1_1525	similar to membrane-bound [NiFe]-hydrogenase-3, subunit C
									KSMBR1_1526	hypothetical protein
									KSMBR1_1527	similar to membrane-bound [NiFe]-hydrogenase-3, subunit D
									KSMBR1_1528	similar to membrane-bound [NiFe]-hydrogenase-4, subunit E
									KSMBR1_1529	strongly similar to membrane-bound [NiFe]-hydrogenase-4, subunit F
									KSMBR1_1530	similar to membrane-bound [NiFe]-hydrogenase-3, large subunit (chain E)
									KSMBR1_1531	strongly similar to membrane-bound [NiFe]-hydrogenase-3, small subunit (chain G)
									KSMBR1_1532	similar to p-hydroxybenzoate: octaprenyltransferase
									KSMBR1_1533	hypothetical protein
									KSMBR1_1534	hypothetical protein
									KSMBR1_1535	similar to TDP-rhamnose synthetase, NAD(P)-binding
									KSMBR1_1536	hypothetical protein
									KSMBR1_1537	similar to DNA polymerase III, alpha subunit
									KSMBR1_1538	similar to DNA polymerase III, alpha subunit
									KSMBR1_1539	similar to DNA polymerase III, alpha subunit
									KSMBR1_1540	similar to DNA polymerase III, alpha subunit
									KSMBR1_1541	similar to DNA polymerase III, alpha subunit
									KSMBR1_1542	strongly similar to glycine tRNA synthetase, alpha subunit
									KSMBR1_1543	strongly similar to glycine tRNA synthetase, alpha subunit
									KSMBR1_1544	hypothetical protein
									KSMBR1_1545	strongly similar to chaperone Hsp90, heat shock protein C 62.5
									KSMBR1_1546	strongly similar to chaperone Hsp90, heat shock protein C 62.5
									KSMBR1_1547	strongly similar to chaperone Hsp90, heat shock protein C 62.5
									KSMBR1_1548	similar to site-specific tyrosine recombinase
									KSMBR1_1549	similar to p-aminobenzoate synthetase, component I
									KSMBR1_1550	similar to p-aminobenzoate synthetase, component I
									KSMBR1_1551	similar to p-aminobenzoate synthetase, component I
									KSMBR1_1552	similar to branched-chain amino-acid aminotransferase
									KSMBR1_1553	similar to branched-chain amino-acid aminotransferase
									KSMBR1_1554	hypothetical protein
									KSMBR1_1555	hypothetical protein
									KSMBR1_1556	similar to pyruvate formate lyase activating enzyme 1
									KSMBR1_1557	hypothetical protein
									KSMBR1_1558	hypothetical zinc finger containing protein
									KSMBR1_1559	similar to general secretion pathway protein A (exeA)
									KSMBR1_1560	hypothetical protein
									KSMBR1_1561	hypothetical protein
									KSMBR1_1562	hypothetical protein
									KSMBR1_1563	hypothetical protein
									KSMBR1_1564	hypothetical protein
									KSMBR1_1565	hypothetical protein
									KSMBR1_1566	hypothetical protein
									KSMBR1_1567	hypothetical protein
									KSMBR1_1568	Hypothetical Protein
									KSMBR1_1569	hypothetical protein
									KSMBR1_1570	hypothetical protein
									KSMBR1_1571	hypothetical protein
									KSMBR1_1572	hypothetical protein
									KSMBR1_1573	similar to nicotinic acid mononucleotide adenylyltransferase, NAD(P) requiring
									KSMBR1_1574	hypothetical protein
									KSMBR1_1575	hypothetical protein
									KSMBR1_1576	Hypothetical Protein
									KSMBR1_1577	Major Facilitator Superfamily protein
									KSMBR1_1578	hypothetical protein
									KSMBR1_1579	strongly similar to RND multidrug efflux membrane fusion protein MexE precursor
									KSMBR1_1580	strongly similar to RND multidrug efflux transporter MexF
									KSMBR1_1581	similar to NADH dehydrogenase I chain F (1st module)
									KSMBR1_1582	putative transposase
									KSMBR1_1583	hypothetical protein
									KSMBR1_1584	hypothetical protein
									KSMBR1_1585	hypothetical protein
									KSMBR1_1586	hypothetical protein
									KSMBR1_1587	similar to ABC-type transport system (ATPase component)
									KSMBR1_1588	hypothetical protein
									KSMBR1_1589	hypothetical protein
									KSMBR1_1590	strongly similar to vacuolar-type H(+)-translocating inorganic pyrophosphatase
									KSMBR1_1591	hypothetical protein
									KSMBR1_1592	hypothetical protein
									KSMBR1_1593	similar to ribosomal protein S21
									KSMBR1_1594	strongly similar to anthranilate phosphoribosyltransferase component II
									KSMBR1_1595	similar to pyruvoyl-dependent arginine decarboxylase
									KSMBR1_1596	strongly similar to arginine biosynthesis bifunctional protein
									KSMBR1_1597	hypothetical protein
									KSMBR1_1598	strongly similar to isochorismatase (2,3 dihydro-2,3-dihydroxybenzoate synthase)
									KSMBR1_1599	strongly similar to Na+/H+ antiporter (CPA1 family)
									KSMBR1_1600	strongly similar DNA polymerase epsilon subunit (3'-5' exonuclease)
									KSMBR1_1601	hypothetical protein
									KSMBR1_1602	hypothetical protein
									KSMBR1_1603	hypothetical protein
									KSMBR1_1604	hypothetical protein
									KSMBR1_1605	similar to two component sensor histidine kinase
									KSMBR1_1606	strongly similar to sigma 54 response regulatory protein
									KSMBR1_1607	hypothetical protein
									KSMBR1_1608	CAAX amino terminal protease self- immunity
									KSMBR1_1609	strongly similar to tyrosyl-tRNA ligase
									KSMBR1_1610	hypothetical protein
									KSMBR1_1611	hypothetical protein
									KSMBR1_1612	hypothetical protein
									KSMBR1_1613	hypothetical protein
									KSMBR1_1614	hypothetical protein
									KSMBR1_1615	hypothetical protein
									KSMBR1_1616	hypothetical protein
									KSMBR1_1617	similar to TonB-dependent receptor protein
									KSMBR1_1618	hypothetical protein
									KSMBR1_1619	ABC transporter substrate binding protein
									KSMBR1_1620	strongly similar to cytidylate kinase
									KSMBR1_1621	strongly similar to 30S ribosomal protein S1
									KSMBR1_1622	similar to DNA-directed RNA polymerase sigma subunit
									KSMBR1_1623	strongly similar to adenine phosphoribosyltransferase
									KSMBR1_1624	hypothetical protein
									KSMBR1_1625	strongly similar to anthranilate synthase component I
									KSMBR1_1626	hypothetical protein
									KSMBR1_1627	hypothetical protein
									KSMBR1_1628	putative outer membrane protein (OMP)
									KSMBR1_1629	SPFH domain / Band 7 family protein
									KSMBR1_1630	SPFH domain / Band 7 family protein
									KSMBR1_1631	hypothetical protein
									KSMBR1_1632	hypothetical protein
									KSMBR1_1633	similar to D-3-phosphoglycerate dehydrogenase (PGDH)
									KSMBR1_1634	ABC-2 family transporter protein
									KSMBR1_1635	strongly similar to chromosome partitioning protein
									KSMBR1_1636	strongly similar to CTP synthase (UTP-ammonia ligase)
									KSMBR1_1637	strongly similar to 3-deoxy-manno-octulosonate cytidylyltransferase
									KSMBR1_1638	hypothetical protein
									KSMBR1_1639	similar to rod shape-determining protein
									KSMBR1_1640	similar to penicillin-binding protein 2
									KSMBR1_1641	similar to rod shape-determining protein
									KSMBR1_1642	similar to rod shape-determining protein
									KSMBR1_1643	strongly similar to cell shape-determining protein
									KSMBR1_1644	similar to apolipoprotein N-acyltransferase
									KSMBR1_1645	similar to molybdenum cofactor biosynthesis protein
									KSMBR1_1646	hypothetical protein
									KSMBR1_1647	Hypothetical Protein
									KSMBR1_1648	hypothetical protein
									KSMBR1_1649	transposase
									KSMBR1_1650	similar to multimodular CopA (P-type ATPase)
									KSMBR1_1651	hypothetical protein
									KSMBR1_1652	hypothetical protein
									KSMBR1_1653	hypothetical protein
									KSMBR1_1654	hypothetical protein
									KSMBR1_1655	hypothetical protein
									KSMBR1_1656	hypothetical protein
									KSMBR1_1657	hypothetical protein
									KSMBR1_1658	hypothetical protein
									KSMBR1_1659	hypothetical protein
									KSMBR1_1660	hypothetical protein
									KSMBR1_1661	Transcription elongation factor GreA/GreB domain protein (fragment)
									KSMBR1_1662	similar to E. coli insertion element IS186
									KSMBR1_1663	Transcription elongation factor GreA/GreB domain protein (fragment)
									KSMBR1_1664	Hypothetical Protein
									KSMBR1_1665	hypothetical protein
									KSMBR1_1666	hypothetical protein
									KSMBR1_1667	hypothetical protein
									KSMBR1_1668	hypothetical protein
									KSMBR1_1669	RNA polymerase sigma factor CarQ
									KSMBR1_1670	similar to serine/threonine protein kinase (catalytic domain)
									KSMBR1_1671	hypothetical protein
									KSMBR1_1672	strongly similar to cytochrome c peroxidase
									KSMBR1_1673	Ribonuclease BN
									KSMBR1_1674	similar to NADH oxidase
									KSMBR1_1675	hypothetical protein
									KSMBR1_1676	hypothetical protein
									KSMBR1_1677	hypothetical protein
									KSMBR1_1678	hypothetical protein
									KSMBR1_1679	hypothetical protein
									KSMBR1_1680	hypothetical protein
									KSMBR1_1681	Sodium/glutamate symporter
									KSMBR1_1682	similar to multicomponent efflux pump (outer membrane subunit, RND family of ABC transporters)
									KSMBR1_1683	similar to multicomponent efflux pump (cytoplasmic membrane subunit, RND type ABC transporters)
									KSMBR1_1684	similar to multicomponent efflux pump (periplasmic accessory protein subunit, RND type ABC transporters)
									KSMBR1_1685	similar to FKBP-type peptidyl-prolyl cis-trans isomerase
									KSMBR1_1686	hypothetical protein
									KSMBR1_1687	similar to XDHC/COXF-like molybdopterin cofactor insertase
									KSMBR1_1688	similar to NADH oxidase
									KSMBR1_1689	similar to dTDP-glucose 4,6-dehydratase
									KSMBR1_1690	similar to NAD(P)H dependent FMN reductase
									KSMBR1_1691	strongly similar to phosphomannomutase
									KSMBR1_1692	hypothetical protein
									KSMBR1_1693	similar to transcription antitermination protein NusG
									KSMBR1_1694	hypothetical protein
									KSMBR1_1695	hypothetical protein
									KSMBR1_1696	hypothetical protein
									KSMBR1_1697	hypothetical protein
									KSMBR1_1698	similar to molecular chaperone GrpE
									KSMBR1_1699	strongly similar to molecular chaperone DnaK
									KSMBR1_1700	hypothetical protein
									KSMBR1_1701	similar to carbon starvation proteinCstA
									KSMBR1_1702	hypothetical protein
									KSMBR1_1703	hypothetical protein
									KSMBR1_1704	hypothetical protein
									KSMBR1_1705	hypothetical protein
									KSMBR1_1706	hypothetical protein
									KSMBR1_1707	hypothetical protein
									KSMBR1_1708	hypothetical protein
									KSMBR1_1709	hypothetical protein
									KSMBR1_1710	hypothetical protein
									KSMBR1_1711	similar to moaA/nirJ/pqqE cofactor biosynthesis protein
									KSMBR1_1712	similar to beta-propeller protein YxaL
									KSMBR1_1713	LysM domain/BON superfamily protein
									KSMBR1_1714	hypothetical protein
									KSMBR1_1715	hypothetical protein
									KSMBR1_1716	strongly similar to tRNA-guanine transglycosylase
									KSMBR1_1717	Amidase enhancer precursor
									KSMBR1_1718	hypothetical protein
									KSMBR1_1719	strongly similar to RuvB ATPase
									KSMBR1_1720	strongly similar to DNA helicase RuvA
									KSMBR1_1721	similar to O-linked GlcNAc transferase
									KSMBR1_1722	hypothetical protein
									KSMBR1_1723	similar to high affinity sulfate transporter (plant)
									KSMBR1_1724	hypothetical protein
									KSMBR1_1725	hypothetical protein
									KSMBR1_1726	similar to two component histidine kinase phoR
									KSMBR1_1727	strongly similar to response regulator protein phoB
									KSMBR1_1728	hypothetical protein
									KSMBR1_1729	hypothetical protein
									KSMBR1_1730	hypothetical protein
									KSMBR1_1731	strongly similar to Obg GTP-binding protein
									KSMBR1_1732	hypothetical protein
									KSMBR1_1733	hypothetical protein
									KSMBR1_1734	hypothetical protein
									KSMBR1_1735	similar to E. coli insertion element IS186
									KSMBR1_1736	hypothetical protein
									KSMBR1_1737	similar to aspartate aminotransferase
									KSMBR1_1738	hypothetical protein
									KSMBR1_1739	hypothetical protein
									KSMBR1_1740	hypothetical protein
									KSMBR1_1741	Putative membrane protein YdgH
									KSMBR1_1742	hypothetical protein
									KSMBR1_1743	hypothetical protein
									KSMBR1_1744	similar to ceramide glucosyltransferase
									KSMBR1_1745	hypothetical protein
									KSMBR1_1746	hypothetical protein
									KSMBR1_1747	hypothetical protein
									KSMBR1_1748	hypothetical protein
									KSMBR1_1749	hypothetical protein
									KSMBR1_1750	hypothetical protein
									KSMBR1_1751	hypothetical protein
									KSMBR1_1752	hypothetical protein
									KSMBR1_1753	strongly similar to transketolase
									KSMBR1_1754	strongly similar to pyrroline-5-carboxylate reductase
									KSMBR1_1755	hypothetical protein
									KSMBR1_1756	similar to GrpE protein HSP-70 cofactor
									KSMBR1_1757	strongly similar to molecular chaperone DnaK
									KSMBR1_1758	similar to serine-proteinase HtrA/ DegQ/ DegS family protein
									KSMBR1_1759	hypothetical protein
									KSMBR1_1760	strongly similar to ferredoxin [4Fe-4S]
									KSMBR1_1761	hypothetical protein
									KSMBR1_1762	hypothetical protein
									KSMBR1_1763	hypothetical protein
									KSMBR1_1764	similar to hydroxylamine oxidoreductase
									KSMBR1_1765	hypothetical protein
									KSMBR1_1766	hypothetical protein
									KSMBR1_1767	putative transposase
									KSMBR1_1768	hypothetical protein
									KSMBR1_1769	hypothetical protein
									KSMBR1_1770	hypothetical protein
									KSMBR1_1771	strongly similar to GTP cyclohydrolase I
									KSMBR1_1772	similar to pteridine reductase 1
									KSMBR1_1773	similar to dihydroneopterin aldolase
									KSMBR1_1774	strongly similar to 7,8-dihydro-6-hydroxymethylpterin-pyrophosphokinase
									KSMBR1_1775	hypothetical protein
									KSMBR1_1776	similar to G/U-mismatch-specific DNA glycolase
									KSMBR1_1777	3-ketosteroid-9-alpha-hydroxylase reductase subunit
									KSMBR1_1778	hypothetical protein/ Clc-type chloride channel
									KSMBR1_1779	CBS domain protein
									KSMBR1_1780	strongly similar to rubredoxin
									KSMBR1_1781	hypothetical protein
									KSMBR1_1782	hypothetical protein
									KSMBR1_1783	hypothetical protein
									KSMBR1_1784	hypothetical protein
									KSMBR1_1785	hypothetical protein
									KSMBR1_1786	similar to lactoylglutathione lyase
									KSMBR1_1787	strongly similar to FMN-binding protein
									KSMBR1_1788	hypothetical protein
									KSMBR1_1789	strongly similar to fosmidomycin resistance protein
									KSMBR1_1790	strongly similar to arylamine N-acetyltransferase
									KSMBR1_1791	similar to lactoylglutathione lyase
									KSMBR1_1792	strongly similar to FMN-binding protein
									KSMBR1_1793	hypothetical protein
									KSMBR1_1794	Putative binding protein precursor
									KSMBR1_1795	Phosphate-selective porin O and P
									KSMBR1_1796	hypothetical protein
									KSMBR1_1797	Molybdenum-pterin-binding protein MopB
									KSMBR1_1798	hypothetical protein
									KSMBR1_1799	similar to bifunctional protein Bir A [biotin-[acetyl-CoA carboxylase] synthetase / biotin operon repressor
									KSMBR1_1800	strongly similar to oxaloacetate (OadA) or methylmalonyl-CoA decarboxylase (MmdA)
									KSMBR1_1801	strongly similar to methylmalonyl-CoA or oxaloacetate decarboxylase (beta subunit)
									KSMBR1_1802	putative gamma subunit (oadG) of oxaloacetate decarboxylase
									KSMBR1_1803	similar to two component histidine kinase
									KSMBR1_1804	similar to two-component response-regulator (transcription regulator)
									KSMBR1_1805	similar to sigma 54 response regulatory protein
									KSMBR1_1806	similar to ABC-type transport system permease protein
									KSMBR1_1807	similar to ABC-type transport system ATP-binding protein
									KSMBR1_1808	similar to ABC-transporter component
									KSMBR1_1809	hypothetical protein
									KSMBR1_1810	PRC-barrel domain protein
									KSMBR1_1811	hypothetical protein
									KSMBR1_1812	glycogen branching enzyme
									KSMBR1_1813	similar to 2-acylglycerophosphoethanolamine acyltransferase/acyl carrier protein synthetase
									KSMBR1_1814	similar to ATP-dependent DNA helicase (DNA-damage-inducible protein G)
									KSMBR1_1815	similar to dehydratase OleE [Streptomyces antibioticus]
									KSMBR1_1816	similar to N-acetylglucosaminyltransferases (O-GlcNAc transferase)
									KSMBR1_1817	strongly similar to aspartate transaminase [Methanobacterium thermoformicicum]
									KSMBR1_1818	hypothetical protein
									KSMBR1_1819	hypothetical protein
									KSMBR1_1820	hypothetical protein
									KSMBR1_1821	hypothetical protein
									KSMBR1_1822	hypothetical protein
									KSMBR1_1823	Phospholipase D precursor
									KSMBR1_1824	hypothetical protein
									KSMBR1_1825	hypothetical protein
									KSMBR1_1826	hypothetical protein
									KSMBR1_1827	similar to multidrug resistance-like ATP-binding protein MdlB
									KSMBR1_1828	hypothetical protein
									KSMBR1_1829	hypothetical protein
									KSMBR1_1830	hypothetical protein
									KSMBR1_1831	hypothetical protein
									KSMBR1_1832	hypothetical protein
									KSMBR1_1833	hypothetical protein
									KSMBR1_1834	similar to histidyl-tRNA synthetase
									KSMBR1_1835	strongly similar to aspartyl-tRNA ligase
									KSMBR1_1836	similar to O-linked GlcNAc transferase
									KSMBR1_1837	similar to O-linked GlcNAc transferase
									KSMBR1_1838	hypothetical protein
									KSMBR1_1839	hypothetical protein
									KSMBR1_1840	hypothetical protein
									KSMBR1_1841	hypothetical protein
									KSMBR1_1842	hypothetical protein
									KSMBR1_1843	hypothetical protein
									KSMBR1_1844	EamA-like transporter family protein
									KSMBR1_1845	similar to type I restriction modification enzyme M chain
									KSMBR1_1846	GTP pyrophosphokinase YwaC
									KSMBR1_1847	similar to type I restriction modification enzyme S chain
									KSMBR1_1848	hypothetical protein
									KSMBR1_1849	hypothetical protein
									KSMBR1_1850	similar to ATP-dependent DNA helicase RecG
									KSMBR1_1851	similar to type I restriction-modification system, R subunit [pseudogene]
									KSMBR1_1852	similar to type I restriction-modification system, R subunit [pseudogene]
									KSMBR1_1853	strongly similar to ATP-dependent protease La
									KSMBR1_1854	similar to small heat shock protein
									KSMBR1_1855	strongly similar to 60 kDa chaperonin (groEL protein)
									KSMBR1_1856	hypothetical protein
									KSMBR1_1857	hypothetical protein
									KSMBR1_1858	strongly similar to maltose transport system ATP-binding protein
									KSMBR1_1859	similar to maltose transport system permease protein
									KSMBR1_1860	hypothetical protein
									KSMBR1_1861	putative MscS family protein.1 precursor
									KSMBR1_1862	similar to TonB-dependent receptor protein
									KSMBR1_1863	ABC transporter substrate binding protein
									KSMBR1_1864	hypothetical protein
									KSMBR1_1865	hypothetical protein
									KSMBR1_1866	strongly similar to UvrABC system protein B (excinuclease ABC subunit B)
									KSMBR1_1867	hypothetical protein
									KSMBR1_1868	hypothetical protein
									KSMBR1_1869	hypothetical protein
									KSMBR1_1870	hypothetical protein
									KSMBR1_1871	hypothetical protein
									KSMBR1_1872	hypothetical protein
									KSMBR1_1873	similar to type I restriction-modification system, R subunit [pseudogene]
									KSMBR1_1874	hypothetical protein
									KSMBR1_1875	similar to type IIS restriction/modification enzyme; site-specific DNA methyltransferase (adenine specific)
									KSMBR1_1876	hypothetical protein
									KSMBR1_1877	ComE operon protein 1
									KSMBR1_1878	hypothetical protein
									KSMBR1_1879	similar to D-alanine glycine permease
									KSMBR1_1880	hypothetical protein
									KSMBR1_1881	hypothetical protein
									KSMBR1_1882	strongly similar to 2-amino-4-hydroxy-6-hydroxymethyldihydropteridine
									KSMBR1_1883	putative permease YjgP/YjgQ family protein
									KSMBR1_1884	similar to competence protein F
									KSMBR1_1885	hypothetical protein
									KSMBR1_1886	similar to nitrogen regulatory bacterial protein IIA
									KSMBR1_1887	strongly similar to phosphoenolpyruvate-protein phosphotransferase (phosphotransferase system, enzyme I)
									KSMBR1_1888	hypothetical protein
									KSMBR1_1889	strongly similar to ribonuclease E (RNase E)
									KSMBR1_1890	similar to 50S ribosomal protein L21
									KSMBR1_1891	strongly similar to 50S ribosomal protein L27
									KSMBR1_1892	hypothetical protein
									KSMBR1_1893	similar to glucan 1,4-alpha-glucosidase (glucoamylase)
									KSMBR1_1894	hypothetical protein
									KSMBR1_1895	hypothetical protein
									KSMBR1_1896	hypothetical protein
									KSMBR1_1897	hypothetical protein
									KSMBR1_1898	hypothetical protein
									KSMBR1_1899	hypothetical protein
									KSMBR1_1900	similar to alcohol dehydrogenase
									KSMBR1_1901	hypothetical protein
									KSMBR1_1902	hypothetical protein
									KSMBR1_1903	similar to Tpr region of human peroxisomal targeting signal-1 receptor Pex5
									KSMBR1_1904	strongly similar to sigma 54 response regulator
									KSMBR1_1905	strongly similar to thermoresistant gluconokinase (gluconate kinase 2)
									KSMBR1_1906	strongly similar to aspartate ammonia-lyase (aspartase)
									KSMBR1_1907	similar to thymidylate kinase
									KSMBR1_1908	hypothetical protein
									KSMBR1_1909	hypothetical protein
									KSMBR1_1910	similar to universal stress protein
									KSMBR1_1911	strongly similar to endopeptidase La
									KSMBR1_1912	hypothetical protein
									KSMBR1_1913	similar to nicotinate-nucleotide pyrophosphorylase
									KSMBR1_1914	strongly similar to glycinamide ribonucleotide synthetase (GARS, glycinamide ribonucleotide synthetase)
									KSMBR1_1915	tRNA-Met(cat)
									KSMBR1_1916	hypothetical protein
									KSMBR1_1917	hypothetical protein
									KSMBR1_1918	strongly similar to indole-3-glycerol phosphate synthase (IGPS)
									KSMBR1_1919	strongly similar to thioredoxin
									KSMBR1_1920	hypothetical protein
									KSMBR1_1921	hypothetical protein
									KSMBR1_1922	hypothetical protein
									KSMBR1_1923	hypothetical protein
									KSMBR1_1924	hypothetical protein
									KSMBR1_1925	similar to heme d1 biosynthesis protein NirJ
									KSMBR1_1926	hypothetical protein
									KSMBR1_1927	hypothetical protein
									KSMBR1_1928	hypothetical protein
									KSMBR1_1929	hypothetical protein
									KSMBR1_1930	similar to chromosome partitioning protein ParA
									KSMBR1_1931	hypothetical protein
									KSMBR1_1932	similar to biotin-[acetyl-CoA-carboxylase] ligase
									KSMBR1_1933	strongly similar to 60 kDa chaperonin (GroEL protein)
									KSMBR1_1934	strongly similar to 10 kDa chaperonin (GroES protein)
									KSMBR1_1935	stronlgy similar to 60 kDa chaperonin (GroEL protein)
									KSMBR1_1936	strongly similar to heat shock protein DnaJ
									KSMBR1_1937	hypothetical protein
									KSMBR1_1938	hypothetical protein
									KSMBR1_1939	hypothetical protein
									KSMBR1_1940	similar to GTP-binding protein
									KSMBR1_1941	hypothetical protein
									KSMBR1_1942	strongly similar to ATP-dependent DNA helicase
									KSMBR1_1943	similar to iron-sulfur cofactor synthesis protein NifS
									KSMBR1_1944	strongly similar to iron-sulfur cofactor synthesis protein NifU
									KSMBR1_1945	hypothetical protein
									KSMBR1_1946	hypothetical protein
									KSMBR1_1947	hypothetical protein
									KSMBR1_1948	similar to perosamine synthetase
									KSMBR1_1949	hypothetical protein
									KSMBR1_1950	hypothetical protein
									KSMBR1_1951	hypothetical protein
									KSMBR1_1952	similar to type IIS restriction/modification enzyme; site-specific DNA methyltransferase (adenine specific)
									KSMBR1_1953	hypothetical protein
									KSMBR1_1954	hypothetical protein
									KSMBR1_1955	hypothetical protein
									KSMBR1_1956	hypothetical protein
									KSMBR1_1957	strongly similar to CDP-glucose 4,6-dehydratase
									KSMBR1_1958	Hypothetical Protein
									KSMBR1_1959	hypothetical protein
									KSMBR1_1960	strongly similar to dTDP-D-glucose 4,6-dehydratase
									KSMBR1_1961	hypothetical protein
									KSMBR1_1962	strongly similar to Arnb transferase
									KSMBR1_1963	hypothetical protein
									KSMBR1_1964	WbqC-like protein family protein
									KSMBR1_1965	Methionyl-tRNA formyltransferase
									KSMBR1_1966	similarity to N-acetyl neuramic acid synthetase NeuB
									KSMBR1_1967	similar to 3-deoxy-manno-octulosonate cytidylyltransferase
									KSMBR1_1968	UDP-N-acetylglucosamine--N-acetylmuramyl-(pentapeptide) pyrophosphoryl-undecaprenol N-acetylglucosamine transferase
									KSMBR1_1969	similar to molybdopterin cofactor synthesis protein MoaA
									KSMBR1_1970	hypothetical protein
									KSMBR1_1971	Sulfotransferase domain protein
									KSMBR1_1972	hypothetical protein
									KSMBR1_1973	hypothetical protein
									KSMBR1_1974	hypothetical protein
									KSMBR1_1975	similar to family 2 glycosyltransferase SpsQ
									KSMBR1_1976	hypothetical protein
									KSMBR1_1977	hypothetical protein
									KSMBR1_1978	hypothetical protein
									KSMBR1_1979	hypothetical protein
									KSMBR1_1980	hypothetical protein
									KSMBR1_1981	similar to family 2 glycosyltransferase SpsQ
									KSMBR1_1982	hypothetical protein
									KSMBR1_1983	hypothetical protein
									KSMBR1_1984	hypothetical protein
									KSMBR1_1985	similar to E. coli insertion element IS186
									KSMBR1_1986	hypothetical protein
									KSMBR1_1987	hypothetical protein
									KSMBR1_1988	S23 ribosomal protein
									KSMBR1_1989	similar to perosamine synthetase
									KSMBR1_1990	hypothetical protein
									KSMBR1_1991	hypothetical protein
									KSMBR1_1992	hypothetical protein
									KSMBR1_1993	hypothetical protein
[truncated: 2,101 more rows]

## Sheet: 151 genesonly in NO2 lim growth
nr	K.stuttgartiensisMBR1 number	Name	K.stuttgartiensis RU1 homologue	K. stuttgartiensis MBR1 annotation	average RPKM NH4+ limited growth	average RPKM NO2- limited growth
1	KSMBR1_3846	tnpA_23	kusta0094	similar to transposase tnpA	0	79.2421
2	KSMBR1_3122	KSMBR1_3122	kustb0235	Hypothetical Protein	0	76.2572
3	KSMBR1_2716	KSMBR1_2716	kuste2866	hypothetical protein	0	73.9429
4	KSMBR1_1359	KSMBR1_1359	kustd1584	hypothetical protein	0	58.8254
5	KSMBR1_4008	KSMBR1_4008	kuste2635	hypothetical protein	0	46.7586
6	KSMBR1_4066	KSMBR1_4066	#N/A	hypothetical protein	0	46.301
7	KSMBR1_2718	KSMBR1_2718	kuste2869	hypothetical protein	0	37.7031
8	KSMBR1_3379	KSMBR1_3379	kuste2409	hypothetical protein	0	33.7127
9	KSMBR1_3242	KSMBR1_3242	kustb0243	hypothetical protein	0	29.3562
10	KSMBR1_3954	malP_1	#N/A	fragment of maltodextrin phosphorylase (part 1)	0	29.1035
11	KSMBR1_1237	KSMBR1_1237	kustd1306	hypothetical protein	0	28.8669
12	KSMBR1_3566	KSMBR1_3566	#N/A	hypothetical protein	0	28.7093
13	KSMBR1_2207	dcm	#N/A	similar to HhaI Dna (cytosine-C5-)-methyltransferase	0	28.2743
14	KSMBR1_3253	KSMBR1_3253	kuste2243	hypothetical protein	0	27.6426
15	KSMBR1_3515	KSMBR1_3515	kuste3878	hypothetical protein	0	27.4981
16	KSMBR1_3398	KSMBR1_3398	kuste2436	hypothetical protein	0	27.457
17	KSMBR1_2143	fixS	kustc0430	similar to cbb3-type cytochrome c oxidase maturation protein	0	25.9273
18	KSMBR1_2104	KSMBR1_2104	kustc0400	hypothetical protein	0	25.8444
19	KSMBR1_1393	KSMBR1_1393	kustd1631	hypothetical protein	0	24.0319
20	KSMBR1_3190	KSMBR1_3190	kustb0184	hypothetical protein	0	23.4836
21	KSMBR1_3133	KSMBR1_3133	kustb0117	hypothetical protein	0	23.3993
22	KSMBR1_1763	KSMBR1_1763	kustd2020	hypothetical protein	0	23.0629
23	KSMBR1_0947	recN_3	kuste3174	similar to DNA repair protein RecN	0	22.9793
24	KSMBR1_1398	KSMBR1_1398	kustd1637	hypothetical protein	0	22.7897
25	KSMBR1_1566	KSMBR1_1566	#N/A	hypothetical protein	0	22.1759
26	KSMBR1_2447	KSMBR1_2447	#N/A	hypothetical protein	0	20.0834
27	KSMBR1_4010	KSMBR1_4010	#N/A	hypothetical protein	0	19.4455
28	KSMBR1_2041	KSMBR1_2041	kustc0329	hypothetical protein	0	19.3909
29	KSMBR1_0425	KSMBR1_0425	kuste4166	hypothetical protein	0	18.818
30	KSMBR1_3478	KSMBR1_3478	#N/A	hypothetical protein	0	18.7201
31	KSMBR1_2294	rfbE_4	#N/A	similar to perosamine synthetase	0	18.4956
32	KSMBR1_2342	KSMBR1_2342	#N/A	hypothetical protein	0	18.332
33	KSMBR1_2297	KSMBR1_2297	#N/A	hypothetical protein	0	17.8688
34	KSMBR1_0310	KSMBR1_0310	#N/A	hypothetical protein	0	17.3527
35	KSMBR1_1411	KSMBR1_1411	#N/A	Transposase	0	17.2148
36	KSMBR1_3516	KSMBR1_3516	kuste3879	hypothetical signal transduction protein	0	16.4147
37	KSMBR1_0567	flhA_2	#N/A	strong similarity to flagellar biosynthesis protein FlhA	0	16.2489
38	KSMBR1_1240	KSMBR1_1240	kustd1302	hypothetical protein	0	16.0898
39	KSMBR1_0180	KSMBR1_0180	kuste3731	hypothetical protein	0	15.9178
40	KSMBR1_1746	KSMBR1_1746	#N/A	hypothetical protein	0	15.5729
41	KSMBR1_2295	KSMBR1_2295	#N/A	similar to dTDP-glucose 4,6-dehydratase	0	15.4968
42	KSMBR1_3132	KSMBR1_3132	kustb0116	hypothetical protein	0	14.2332
43	KSMBR1_3135	KSMBR1_3135	kustb0119	hypothetical protein	0	13.8774
44	KSMBR1_3104	KSMBR1_3104	#N/A	hypothetical protein	0	13.8033
45	KSMBR1_2293	mvk	#N/A	similar to mevalonate or galacto kinase	0	13.7757
46	KSMBR1_2307	KSMBR1_2307	#N/A	hypothetical protein	0	13.6181
47	KSMBR1_1228	KSMBR1_1228	kustd1329	hypothetical protein	0	13.1748
48	KSMBR1_2289	KSMBR1_2289	#N/A	hypothetical protein	0	12.6746
49	KSMBR1_2300	dxs_2	#N/A	strongly similar to 1-deoxy-D-xylulose 5-phosphate synthase (DXP synthase)	0	12.3128
50	KSMBR1_0713	KSMBR1_0713	#N/A	hypothetical protein	0	12.0309
51	KSMBR1_2298	wcaG_2	#N/A	similar to GDP-4-keto-6-deoxy-D-mannose-3,5-epimerase/4-reductase (GDP-fucose synthetase)	0	11.8097
52	KSMBR1_1120	KSMBR1_1120	#N/A	hypothetical protein	0	11.4995
53	KSMBR1_2035	rub_2	kustc0323	strongly similar to rubredoxin	0	11.4593
54	KSMBR1_0009	KSMBR1_0009	kuste2842	hypothetical protein	0	11.1553
55	KSMBR1_0444	KSMBR1_0444	kuste4146	hypothetical protein	0	11.0864
56	KSMBR1_2510	KSMBR1_2510	#N/A	hypothetical protein	0	11.0821
57	KSMBR1_2301	KSMBR1_2301	#N/A	hypothetical protein	0	10.831
58	KSMBR1_0262	KSMBR1_0262	kuste4353	hypothetical protein	0	10.4714
59	KSMBR1_2271	KSMBR1_2271	kustc0594	hypothetical protein	0	10.294
60	KSMBR1_2296	KSMBR1_2296	#N/A	hypothetical protein	0	9.57063
61	KSMBR1_1722	KSMBR1_1722	kustd1971	hypothetical protein	0	9.53592
62	KSMBR1_3456	KSMBR1_3456	kuste3582	hypothetical protein	0	9.43412
63	KSMBR1_0496	KSMBR1_0496	#N/A	hypothetical protein	0	9.23799
64	KSMBR1_3829	KSMBR1_3829	kuste4528	hypothetical protein	0	9.16602
65	KSMBR1_2567	crp_2	kustc0926	similar to catabolite gene activator (cAMP receptor protein, cAMP-regulatory protein)	0	9.0875
66	KSMBR1_2700	KSMBR1_2700	kustd1265	hypothetical protein	0	8.94585
67	KSMBR1_3240	KSMBR1_3240	kustb0240	hypothetical protein	0	8.93153
68	KSMBR1_1478	KSMBR1_1478	kustd1724	hypothetical protein	0	8.84578
69	KSMBR1_0981	KSMBR1_0981	kuste3135	hypothetical protein	0	8.80208
70	KSMBR1_2299	KSMBR1_2299	#N/A	hypothetical protein	0	8.72884
71	KSMBR1_3828	alsD	#N/A	Alpha-acetolactate decarboxylase	0	8.21155
72	KSMBR1_2908	KSMBR1_2908	kustc1155	hypothetical protein	0	7.98472
73	KSMBR1_2291	msbA_2_1	#N/A	similar to ABC transporter MsbA	0	7.98144
74	KSMBR1_2723	KSMBR1_2723	kuste2876	hypothetical protein	0	7.60776
75	KSMBR1_3701	KSMBR1_3701	kuste2636	hypothetical protein	0	7.60776
76	KSMBR1_3315	atoS_3	#N/A	similar to two component sensor histidine kinase	0	7.39039
77	KSMBR1_3766	KSMBR1_3766	kuste4606	hypothetical protein	0	7.39039
78	KSMBR1_3749	KSMBR1_3749	kuste4628	hypothetical protein	0	7.2863
79	KSMBR1_1819	KSMBR1_1819	kustd2082	hypothetical protein	0	7.14522
80	KSMBR1_3226	KSMBR1_3226	kustb0220	hypothetical protein	0	7.06214
81	KSMBR1_0136	KSMBR1_0136	kuste3781	hypothetical protein	0	6.8436
82	KSMBR1_3447	KSMBR1_3447	kuste2484	hypothetical protein	0	6.82409
83	KSMBR1_3194	KSMBR1_3194	kustb0188	hypothetical protein	0	6.66141
84	KSMBR1_2589	KSMBR1_2589	kustc0957	hypothetical protein	0	6.63241
85	KSMBR1_2556	KSMBR1_2556	kustc0909	hypothetical protein	0	6.60156
86	KSMBR1_1047	tnpA_8	#N/A	similar to transposase	0	6.24069
87	KSMBR1_0457	KSMBR1_0457	kuste4129	hypothetical protein	0	6.14478
88	KSMBR1_1234	KSMBR1_1234	kustd1308	hypothetical protein	0	5.87566
89	KSMBR1_2193	KSMBR1_2193	kustc0491	hypothetical protein	0	5.81267
90	KSMBR1_0639	KSMBR1_0639	#N/A	hypothetical protein	0	5.81241
91	KSMBR1_2344	KSMBR1_2344	#N/A	hypothetical protein	0	5.64634
92	KSMBR1_2211	KSMBR1_2211	#N/A	hypothetical protein	0	5.62313
93	KSMBR1_2308	KSMBR1_2308	#N/A	hypothetical protein	0	5.57196
94	KSMBR1_3200	KSMBR1_3200	kustb0194	KilA-N domain protein	0	5.50349
95	KSMBR1_2742	KSMBR1_2742	kustc0587	hypothetical protein	0	5.4895
96	KSMBR1_3827	aldB	#N/A	Alpha-acetolactate decarboxylase precursor	0	5.29583
97	KSMBR1_1946	KSMBR1_1946	kustc0922	hypothetical protein	0	5.12349
98	KSMBR1_1992	KSMBR1_1992	#N/A	hypothetical protein	0	4.94055
99	KSMBR1_2734	KSMBR1_2734	#N/A	hypothetical protein	0	4.94055
100	KSMBR1_3233	KSMBR1_3233	kustb0228	hypothetical protein	0	4.88045
101	KSMBR1_3497	KSMBR1_3497	#N/A	hypothetical protein	0	4.70528
102	KSMBR1_1846	ywaC	kustd2115	GTP pyrophosphokinase YwaC	0	4.63957
103	KSMBR1_0435	KSMBR1_0435	#N/A	hypothetical protein	0	4.49884
104	KSMBR1_2101	KSMBR1_2101	kustc0398	unknown heme protein	0	4.18611
105	KSMBR1_0545	KSMBR1_0545	#N/A	hypothetical protein	0	4.13862
106	KSMBR1_2260	KSMBR1_2260	#N/A	hypothetical protein	0	4.0331
107	KSMBR1_3455	KSMBR1_3455	kuste3580	hypothetical protein	0	3.74403
108	KSMBR1_1230	KSMBR1_1230	kustd1312	hypothetical protein	0	3.72871
109	KSMBR1_2740	KSMBR1_2740	kuste2890	hypothetical protein	0	3.66899
110	KSMBR1_0454	KSMBR1_0454	kuste4133	hypothetical protein	0	3.59312
111	KSMBR1_0667	KSMBR1_0667	#N/A	hypothetical protein	0	3.59312
112	KSMBR1_1678	KSMBR1_1678	kustd1913	hypothetical protein	0	3.49546
113	KSMBR1_2561	KSMBR1_2561	kustc0914	hypothetical protein	0	3.40452
114	KSMBR1_2292	KSMBR1_2292	#N/A	hypothetical protein	0	3.39648
115	KSMBR1_3684	tnpA_18	#N/A	similar to transposase	0	3.26648
116	KSMBR1_0929	KSMBR1_0929	#N/A	hypothetical protein	0	3.18745
117	KSMBR1_2906	KSMBR1_2906	kustc1154	hypothetical protein	0	3.04034
118	KSMBR1_3698	KSMBR1_3698	kustc0424	putative orf	0	2.99033
119	KSMBR1_2147	KSMBR1_2147	kustc0437	hypothetical protein	0	2.86408
120	KSMBR1_3121	KSMBR1_3121	kustc0922	hypothetical protein	0	2.83805
121	KSMBR1_0160	KSMBR1_0160	kuste3756	hypothetical protein	0	2.74475
122	KSMBR1_3454	KSMBR1_3454	kuste3579	hypothetical protein	0	2.70715
123	KSMBR1_3844	KSMBR1_3844	kuste4506	hypothetical protein	0	2.53361
124	KSMBR1_0607	KSMBR1_0607	#N/A	hypothetical protein	0	2.41002
125	KSMBR1_3642	KSMBR1_3642	kuste2795	hypothetical protein	0	2.27152
126	KSMBR1_2722	atoC_8	kuste2875	strong similarity to sigma 54 response regulator protein	0	2.2457
127	KSMBR1_0321	KSMBR1_0321	kuste4295	hypothetical protein	0	2.22047
128	KSMBR1_3103	KSMBR1_3103	kusta0105	hypothetical protein	0	2.17167
129	KSMBR1_3881	KSMBR1_3881	#N/A	Hypothetical Protein	0	2.08023
130	KSMBR1_1231	KSMBR1_1231	kustd1326	hypothetical protein	0	2.05856
131	KSMBR1_2278	KSMBR1_2278	#N/A	hypothetical protein	0	2.03734
132	KSMBR1_2172	KSMBR1_2172	kustc0468	hypothetical protein	0	1.97622
133	KSMBR1_2099	KSMBR1_2099	kustc0395	hypothetical cytochrome b membrane protein	0	1.88211
134	KSMBR1_3444	KSMBR1_3444	kuste2481	hypothetical protein	0	1.86436
135	KSMBR1_0223	KSMBR1_0223	#N/A	hypothetical protein	0	1.68908
136	KSMBR1_2096	KSMBR1_2096	#N/A	hypothetical heme protein	0	1.66069
137	KSMBR1_0908	ugd_1	#N/A	similar to UDP-glucose/GDP-mannose dehydrogenase	0	1.52216
138	KSMBR1_2675	KSMBR1_2675	kuste2651	hypothetical protein	0	1.4425
139	KSMBR1_3850	KSMBR1_3850	kustc0493	similar to E. coli insertion element IS186	0	1.40578
140	KSMBR1_0205	KSMBR1_0205	kuste3705	hypothetical protein	0	1.26681
141	KSMBR1_2305	KSMBR1_2305	#N/A	hypothetical protein	0	1.12927
142	KSMBR1_4031	KSMBR1_4031	kustc0922	hypothetical protein	0	1.0568
143	KSMBR1_0932	KSMBR1_0932	#N/A	hypothetical protein	0	1.04012
144	KSMBR1_2837	tnpA_13	kustb0253	similar to transposase	0	0.973507
145	KSMBR1_3905	KSMBR1_3905	kuste2759	hypothetical protein	0	0.88224
146	KSMBR1_2617	KSMBR1_2617	#N/A	Type II restriction endonuclease TdeIII	0	0.757172
147	KSMBR1_3404	KSMBR1_3404	#N/A	hypothetical protein	0	0.741157
148	KSMBR1_2331	mtfB_3	#N/A	similar to mannosyltransferase B	0	0.52143
149	KSMBR1_1954	KSMBR1_1954	#N/A	hypothetical protein	0	0.44112
150	KSMBR1_3535	KSMBR1_3535	#N/A	hypothetical protein	0	0.182476
151	KSMBR1_0520	KSMBR1_0520	#N/A	putative Alkaline phosphatase	0	0.0655245
				average		11.9696

## Sheet: 3179 expr in both conditions
nr	K.stuttgartiensisMBR1 number	Name	K.stuttgartiensis RU1 homologue	K. stuttgartiensis MBR1 annotation	average RPKM NH4+ limited growth	average RPKM NO2- limited growth
1	KSMBR1_0002	PanC	kuste2845	strongly similar to pantoate--beta-alanine ligase from Corynebacterium glutamicum (strain ATCC)	25.607	53.0698
2	KSMBR1_0007	rfaF/waaF	kuste2843	similar to ADP-heptose-LPS-heptosyl transferase II	26.427	32.2611
3	KSMBR1_0008	KSMBR1_0008	kustd1378	hypothetical protein	17.4441	31.9547
4	KSMBR1_0010	KSMBR1_0010	kuste2841	hypothetical protein	12.4383	17.5259
5	KSMBR1_0011	nox	kuste2839	similar to pyridine nucleotide-disulphide oxidoreductase	14.1693	22.5857
6	KSMBR1_0012	KSMBR1_0012	kuste2838	hypothetical protein	23.7524	17.2633
7	KSMBR1_0013	KSMBR1_0013	kuste2837	hypothetical protein	4.84013	7.68769
8	KSMBR1_0014	KSMBR1_0014	#N/A	hypothetical protein	7.17805	11.1399
9	KSMBR1_0015	arsR_1	kuste2833	strongly similar to response regulator of the arsR family protein	27.179	20.4544
10	KSMBR1_0017	KSMBR1_0017	kuste2829	hypothetical protein	8.182	8.45269
11	KSMBR1_0019	KSMBR1_0019	kuste2827	hypothetical protein	7.29316	10.213
12	KSMBR1_0020	KSMBR1_0020	kuste2826	hypothetical protein	7.92645	14.7626
13	KSMBR1_0021	KSMBR1_0021	kuste2824	hypothetical protein	202.036	261.405
14	KSMBR1_0022	KSMBR1_0022	kuste2822	Hemerythrin HHE cation binding domain protein	144.158	190.203
15	KSMBR1_0024	acrF	kuste2818	similar to acriflavine resistance protein F	41.4601	51.3875
16	KSMBR1_0025	acrA_1	kuste2817	similar to AcrA/AcrE family multidrug efflux protein	16.9059	24.145
17	KSMBR1_0026	KSMBR1_0026	kuste2815	hypothetical protein	16.2554	5.52335
18	KSMBR1_0027	putB	kuste2814	similar to sodium solute symporter	21.2827	34.9735
19	KSMBR1_0028	KSMBR1_0028	kuste2813	hypothetical protein	14.8735	29.4856
20	KSMBR1_0029	KSMBR1_0029	kuste2812	similar to SAM-dependent methyltransferase	23.5333	29.0616
21	KSMBR1_0031	nucI	#N/A	highly similar to nuclease	12.4353	28.1418
22	KSMBR1_0032	KSMBR1_0032	kuste2810	hypothetical protein	3.67069	21.4396
23	KSMBR1_0033	KSMBR1_0033	kuste2809	hypothetical protein	34.263	28.505
24	KSMBR1_0034	glnA_1	kuste2808	strongly similar to glutamate-ammonia ligase type III	46.4672	71.4863
25	KSMBR1_0035	KSMBR1_0035	kuste2807	similar to kinesin light chain KLC	41.6584	68.7087
26	KSMBR1_0046	KSMBR1_0046	kuste2863	hypothetical protein	61.3685	32.8219
27	KSMBR1_0056	KSMBR1_0056	kuste3661	hypothetical protein	1.90154	5.69988
28	KSMBR1_0058	KSMBR1_0058	kuste2863	hypothetical protein	22.518	33.6593
29	KSMBR1_0059	dpm_1	kuste3652	similar to dolichyl-phosphate mannosyltransferase	17.4863	36.637
30	KSMBR1_0060	catC	kuste3650	similar to muconolactone delta-isomerase	50.882	125.977
31	KSMBR1_0061	fabG_1	kuste3649	strongly similar to 3-oxoacyl carrier protein reductase	105.362	154.753
32	KSMBR1_0062	KSMBR1_0062	kuste3648	hypothetical protein	133.834	158.702
33	KSMBR1_0063	splb	kuste3646	similar to DNA repair photoproduct lyase	23.7088	33.7891
34	KSMBR1_0064	KSMBR1_0064	kuste3645	hypothetical protein	84.4331	69.2072
35	KSMBR1_0065	KSMBR1_0065	kuste3642	hypothetical protein	98.8321	194.749
36	KSMBR1_0066	bfr_1	kuste3640	similar to bacterioferritin: purified by Simon	167.74	169.777
37	KSMBR1_0069	smpB	kuste3638	strong similarity to SsrA-binding protein	81.5598	123.67
38	KSMBR1_0070	cheY_1	kuste3637	similar to two-component response regulator CheY	21.4022	32.3386
39	KSMBR1_0071	dacC	kuste3636	D-alanyl-D-alanine carboxypeptidase DacC precursor	42.7549	55.23
40	KSMBR1_0072	pmtA_1	kuste3635	similar to phosphatidylethanolamine N-methyltransferase	73.1362	93.6789
41	KSMBR1_0073	KSMBR1_0073	kuste3634	similar to UDP-glucose 6-dehydrogenase	84.5779	144.1
42	KSMBR1_0074	KSMBR1_0074	kuste3633	hypothetical protein	643.481	983.668
43	KSMBR1_0075	KSMBR1_0075	kuste3632	4-hydroxy-3-methylbut-2-enyl diphosphate reductase	65.5736	92.0616
44	KSMBR1_0076	KSMBR1_0076	kuste3631	hypothetical protein	26.1238	49.6681
45	KSMBR1_0077	KSMBR1_0077	kuste3629	hypothetical protein	29.0899	43.5614
46	KSMBR1_0078	KSMBR1_0078	kuste3628	hypothetical protein	21.9078	29.0311
47	KSMBR1_0079	KSMBR1_0079	kuste3627	hypothetical protein	27.6435	9.93785
48	KSMBR1_0080	adh_1	kuste3626	strongly similar to alcohol dehydrogenase	176.669	317.644
49	KSMBR1_0081	KSMBR1_0081	kuste3625	hypothetical protein	227.878	255.228
50	KSMBR1_0082	KSMBR1_0082	kustb0235	Hypothetical Protein	143.043	1.9435
51	KSMBR1_0093	KSMBR1_0093	kuste3829	hypothetical protein	33.2542	9.01089
52	KSMBR1_0094	rpiB_1	kuste3828	strongly similar to ribose-5-phosphate isomerase	33.1603	42.284
53	KSMBR1_0095	resA	kuste3827	similar to thiol-disulfide oxidoreductase	12.39	13.2049
54	KSMBR1_0096	KSMBR1_0096	kuste3826	hypothetical protein	51.6183	53.9568
55	KSMBR1_0098	KSMBR1_0098	kuste3817	hypothetical protein	39.8232	38.0015
56	KSMBR1_0099	KSMBR1_0099	kuste3816	hypothetical protein	43.3951	42.0433
57	KSMBR1_0100	KSMBR1_0100	kuste3815	hypothetical protein	33.0502	48.9345
58	KSMBR1_0101	KSMBR1_0101	kuste3814	hypothetical protein	35.2439	15.0026
59	KSMBR1_0102	KSMBR1_0102	kuste3813	hypothetical protein*	13.0406	20.4994
60	KSMBR1_0104	KSMBR1_0104	kuste3811	hypothetical protein	18.5773	31.4205
61	KSMBR1_0105	KSMBR1_0105	kuste3810	hypothetical protein	9.68058	16.9308
62	KSMBR1_0106	KSMBR1_0106	kuste3809	RAMP superfamily protein	22.4015	48.0189
63	KSMBR1_0107	KSMBR1_0107	kuste3808	hypothetical protein *	42.811	81.4261
64	KSMBR1_0108	KSMBR1_0108	kuste3807	hypothetical protein	122.166	151.36
65	KSMBR1_0109	KSMBR1_0109	kuste3806	hypothetical protein	122.688	138.994
66	KSMBR1_0110	KSMBR1_0110	kuste3805	hypothetical protein	25.7638	92.8072
67	KSMBR1_0112	KSMBR1_0112	kuste3805	hypothetical protein	21.7131	24.9718
68	KSMBR1_0113	KSMBR1_0113	kuste3802	hypothetical protein	43.0888	9.71911
69	KSMBR1_0114	KSMBR1_0114	kuste3800	hypothetical protein	57.5481	68.5712
70	KSMBR1_0117	KSMBR1_0117	kuste3799	hypothetical protein	73.9624	82.029
71	KSMBR1_0118	KSMBR1_0118	kuste3798	hypothetical protein	145.089	306.164
72	KSMBR1_0119	rmlb_1	kuste3797	strongly similar to dTDP-D-glucose 4,6-dehydratase	249.458	273.554
73	KSMBR1_0120	atpC	kuste3796	similar to ATP synthase subunit epsilon	509.429	690.287
74	KSMBR1_0121	atpD	kuste3795	strongly similar to ATP synthase subunit beta	564.12	845.393
75	KSMBR1_0122	atpG	kuste3794	similar to ATP synthase subunit gamma	429.874	612.996
76	KSMBR1_0123	atpA	kuste3793	strongly similar to ATP synthase subunit alpha	840.889	1160.35
77	KSMBR1_0124	atpH	#N/A	ATP synthase subunit delta	1139.63	1712.09
78	KSMBR1_0125	atpF	#N/A	ATP synthase subunit b, sodium ion specific	1458.04	2384.72
79	KSMBR1_0126	KSMBR1_0126	kuste3791	hypothetical protein	827.322	997.811
80	KSMBR1_0127	KSMBR1_0127	kuste3790	hypothetical protein	133.037	200.022
81	KSMBR1_0128	atpB	kuste3789	similar to ATP synthase subunit A	154.582	258.501
82	KSMBR1_0129	KSMBR1_0129	#N/A	ATP synthase I chain	218.717	497.815
83	KSMBR1_0130	KSMBR1_0130	kuste3787	Putative F0F1-ATPase subunit (ATPase_gene1)	114.713	96.2113
84	KSMBR1_0131	KSMBR1_0131	kuste3786	hypothetical protein	337.384	490.494
85	KSMBR1_0132	hemL	kuste3785	strongly similar to glutamate-1-semialdehyde aminomutase (aminotransferase)	329.069	422.778
86	KSMBR1_0133	garT	kuste3784	similar to phosphoribosylglycinamide formyltransferase	51.7078	74.8256
87	KSMBR1_0134	matrin/pump-1/mmp-7	kuste3783	similar to matrilysin (metalloproteinase)	24.81	46.3386
88	KSMBR1_0135	fepA	kuste3782	similar to ferric enterobactin receptor FepA	15.1101	30.4437
89	KSMBR1_0137	KSMBR1_0137	kuste3780	ABC transporter substrate binding protein	5.24517	5.82115
90	KSMBR1_0138	gacS	kuste3779	similar to hybrid sensor	8.67035	9.15698
91	KSMBR1_0140	KSMBR1_0140	kuste3777	hypothetical protein	13.1767	14.6798
92	KSMBR1_0141	KSMBR1_0141	kuste3776	hypothetical protein	10.3352	20.3514
93	KSMBR1_0142	hepA	kuste3775	similar to ATP-dependent RNA helicase (RNA polymerase associated protein)	25.4697	26.2177
94	KSMBR1_0143	KSMBR1_0143	kuste3774	hypothetical protein	89.6839	97.4394
95	KSMBR1_0144	KSMBR1_0144	kuste3772	similar to flavocytochrome C fumarate reductase	35.214	36.6375
96	KSMBR1_0145	KSMBR1_0145	kuste3771	hypothetical protein	111.866	141.669
97	KSMBR1_0146	ptsN_1	kuste3770	similar to nitrogen regulatory bacterial protein IIA	58.7458	50.9961
98	KSMBR1_0148	ptsN_2	#N/A	similar to nitrogen regulatory bacterial protein IIA	27.6675	20.1596
99	KSMBR1_0149	KSMBR1_0149	kuste3767	hypothetical protein	9.78826	32.2312
100	KSMBR1_0150	KSMBR1_0150	kuste3766	hypothetical protein	23.1635	33.0924
101	KSMBR1_0151	KSMBR1_0151	kuste3765	hypothetical protein	68.6613	85.8555
102	KSMBR1_0152	KSMBR1_00152	kuste3764	hypothetical protein	91.81	81.2665
103	KSMBR1_0153	KSMBR1_0153	kuste3763	hypothetical protein	41.9136	25.6451
104	KSMBR1_0154	KSMBR1_0154	kuste3762	hypothetical protein	27.1524	34.866
105	KSMBR1_0155	KSMBR1_0155	kuste3761	hypothetical protein	83.3152	160.323
106	KSMBR1_0156	KSMBR1_00156	kuste3760	hypothetical protein	48.9937	54.1899
107	KSMBR1_0157	KSMBR1_0157	kuste3759	hypothetical protein	71.6564	95.4682
108	KSMBR1_0158	KSMBR1_0158	kuste3757	hypothetical protein	5.75602	1.78038
109	KSMBR1_0161	KSMBR1_0161	kuste3755	hypothetical protein	78.2767	110.037
110	KSMBR1_0162	psp	kuste3754	similar to phosphoserine phosphatase	98.2202	124.979
111	KSMBR1_0163	KSMBR1_0163	kuste3753	hypothetical protein	4.64766	13.1305
112	KSMBR1_0164	glk	kuste3751	similar to glucokinase	84.6725	126.296
113	KSMBR1_0165	KSMBR1_0165	kuste3750	hypothetical protein	96.5462	128.239
114	KSMBR1_0166	KSMBR1_0166	kuste3749	signal peptidase I	76.3508	111.31
115	KSMBR1_0167	abca	kuste3748	similar to chain A of ATP binding cassette transporter	75.1684	140.369
116	KSMBR1_0168	nlpD	kuste3747	Murein hydrolase activator NlpD precursor	90.7294	83.1344
117	KSMBR1_0169	KSMBR1_0169	kuste3746	hypothetical protein	47.3757	37.262
118	KSMBR1_0170	KSMBR1_0170	kuste3744	hypothetical protein	59.0531	75.9901
119	KSMBR1_0171	ispD	kuste3743	similar to 2-C-methyl-D-erythritol 4-phosphate cytidylyltransferase	57.869	83.7665
120	KSMBR1_0172	KSMBR1_0172	kuste3742	Hemerythrin HHE cation binding domain protein	45.9097	53.9127
121	KSMBR1_0173	KSMBR1_0173	kuste3741	hypothetical protein	79.5468	166.224
122	KSMBR1_0174	lysS	kuste3740	strongly similar to lysyl-tRNA synthetase	102.757	135.404
123	KSMBR1_0175	KSMBR1_0175	kuste3738	hypothetical protein	55.8913	112.848
124	KSMBR1_0177	KSMBR1_0177	kuste3735	hypothetical protein	27.6448	34.1917
125	KSMBR1_0178	KSMBR1_0178	kuste3733	hypothetical protein	24.9488	28.4237
126	KSMBR1_0179	dan	kuste3732	silmilar to D-aminoacylase	61.422	64.1666
127	KSMBR1_0181	rpoN	kuste3730	strongly similar to RNA polymerase subunit sigma-54	61.4096	59.5398
128	KSMBR1_0182	recR	kuste3729	strongly similar to recombination protein RecR	64.1108	100.908
129	KSMBR1_0183	KSMBR1_0183	kuste3728	hypothetical protein	120.51	104.269
130	KSMBR1_0184	dnaX	kuste3727	similar to DNA polymerase III subunit gamma/tau	85.1063	100.284
131	KSMBR1_0188	KSMBR1_0188	kuste3726	hypothetical protein	65.4991	63.2017
132	KSMBR1_0190	KSMBR1_0190	#N/A	hypothetical protein	48.6728	71.5752
133	KSMBR1_0193	KSMBR1_0193	#N/A	hypothetical protein	22.8931	41.1822
134	KSMBR1_0194	KSMBR1_0194	kuste3722	hypothetical protein	55.1008	56.684
135	KSMBR1_0196	KSMBR1_0196	kuste3721	VTC domain protein	1.99033	3.17755
136	KSMBR1_0199	KSMBR1_0199	kuste3714	hypothetical protein	5.77406	11.048
137	KSMBR1_0200	KSMBR1_0200	kuste3713	hypothetical protein	24.8223	11.5523
138	KSMBR1_0201	cbiQ	kuste3712	similar to cobalt transport protein CbiQ	23.9245	24.6194
139	KSMBR1_0202	cbiO	kuste3711	similar to cobalt transport ATP-binding protein CbiO	16.8989	17.2774
140	KSMBR1_0203	cobD	kuste3709	similar to L-threonine-O-3-phosphate decarboxylase	11.2646	8.62311
141	KSMBR1_0204	cbiP	kuste3706	strongly similar to cobyric acid synthase	10.54	9.02501
142	KSMBR1_0209	KSMBR1_0209	kuste2245	hypothetical protein	11.6611	21.0949
143	KSMBR1_0213	KSMBR1_0213	kuste2491	hypothetical protein	43.3701	54.1587
144	KSMBR1_0219	KSMBR1_0219	#N/A	hypothetical protein	42.0519	79.1332
145	KSMBR1_0220	KSMBR1_0220	kuste4501	hypothetical protein	70.7216	77.8
146	KSMBR1_0221	KSMBR1_0221	kuste4500	hypothetical protein	10.198	10.4944
147	KSMBR1_0224	KSMBR1_0224	#N/A	hypothetical protein	5.8159	6.71854
148	KSMBR1_0226	KSMBR1_0226	#N/A	hypothetical protein	31.3218	21.1169
149	KSMBR1_0229	KSMBR1_0229	kuste4481	hypothetical protein	10.3139	17.956
150	KSMBR1_0230	bfr_2	kuste4480	strongly similar to bacterioferritin: not purified by Simon	326.885	332.855
151	KSMBR1_0231	KSMBR1_0231	#N/A	very similar to histidine kinase	4.52348	27.476
152	KSMBR1_0232	KSMBR1_0232	#N/A	hypothetical protein	4.48628	4.21766
153	KSMBR1_0233	istB_1	kuste4420	similar to transposase istB	113.575	122.96
154	KSMBR1_0234	istB_2	#N/A	similar to transposase istB	137.184	143.236
155	KSMBR1_0235	istA	#N/A	similar to transposase istA	165.005	224.408
156	KSMBR1_0238	KSMBR1_0238	#N/A	putative orf	130.297	171.479
157	KSMBR1_0239	KSMBR1_0239	kuste4466	hypothetical protein	160.909	170.121
158	KSMBR1_0240	KSMBR1_0240	kuste4465	hypothetical protein	44.3602	58.1145
159	KSMBR1_0243	KSMBR1_0243	kuste4462	hypothetical protein	31.7138	92.5754
160	KSMBR1_0245	kdsA	kuste4373	strongly similar to 3-deoxy-D-manno-octulosonate 8-phosphate synthase	54.7476	58.0824
161	KSMBR1_0246	hybD	kuste4372	similar to [NiFe]-hydrogenase maturation endoprotease	107.089	80.7234
162	KSMBR1_0247	nifJ	kuste4371	strongly similar to pyruvate:ferredoxin oxidoreductase	100.979	147.201
163	KSMBR1_0248	KSMBR1_0248	kuste4370	hypothetical protein	118.21	183.583
164	KSMBR1_0249	KSMBR1_0249	#N/A	hypothetical protein	249.514	323.543
165	KSMBR1_0250	KSMBR1_0250	kuste4368	hypothetical protein	55.0011	45.0468
166	KSMBR1_0252	KSMBR1_0252	kustc0288	hypothetical protein	40.3554	76.7264
167	KSMBR1_0253	KSMBR1_0253	kuste4365	hypothetical protein	7.22298	8.34399
168	KSMBR1_0254	KSMBR1_0254	kuste4364	similar to rubrerythrin	42.0834	66.778
169	KSMBR1_0255	KSMBR1_0255	kuste4363	hypothetical protein	26.5669	46.8584
170	KSMBR1_0256	KSMBR1_0256	kuste4361	hypothetical protein	10.8291	20.5879
171	KSMBR1_0257	KSMBR1_0257	kuste4359	hypothetical protein	9.59105	20.6608
172	KSMBR1_0258	KSMBR1_0258	kuste4358	hypothetical protein	8.88315	16.9535
173	KSMBR1_0259	KSMBR1_0259	kuste4357	hypothetical protein	36.3226	35.1051
174	KSMBR1_0260	KSMBR1_0260	kuste4356	hypothetical protein	11.5514	27.8924
175	KSMBR1_0261	KSMBR1_0261	kustc1050	hypothetical protein	1.88956	1.25077
176	KSMBR1_0263	KSMBR1_0263	kuste4351	hypothetical protein	29.5427	39.1083
177	KSMBR1_0264	KSMBR1_0264	kuste4350	hypothetical protein	18.3393	31.4586
178	KSMBR1_0265	KSMBR1_0265	#N/A	hypothetical protein	8.61367	14.8026
179	KSMBR1_0266	KSMBR1_0266	kuste4348	hypothetical protein	33.4916	51.2591
180	KSMBR1_0267	KSMBR1_0267	kuste4347	hypothetical protein	24.9789	39.3017
181	KSMBR1_0268	KSMBR1_0268	kuste4346	hypothetical protein	13.2595	32.0402
182	KSMBR1_0269	cheY_2	kuste4345	similar to two component response regulator	12.4762	18.0519
183	KSMBR1_0270	pckA	kuste4342	similar to phosphoenolpyruvate carboxykinase	25.9292	36.6094
184	KSMBR1_0271	rnhA_1	kuste4341	similar to ribonuclease H	34.2641	26.6399
185	KSMBR1_0272	lolD_1	kuste4340	strong similarity to lipoprotein releasing system ATP-binding protein LolD	114.966	187.847
186	KSMBR1_0273	ilvE_1	kuste4339	similar to branched-chain amino acid transferase	114.261	138.163
187	KSMBR1_0274	lspA	kuste4338	similar to type II lipoprotein signal peptidase	145.013	163.78
188	KSMBR1_0275	dksA	kuste4337	similar to DnaK suppressor protein	278.945	543.056
189	KSMBR1_0276	KSMBR1_0276	kuste4336	hypothetical protein	56.6385	50.5308
190	KSMBR1_0277	truC_1	kuste4335	similar to pseudouridine synthase C	43.6929	61.5517
191	KSMBR1_0278	KSMBR1_0278	kuste4334	hypothetical protein	36.477	75.1581
192	KSMBR1_0279	pyrI	kuste4332	strongly similar to aspartate transcarbamoylase regulatory chain	57.4161	86.8561
193	KSMBR1_0280	pyrB	kuste4331	strongly similar to aspartate transcarbamoylase catalytic chain	88.9378	134.04
194	KSMBR1_0296	hom	kuste4329	strongly similar to homoserine dehydrogenase	90.0421	100.896
195	KSMBR1_0297	ppd	kuste4328	strongly similar to phosphonopyruvate decarboxylase	84.5627	128.352
196	KSMBR1_0298	gpm	#N/A	strongly similar to 2,3-biphosphoglycerate-dependent phosphoglycerate mutase	93.2648	88.3252
197	KSMBR1_0299	KSMBR1_0299	kuste4325	hypothetical protein	44.6308	34.8736
198	KSMBR1_0300	focA_1	kuste4324	similar to formate transporter	25.0115	38.3333
199	KSMBR1_0301	atoC_1	kuste4323	strongly similar to sigma 54 response regulator	20.7134	35.0836
200	KSMBR1_0302	KSMBR1_0302	kuste4322	hypothetical signal transduction protein	31.2036	53.8981
201	KSMBR1_0303	KSMBR1_0303	kuste4321	hypothetical histidine kinase protein	19.1269	28.4233
202	KSMBR1_0304	KSMBR1_0304	kuste4320	similar to thyroid hormone sulfotransferase	17.5528	25.9939
203	KSMBR1_0305	rnpA	kuste4319	strongly similar to RNAse P protein	22.2568	23.2269
204	KSMBR1_0306	KSMBR1_0306	kuste4317	hypothetical protein	51.1788	62.979
205	KSMBR1_0307	KSMBR1_0307	kuste4315	hypothetical protein	11.8135	15.5864
206	KSMBR1_0309	KSMBR1_0309	kuste4313	hypothetical protein	956.433	1120.64
207	KSMBR1_0311	glgP_1	#N/A	similar to glycogen phosphorylase	7.97562	35.089
208	KSMBR1_0313	glgP_2	#N/A	similar to glycogen phosphorylase	83.288	128.079
209	KSMBR1_0314	KSMBR1_0314	kuste4309	hypothetical protein	167.433	261.207
210	KSMBR1_0315	KSMBR1_0315	#N/A	hypothetical protein	41.341	22.6272
211	KSMBR1_0316	sufI	kuste4301	similar to multicopper oxidase sufI	55.8078	62.5921
212	KSMBR1_0317	czcC_1	kuste4300	similar to outermembrane (copper) efflux protein	259.723	213.338
213	KSMBR1_0318	KSMBR1_0318	kuste4299	hypothetical protein	110.515	67.5205
214	KSMBR1_0319	KSMBR1_0319	kuste4297	hypothetical protein	48.4285	65.4808
215	KSMBR1_0320	czcA_1	kuste4296	similar to Co/Zn/Cd resistance protein CzcA	40.4508	55.57
216	KSMBR1_0323	KSMBR1_0323	kuste4294	hypothetical protein	49.9264	75.9833
217	KSMBR1_0324	KSMBR1_0324	kuste4293	hypothetical protein	32.3652	27.1494
218	KSMBR1_0325	pacL	kuste4292	strongly similar to cation-transporting ATPase PacL	37.966	47.3591
219	KSMBR1_0326	KSMBR1_0326	kuste4291	hypothetical protein	29.2972	37.3125
220	KSMBR1_0327	cheY_3	kuste4290	similar to two-component response regulator CheY	18.384	84.1552
221	KSMBR1_0329	KSMBR1_0329	kuste4287	hypothetical protein	8.61367	21.4657
222	KSMBR1_0330	KSMBR1_0330	kuste4286	similar to isoamylase	106.912	118.338
223	KSMBR1_0331	KSMBR1_0331	kuste4283	hypothetical protein	49.2599	61.7769
224	KSMBR1_0332	KSMBR1_0332	kuste4282	hypothetical protein	26.1776	44.0139
225	KSMBR1_0333	KSMBR1_0333	kuste4281	hypothetical cytochrome protein	108.313	154.742
226	KSMBR1_0334	czcC_2	kuste4280	similar to heavy metal efflux pump protein CzcC	58.2634	81.9727
227	KSMBR1_0335	blaR1	kuste4279	Regulatory protein BlaR1	70.8237	71.9913
228	KSMBR1_0336	mecI	kuste4278	similar to methicillin/oxacillin resistance regulatory protein MecI (methicillin repressor)	106.243	168.197
229	KSMBR1_0338	lpxB	kuste4276	similar to lipid-A-disaccharide synthase	9.35809	11.7566
230	KSMBR1_0339	dbpA_1	kuste4275	similar to ATP-independent RNA helicase DbpA	58.032	81.0027
231	KSMBR1_0340	glgP_3	kuste4274	strongly similar to glycogen phosphorylase	65.3397	100.778
232	KSMBR1_0341	KSMBR1_0341	kuste4273	hypothetical protein	51.0406	28.4657
233	KSMBR1_0342	dbpA_2	kuste4272	similar to ATP-independent RNA helicase DbpA	37.5108	51.7629
234	KSMBR1_0343	KSMBR1_0343	kuste4267	hypothetical protein	187.175	277.631
235	KSMBR1_0344	KSMBR1_0344	kuste4266	similar to methylmalonyl-CoA epimerase	73.1351	51.539
236	KSMBR1_0345	rnhA_2	kuste4265	similar to ribonuclease HI	9.45584	8.18172
237	KSMBR1_0346	parA_1	kuste4264	strongly similar ATPase involved in chromosome partitioning	11.5012	15.4373
238	KSMBR1_0347	KSMBR1_0347	kuste4263	hypothetical protein	101.337	110.841
239	KSMBR1_0348	pgsA	kuste4262	similar to phosphatidylglycerophosphate synthase	46.1501	75.1907
240	KSMBR1_0349	miaB_1	kuste4260	similar to 2-methylthioadenine synthetase	33.8017	59.1198
241	KSMBR1_0350	ftsK	kuste4259	strongly similar to DNA translocase cell division ATPase ftsK	47.2275	75.3134
242	KSMBR1_0351	dut	kuste4258	strongly similar to dUTP pyrophosphatase	115.47	129.229
243	KSMBR1_0352	KSMBR1_0352	kuste4257	similar to 4-phosphopantotheoylcysteine decarboxylase	49.569	58.1068
244	KSMBR1_0353	gmk	kuste4256	strongly similar to guanylate kinase	88.1469	115.848
245	KSMBR1_0354	KSMBR1_0354	kuste4255	hypothetical protein	100	171.354
246	KSMBR1_0355	secG	kuste4254	putative integral membrane component of sec protein-translocation machinery, secG	137.951	239.963
247	KSMBR1_0356	tpiA	kuste4253	strongly similar to triose-phosphate isomerase	109.231	201.968
248	KSMBR1_0357	pheA	kuste4252	strongly similar to chorismate mutase / prephenate dehydratase	126.266	149.192
249	KSMBR1_0358	KSMBR1_0358	kuste4251	hypothetical protein	142.56	198.306
250	KSMBR1_0359	rncS	kuste4250	similar to ribonuclease III	144.437	173.675
251	KSMBR1_0360	KSMBR1_0360	kuste4249	hypothetical protein	80.6686	134.095
252	KSMBR1_0361	KSMBR1_0361	kuste4248	hypothetical protein	30.563	48.6591
253	KSMBR1_0362	fchA	kuste4247	similar to methenyltetrahydrofolate cyclohydrolase	45.863	58.7447
254	KSMBR1_0363	ykuD	kuste4246	Putative L,D-transpeptidase YkuD	52.1611	57.2184
255	KSMBR1_0364	motB_1	kuste4245	similar to H+-driven flagellar motor component MotB	43.3217	58.474
256	KSMBR1_0365	motB_2_1	kuste4244	similar to H+-driven flagellar motor component MotB	17.1326	30.9984
257	KSMBR1_0366	motB_3	kuste4244	similar to H+-driven flagellar motor component MotB	25.5738	42.877
258	KSMBR1_0367	motA	kuste4243	strongly similar to H+-driven flagellar motor component MotA	30.7356	34.4547
259	KSMBR1_0368	KSMBR1_0368	kuste4242	hypothetical protein	15.4711	36.9753
260	KSMBR1_0369	KSMBR1_0369	kuste4241	hypothetical protein	16.9914	17.4783
261	KSMBR1_0370	feoB	kuste4240	similar to ferrous iron transport protein B (GTP binding)	20.8615	38.7985
262	KSMBR1_0371	KSMBR1_0371	kuste4239	hypothetical protein	45.0595	75.0066
263	KSMBR1_0372	KSMBR1_0372	kuste4238	hypothetical protein	67.1782	141.167
264	KSMBR1_0373	KSMBR1_0373	kuste4236	hypothetical protein	21.6694	23.6921
265	KSMBR1_0374	chsA	kuste4235	similar to naringenin-chalcone synthase	34.0819	45.3517
266	KSMBR1_0375	KSMBR1_0375	kuste4234	hypothetical protein	25.0342	7.44356
267	KSMBR1_0376	hup	kuste4231	strongly similar to DNA binding protein HU	1415.56	2280.89
268	KSMBR1_0377	KSMBR1_0377	kuste4230	strongly similar to GTP-binding protein TypA	87.5103	211.037
269	KSMBR1_0378	KSMBR1_0378	kuste4227	hypothetical protein	45.046	104.883
270	KSMBR1_0379	KSMBR1_0379	kuste4226	hypothetical protein	65.0287	49.9324
271	KSMBR1_0380	rfaL_1	kuste4225	similar to lipid A core O-antigen ligase related enzyme	16.8468	28.6232
272	KSMBR1_0381	KSMBR1_0381	kuste4224	similar to glycosyltransferase family 2	46.6965	56.6565
273	KSMBR1_0382	KSMBR1_0382	kuste4223	similar to glycosyltransferase family 2	13.2208	24.339
274	KSMBR1_0383	mtfB_1	kuste4222	similar to mannosyltransferase B	17.5146	30.4469
275	KSMBR1_0384	KSMBR1_0384	kuste4221	hypothetical protein	32.6233	37.7635
276	KSMBR1_0385	kdkA_1	kuste4220	similar to KDO kinase (2-keto-3-deoxy-D-manno-octulosonic acid)	22.2314	35.4424
277	KSMBR1_0386	KSMBR1_0386	kustc0379	hypothetical protein	0.862861	2.7551
278	KSMBR1_0387	KSMBR1_0387	kuste4218	hypothetical protein	21.1313	28.3522
279	KSMBR1_0388	KSMBR1_0388	kuste4216	hypothetical protein	13.8781	14.0007
280	KSMBR1_0389	recD	kuste4212	similar to exodeoxyribonuclease V alpha subunit	17.8772	18.1754
281	KSMBR1_0390	KSMBR1_0390	kuste4210	hypothetical protein	52.253	34.0549
282	KSMBR1_0391	KSMBR1_0391	kuste4207	hypothetical protein	11.5013	11.0115
283	KSMBR1_0393	bioA	kuste4204	similar to 7,8-diaminopelargonic acid synthase	5.22812	14.5626
284	KSMBR1_0394	bioD	kuste4203	similar to dethiobiotin synthetase	28.5291	32.4471
285	KSMBR1_0395	KSMBR1_0395	kuste4202	hypothetical protein	146.979	220.002
286	KSMBR1_0396	thiC_1	kuste4200	strongly similar to thiamine biosynthesis protein ThiC	50.818	67.1621
287	KSMBR1_0397	bchE_1	kuste4199	similar to Mg-protoporphyrin monomethylester cyclase	9.31992	14.7397
288	KSMBR1_0398	tcmO	kuste4198	similar to tetracenomycin polyketide synthesis 8-O-methyltransferase	15.3885	17.6636
289	KSMBR1_0399	KSMBR1_0399	kuste4197	similar to chromosomal condensation regulatory protein	935.199	1082.83
290	KSMBR1_0400	nlaB	kuste4196	lysophosphatidic acid acyltransferase	4.47219	12.0796
291	KSMBR1_0401	KSMBR1_0401	kuste4195	similar to ATP-dependent DNA helicase subunit AddA	19.7603	28.5356
292	KSMBR1_0402	KSMBR1_0402	kuste4193	hypothetical protein	499.372	794.244
293	KSMBR1_0403	KSMBR1_0403	kuste4192	hypothetical protein	107.038	174.109
294	KSMBR1_0405	pyrK_1	kuste4190	similar to dihydroorotate oxidase (dihydroorotate dehydrogenase B) electron-transfer subunit	77.9813	79.192
295	KSMBR1_0406	pyrD	kuste4189	similar to dihydroorotate oxidase (dihydroorotate dehydrogenase B) catalytic subunit	81.7182	123.243
296	KSMBR1_0407	KSMBR1_0407	kuste4188	hypothetical protein	74.5811	103.893
297	KSMBR1_0408	KSMBR1_0408	kuste4187	hypothetical protein	10.3075	47.5701
298	KSMBR1_0410	KSMBR1_0410	kuste4186	hypothetical protein	169.964	238.296
299	KSMBR1_0411	rfe_1	kuste4184	similar to N-acetylglucosaminyltransferases (O-GlcNAc transferase)	174.409	241.093
300	KSMBR1_0412	mgtC	kuste4182	similar to survival protein MgtC	31.6249	22.3425
301	KSMBR1_0413	KSMBR1_0413	kuste4181	hypothetical protein	9.32456	24.6793
302	KSMBR1_0414	KSMBR1_0414	kuste4180	hypothetical protein	293.769	572.347
303	KSMBR1_0415	KSMBR1_0415	kuste4178	hypothetical protein	18.6191	24.3099
304	KSMBR1_0416	sugE_1	kuste4177	strongly similar to small multidrug resistance protein SugE	18.0464	29.3862
305	KSMBR1_0417	norM	kuste4175	similar to Na+-driven multidrug efflux protein NorM	28.3898	23.6753
306	KSMBR1_0418	lpsL_1	kuste4173	strongly similar to UDP-glucuronate 5'-epimerase	5.88609	8.95075
307	KSMBR1_0419	mgtE	kuste4172	similar to Mg2+ transporter MgtE	817.22	807.227
308	KSMBR1_0420	KSMBR1_0420	kuste4171	hypothetical protein	29.3281	38.3125
309	KSMBR1_0421	gyrA_1	kuste4170	similar to DNA gyrase subunit A	67.7964	91.9993
310	KSMBR1_0422	gyrB_1	kuste4169	similar to DNA gyrase subunit B	47.437	72.7818
311	KSMBR1_0423	KSMBR1_0423	#N/A	hypothetical protein	56.8706	80.404
312	KSMBR1_0424	pykF	kuste4167	strongly similar to pyruvate kinase	102.514	153.972
313	KSMBR1_0426	radC	kuste4165	similar to DNA repair protein RadC	21.7109	89.4914
314	KSMBR1_0427	KSMBR1_0427	kuste4164	hypothetical protein	22.3841	27.4185
315	KSMBR1_0428	KSMBR1_0428	kuste4163	Poly(hydroxyalcanoate) granule associated protein (phasin)	68.5507	64.8852
316	KSMBR1_0429	ubiB	kuste4161	similar to ubiquinone biosynthesis protein UbiB	23.3556	16.5546
317	KSMBR1_0430	xerD_2	kuste4160	similar to site-specific recombinase	12.5272	13.3038
318	KSMBR1_0440	KSMBR1_0440	kuste4151	hypothetical protein	10.4198	12.9833
319	KSMBR1_0441	KSMBR1_0441	kuste4150	hypothetical protein	91.1115	49.4051
320	KSMBR1_0442	KSMBR1_0442	kuste4149	hypothetical protein	27.7064	43.6793
321	KSMBR1_0443	KSMBR1_0443	kuste4148	hypothetical protein	55.6195	63.935
322	KSMBR1_0445	KSMBR1_0445	kuste4145	hypothetical protein	58.8955	312.723
323	KSMBR1_0446	KSMBR1_0446	kuste4142	hypothetical protein	48.8531	287.122
324	KSMBR1_0447	rsxB	kuste4141	Electron transport complex subunit RsxB	27.8801	219.231
325	KSMBR1_0448	nirF	kuste4140	similar to heme d 1 biosynthesis protein NirF	39.4548	285.532
326	KSMBR1_0449	nirJ_1	kuste4139	similar to nirJ/moaA/ppqE family of cofactor synthesis proteins	46.3362	395.004
327	KSMBR1_0450	KSMBR1_0450	kuste4138	hypothetical protein	38.9764	478.334
328	KSMBR1_0451	KSMBR1_0451	kuste4137	hypothetical mono heme cytochrome nirC	82.7267	622.509
329	KSMBR1_0452	nirS	kuste4136	strongly similar to cd1 nitrite reductase NirS	104.806	1032.18
330	KSMBR1_0453	KSMBR1_0453	kuste4135	hypothetical protein	16.1099	17.0335
331	KSMBR1_0456	KSMBR1_0456	kuste4130	hypothetical protein	9.95166	20.2448
332	KSMBR1_0458	KSMBR1_0458	kuste4128	hypothetical protein	31.9857	42.2375
333	KSMBR1_0459	KSMBR1_0459	kuste4127	hypothetical protein	5.7197	34.6284
334	KSMBR1_0460	KSMBR1_0460	kuste4123	hypothetical protein	15.0833	27.3521
335	KSMBR1_0461	KSMBR1_0461	kuste4122	Sarcosine/dimethylglycine N-methyltransferase	103.599	121.859
336	KSMBR1_0462	KSMBR1_0462	kuste4121	Glycine/sarcosine N-methyltransferase	79.3778	111.729
337	KSMBR1_0463	KSMBR1_0463	kuste4118	hypothetical protein	40.0468	48.1377
338	KSMBR1_0464	KSMBR1_0464	kuste4115	hypothetical protein	19.5274	32.5466
339	KSMBR1_0466	KSMBR1_0466	kuste4114	hypothetical protein	28.641	44.7331
340	KSMBR1_0467	KSMBR1_0467	kuste4113	hypothetical protein	59.6573	77.5995
341	KSMBR1_0468	KSMBR1_0468	kuste4112	hypothetical protein	66.6092	107.238
342	KSMBR1_0469	KSMBR1_0469	kuste4111	hypothetical protein	81.8815	87.2661
343	KSMBR1_0472	KSMBR1_0472	kusta0094	putative transposase	59.303	78.814
344	KSMBR1_0473	KSMBR1_0473	kuste4106	hypothetical protein	46.855	75.8209
345	KSMBR1_0474	KSMBR1_0474	kuste4104	hypothetical protein	96.7113	92.6725
346	KSMBR1_0475	KSMBR1_0475	kuste4103	hypothetical protein	100.432	177.024
347	KSMBR1_0476	KSMBR1_0476	kuste4102	hypothetical protein	25.3282	26.8771
348	KSMBR1_0477	KSMBR1_0477	kuste4101	hypothetical protein	45.6927	36.2131
349	KSMBR1_0478	KSMBR1_0478	kuste4100	hypothetical protein	44.7441	79.4733
350	KSMBR1_0479	KSMBR1_0479	kuste4099	hypothetical protein	106.731	114.45
351	KSMBR1_0480	KSMBR1_0480	kuste4098	hypothetical protein	84.3229	106.241
352	KSMBR1_0481	KSMBR1_0481	kuste4097	hypothetical protein	44.4741	51.8686
353	KSMBR1_0482	KSMBR1_0482	kuste4096	hypothetical protein	34.7981	26.9972
354	KSMBR1_0483	KSMBR1_0483	kuste4095	hypothetical protein	44.8006	43.1874
355	KSMBR1_0484	KSMBR1_0484	#N/A	hypothetical protein	70.0878	119.707
356	KSMBR1_0485	KSMBR1_0485	#N/A	CRISPR associated protein Cas6	44.5798	58.1906
357	KSMBR1_0489	KSMBR1_0489	#N/A	hypothetical protein	100.121	123.318
358	KSMBR1_0493	parA_2	kuste4091	similar to ATPase involved in chromosome partitioning	12.4007	36.2798
359	KSMBR1_0494	KSMBR1_0494	kuste4090	hypothetical protein	42.6115	32.6905
360	KSMBR1_0495	cpg2	kuste4086	similar to carboxypeptidase G2	46.2701	63.9284
361	KSMBR1_0497	znuB	kuste4085	High-affinity zinc uptake system membrane protein ZnuB	12.8999	27.0736
362	KSMBR1_0498	znuC	kuste4084	similar to bacterial ABC transporter cassette	23.2067	12.6238
363	KSMBR1_0499	KSMBR1_0499	kuste4083	Hypothetical Protein	15.3396	22.6751
364	KSMBR1_0500	troA	kuste4082	similar to periplasmic zinc binding protein	16.8	21.9422
365	KSMBR1_0501	KSMBR1_0501	kuste4081	hypothetical protein	29.2896	35.5113
366	KSMBR1_0502	KSMBR1_0502	#N/A	hypothetical protein	40.3309	16.4304
367	KSMBR1_0503	KSMBR1_0503	kuste4080	hypothetical protein	73.3127	57.0074
368	KSMBR1_0504	sac1	kuste4079	Similar to Putative Sulfur Deprivation Response Regulator	23.5221	48.0246
369	KSMBR1_0505	KSMBR1_0505	kuste4078	hypothetical protein	63.0296	50.8871
370	KSMBR1_0506	KSMBR1_0506	kuste4077	hypothetical protein	15.8529	64.359
371	KSMBR1_0507	KSMBR1_0507	kuste4076	hypothetical protein	37.0149	43.0713
372	KSMBR1_0508	KSMBR1_0508	#N/A	hypothetical protein	20.4381	28.3352
373	KSMBR1_0509	KSMBR1_0509	kuste4075	hypothetical protein	25.8237	32.9704
374	KSMBR1_0510	KSMBR1_0510	kuste4074	hypothetical protein	49.5686	41.4871
375	KSMBR1_0511	KSMBR1_0511	kuste4072	Hypothetical Protein	13.4979	28.8492
376	KSMBR1_0512	KSMBR1_0512	kuste4071	Hypothetical Protein	66.469	83.8352
377	KSMBR1_0513	KSMBR1_0513	kuste4070	hypothetical protein	11.8659	18.3279
378	KSMBR1_0515	KSMBR1_0515	#N/A	hypothetical protein	5.22124	17.2904
379	KSMBR1_0516	KSMBR1_0516	kustc0422	putative transposase	1.32102	3.58315
380	KSMBR1_0523	KSMBR1_0523	kustc0379	hypothetical protein	4.21522	10.3087
381	KSMBR1_0540	KSMBR1_0540	kustc0422	putative transposase	1.32102	8.95787
382	KSMBR1_0541	KSMBR1_0541	#N/A	hypothetical protein	6.35288	1.40339
383	KSMBR1_0552	KSMBR1_0552	#N/A	hypothetical protein	5.13891	1.97622
384	KSMBR1_0553	KSMBR1_0553	kustc0288	hypothetical protein	23.5567	30.2612
385	KSMBR1_0554	exoP_1	kuste2552	similar to Succinoglycan biosynthesis transport protein	19.7769	25.1767
386	KSMBR1_0555	wza	kuste2551	similar to capsular polysaccharide biosynthesis protein Wza	24.9629	48.2631
387	KSMBR1_0556	KSMBR1_0556	kuste2545	hypothetical protein	87.9963	134.768
388	KSMBR1_0558	gabD	kuste2543	similar to succinate-semialdehyde dehydrogenase [NADP+]	82.069	84.5018
389	KSMBR1_0559	ilvX	kuste2542	similar to acetolactate synthase	69.5438	82.5563
390	KSMBR1_0560	fliA_1	kuste2541	strongly similar to RNA polymerase sigma factor for flagellar operon	73.0378	56.0095
391	KSMBR1_0563	KSMBR1_0563	#N/A	hypothetical protein	22.7885	4.11712
392	KSMBR1_0565	motR_2	#N/A	strong similarity to bacterial motility regulatory protein MotR	37.4987	24.5283
393	KSMBR1_0566	flhA_1	#N/A	strong similarity to flagellar biosynthesis protein FlhA	22.0317	10.4714
394	KSMBR1_0568	flhA_3	#N/A	strong similarity to flagellar biosynthesis protein FlhA	72.8906	70.7081
395	KSMBR1_0569	flhA_4	#N/A	strong similarity to flagellar biosynthesis protein FlhA	110.64	111.416
396	KSMBR1_0570	flhA_5	#N/A	strong similarity to flagellar biosynthesis protein FlhA	37.6689	28.7455
397	KSMBR1_0572	flhB_1	kuste2536	similar to flagellar biosynthetic protein FlhB	36.5096	13.0367
398	KSMBR1_0573	flhB_2	kuste2536	similar to flagellar biosynthetic protein FlhB	16.22	13.6205
399	KSMBR1_0574	flhB_3	#N/A	similar to flagellar biosynthetic protein FlhB	8.29305	11.2471
400	KSMBR1_0575	fliR	kuste2535	similar to flagellar biosynthetic protein FliR	51.5129	29.5851
401	KSMBR1_0576	fliQ	#N/A	similar to flagellar biosynthetic protein FliQ	71.5744	31.426
402	KSMBR1_0577	fliP	#N/A	strongly similar to polar flagellar assembly protein FliP	129.239	90.7294
403	KSMBR1_0578	fliN	#N/A	strong similar to flagellar motor switch protein FliN	27.188	15.2117
404	KSMBR1_0579	fliM_1	#N/A	similar to flagellar motor switch	99.5302	41.7987
405	KSMBR1_0580	fliM_2	#N/A	similar to flagellar motor switch	35.8405	56.6353
406	KSMBR1_0581	KSMBR1_0581	kuste2526	flagellar basal body-associated protein FliL	188.1	91.5037
407	KSMBR1_0582	KSMBR1_0582	kuste2525	hypothetical protein	100.067	74.3459
408	KSMBR1_0583	KSMBR1_0583	kuste2524	hypothetical protein	47.1365	17.7561
409	KSMBR1_0584	fliI	kuste2523	strongly similar to flagellar ATPase fliI	293.571	159.091
410	KSMBR1_0585	KSMBR1_0585	kuste2522	flagellar assembly protein H	183.456	115.785
411	KSMBR1_0586	fliG	kuste2521	similar to Flagellar Rotor Protein FliG	181.521	126.759
412	KSMBR1_0587	fliF	kuste2520	similar to flagellar MS ring protein	189.577	101.372
413	KSMBR1_0588	fliE_1	kuste2517	similar to lateral flagellar FliE-like hook basal body protein	34.3826	40.1981
414	KSMBR1_0589	KSMBR1_0589	kuste2515	hypothetical protein	20.8853	15.6502
415	KSMBR1_0590	KSMBR1_0590	kuste2514	hypothetical protein	45.3266	83.3722
416	KSMBR1_0591	tnpA_4	kustb0253	similar to transposase	21.7273	32.7893
417	KSMBR1_0592	PheA	kuste2512	similar to cyclohexadienyl dehydrogenase/5-enolpyruvylshikmate 3-P synthase	130.207	155.37
418	KSMBR1_0593	purC_1	kuste2511	similar to Phosphoribosylformylglycinamidine synthase II	72.2829	110.538
419	KSMBR1_0594	purQ	kuste2510	similar to phosphoribosylformylglycinamidine synthase I	9.27564	41.8405
420	KSMBR1_0595	nuoE_1	kustd1552	similar to nuoE subunit of the NADH:ubiquinone oxidoreductase	32.9185	142.401
421	KSMBR1_0596	nuoF_1_1	kustd1551	strongly similar to proton-translocating NADH dehydrogenase I, 51 kDa subunit (NuoF)	144.722	166.115
422	KSMBR1_0597	KSMBR1_0597	kuste2506	hypothetical protein	42.5239	96.226
423	KSMBR1_0598	KSMBR1_0598	kuste2505	hypothetical protein	66.6132	68.9493
424	KSMBR1_0599	anfA/nifA	kuste2504	similar to Sigma-54 dependent transcriptional regulator	11.8791	22.6939
425	KSMBR1_0600	hsp21	kuste2502	similar to small heat shock protein	55.0677	16.5982
426	KSMBR1_0601	hsp1	kuste2501	similar to first small heat shock protein	72.8386	14.2133
427	KSMBR1_0602	hsp2	kuste2500	similar to second small heat shock protein	180.126	102.609
428	KSMBR1_0603	KSMBR1_0603	kuste2499	hypothetical protein	9.65137	13.379
429	KSMBR1_0605	Hsp70	kuste2498	similar to GrpE protein	90.1658	110.945
430	KSMBR1_0606	hsp70	kuste2497	strongly similar to chaperone protein DnaK (heat shock protein 70)	256.334	360.705
431	KSMBR1_0608	cbiB	kuste3568	similar to cobalamin biosynthesis protein cbiB	14.4823	14.5135
432	KSMBR1_0609	KSMBR1_0609	kuste3567	hypothetical protein	25.6443	12.3891
433	KSMBR1_0610	KSMBR1_0610	kuste3566	hypothetical protein	47.8746	52.3531
434	KSMBR1_0611	rfaC	kuste3564	similar to lipopolysaccharide heptosyltransferase I	17.4914	16.2945
435	KSMBR1_0612	KSMBR1_0612	kuste3563	hypothetical histidine kinase protein	8.18921	2.32745
436	KSMBR1_0613	phoB_1	kuste3562	strongly similar to two-component response regulator OmpR/PhoB family protein	1.99033	5.33426
437	KSMBR1_0615	degP_1	kuste3560	similar to serine proteinase DegP	39.3184	72.6412
438	KSMBR1_0616	KSMBR1_0616	kuste3559	hypothetical protein	73.2579	120.516
439	KSMBR1_0617	KSMBR1_0617	kuste3558	ABC-type uncharacterized transport system	90.0861	166.755
440	KSMBR1_0618	KSMBR1_0618	kuste3557	hypothetical protein	132.806	200.305
441	KSMBR1_0619	KSMBR1_0619	kuste3556	similar to ABC-type transport system (ATPase component)	107.057	133.537
442	KSMBR1_0620	rpoZ	kuste3554	similar to DNA-directed RNA polymerase omega chain	32.5462	67.8398
443	KSMBR1_0621	cysK	kuste3552	strongly similar to cysteine synthase (O-acetylserine sulfhydrylase)	87.0133	120.288
444	KSMBR1_0622	cysE	kuste3551	strongly similar to serine acetyltransferase	131.287	195.067
445	KSMBR1_0623	KSMBR1_0623	#N/A	hypothetical protein	31.5049	103.353
446	KSMBR1_0624	fba_1	kuste3550	similar to fructose-1,6-biphosphate aldolase class I	184.229	214.567
447	KSMBR1_0625	gutB	kuste3549	similar to sorbitol dehydrogenase	232.455	244.305
448	KSMBR1_0626	rfe_2	kuste3548	similar to N-acetylglucosaminyltransferases (O-GlcNAc transferase)	522.08	318.105
449	KSMBR1_0627	KSMBR1_0627	kuste3547	Carbon storage regulator homolog	334.26	326.699
450	KSMBR1_0628	KSMBR1_0628	kuste3544	hypothetical protein	873.569	528.532
451	KSMBR1_0629	flgL	kuste3543	similar to flagellar hook-associated protein FlgL	105.728	73.897
452	KSMBR1_0630	flgK	kuste3542	similar to flagellar hook-associated protein FlgK	124.527	60.4402
453	KSMBR1_0631	flgN	kuste3541	similar to flagella synthesis protein FlgN	127.719	102.029
454	KSMBR1_0632	KSMBR1_0632	#N/A	flagellar rod assembly protein/muramidase FlgJ	50.7621	35.2612
455	KSMBR1_0633	KSMBR1_0633	kuste3538	transcriptional regulator MalT	10.8725	20.4332
456	KSMBR1_0636	KSMBR1_0636	kuste3515	hypothetical protein	30.1351	37.8056
457	KSMBR1_0637	sugE_2	kuste3514	strongly similar to groEL suppressor protein SugE	33.8812	19.0155
458	KSMBR1_0638	KSMBR1_0638	kuste3512	hypothetical protein	9.64216	29.0631
459	KSMBR1_0640	KSMBR1_0640	kuste3510	hypothetical protein	12.5126	19.0274
460	KSMBR1_0641	gapN	kuste3509	similar to NADP-dependent glyceraldehyde-3-phosphate dehydrogenase GapN	126.497	129.52
461	KSMBR1_0642	KSMBR1_0642	kuste3508	hypothetical protein	40.1047	12.1999
462	KSMBR1_0644	KSMBR1_0644	kuste3503	hypothetical protein	12.5126	18.78
463	KSMBR1_0645	KSMBR1_0645	kuste3502	hypothetical protein	62.3026	86.6848
464	KSMBR1_0646	KSMBR1_0646	kuste3500	hypothetical protein	14.24	5.60704
465	KSMBR1_0647	KSMBR1_0647	kuste3499	Ribonuclease	21.2675	33.1479
466	KSMBR1_0648	asd	kuste3498	strongly similar to aspartate-semialdehyde dehydrogenase Asd	38.1751	59.5516
467	KSMBR1_0649	KSMBR1_0649	kuste3497	hypothetical protein	9.8129	12.5589
468	KSMBR1_0650	KSMBR1_0650	kuste3496	hypothetical protein	16.6876	27.6267
469	KSMBR1_0651	KSMBR1_0651	kuste3495	hypothetical protein	5.33125	6.15866
470	KSMBR1_0652	KSMBR1_0652	kuste3494	hypothetical protein	33.6543	43.7053
471	KSMBR1_0653	KSMBR1_0653	kuste3493	hypothetical protein with TPR domain protein	37.1165	99.2173
472	KSMBR1_0654	KSMBR1_0654	kuste3492	hypothetical protein	57.1954	79.1677
473	KSMBR1_0655	carB	kuste3491	strongly similar to carbamoyl-phosphate synthase (glutamine-hydrolyzing)	68.1769	89.4025
474	KSMBR1_0656	carA	kuste3490	strongly similar to carbamoyl-phosphate synthase small chain	58.952	75.1098
475	KSMBR1_0657	ribA	kuste3488	similar to GTP cyclohydrolase II / 3,4-dihydroxy-2-butanone 4-phosphate synthase	75.3211	82.3176
476	KSMBR1_0658	KSMBR1_0658	kuste3487	hypothetical protein	64.346	60.8003
477	KSMBR1_0659	rfbA_2	kuste3486	similar to glucose-1-phosphate thymidylyltransferase	31.8208	79.256
478	KSMBR1_0661	arnT_1	kuste3484	Undecaprenyl phosphate-alpha-4-amino-4-deoxy-L-arabinose arabinosyl transferase	69.6542	94.407
479	KSMBR1_0662	KSMBR1_0662	kuste3483	hypothetical protein	88.8868	28.0553
480	KSMBR1_0663	KSMBR1_0663	#N/A	hypothetical protein	8.95649	20.6931
481	KSMBR1_0664	murD	kuste3480	similar to UDP-N-acetylmuramoylalanine D-glutamate ligase	44.9454	48.0083
482	KSMBR1_0665	KSMBR1_0665	kuste3478	hypothetical protein	15.7567	78.4321
483	KSMBR1_0666	lexA	kuste3477	similar to LexA transcriptional repressor, SOS response regulator	5.04078	8.26302
484	KSMBR1_0668	KSMBR1_0668	kustd1378	hypothetical protein	4.88892	4.31489
485	KSMBR1_0669	KSMBR1_0669	kuste3472	hypothetical protein	33.4762	63.4316
486	KSMBR1_0670	moaB	kuste3471	similar to molybdenum cofactor biosynthesis protein B	91.8395	209.828
487	KSMBR1_0673	rrf	kuste3469	similar to ribosome recycling factor (ribosome releasing factor) (RRF)	207.464	233.258
488	KSMBR1_0674	pyrH	kuste3468	strongly similar to uridylate kinase (uridine monophosphate kinase, UMP kinase)	222.692	319.714
489	KSMBR1_0675	tsf	kuste3467	strongly similar to elongation factor Ts (EF-Ts)	134.363	210.696
490	KSMBR1_0676	rpsB	kuste3466	strongly similar to 30S ribosomal protein S2	346.793	660.718
491	KSMBR1_0678	glnA_2	kuste3463	strongly similar to glutamate-ammonia ligase GlnA	119.127	175.556
492	KSMBR1_0679	KSMBR1_0679	kuste3462	hypothetical protein	98.2784	132.58
493	KSMBR1_0680	KSMBR1_0680	kuste3461	hypothetical protein	124.455	144.473
494	KSMBR1_0681	KSMBR1_0681	kuste3460	hypothetical protein	85.4815	150.668
495	KSMBR1_0682	KSMBR1_0682	kuste3459	hypothetical protein	34.2114	80.8091
496	KSMBR1_0683	KSMBR1_0683	kuste3458	hypothetical protein	179.867	243.673
497	KSMBR1_0684	KSMBR1_0684	kuste3456	hypothetical protein	50.0791	83.4061
498	KSMBR1_0685	KSMBR1_0685	kuste3455	hypothetical protein	28.6532	67.5722
499	KSMBR1_0686	KSMBR1_0686	#N/A	hypothetical protein	45.2872	67.3043
500	KSMBR1_0687	glpQ_1	kuste3452	similar to glycerophosphodiester phosphodiesterase	32.5284	53.1415
501	KSMBR1_0688	cobA_1	kuste3450	strongly similar to uroporphyrinogen III synthase/methyltransferase	114.591	140.244
502	KSMBR1_0689	KSMBR1_0689	#N/A	hypothetical protein	37.1686	33.0122
503	KSMBR1_0699	KSMBR1_0699	kuste3447	hypothetical protein	26.3172	37.5514
504	KSMBR1_0701	KSMBR1_0701	kuste3442	hypothetical protein	209.079	200.05
505	KSMBR1_0702	rtcA	kuste3441	similar to RNA 3'-terminal phosphate cyclase	243.764	204.842
506	KSMBR1_0703	KSMBR1_0703	kuste3440	hypothetical protein	2622.64	1943.09
507	KSMBR1_0704	KSMBR1_0704	kuste3438	hypothetical protein	123.703	127.749
508	KSMBR1_0705	KSMBR1_0705	kuste3437	hypothetical protein	98.5157	94.9953
509	KSMBR1_0706	KSMBR1_0706	kuste3436	hypothetical protein	71.0251	108.663
510	KSMBR1_0707	KSMBR1_0707	kuste3435	hypothetical protein	173.6	218.722
511	KSMBR1_0708	KSMBR1_0708	kuste3433	hypothetical protein	44.4726	68.54
512	KSMBR1_0709	KSMBR1_0709	kuste3432	hypothetical protein	38.6002	60.0197
513	KSMBR1_0710	KSMBR1_0710	kuste3431	hypothetical protein	121.723	114.833
514	KSMBR1_0711	KSMBR1_0711	kuste3429	hypothetical protein	56.7395	45.1358
515	KSMBR1_0712	KSMBR1_0712	kuste3428	hypothetical protein	54.332	105.453
516	KSMBR1_0714	KSMBR1_0714	kuste3426	Calcium binding protein	162.886	161.126
517	KSMBR1_0715	KSMBR1_0715	kuste3425	hypothetical protein	34.4359	34.1973
518	KSMBR1_0716	KSMBR1_0716	kuste3424	hypothetical protein	42.5469	55.2774
519	KSMBR1_0717	KSMBR1_0717	kuste3423	hypothetical protein	14.2167	48.7603
520	KSMBR1_0718	KSMBR1_0718	kuste3420	hypothetical protein	83.5525	117.507
521	KSMBR1_0719	KSMBR1_0719	kuste3419	hypothetical protein	66.838	90.1079
522	KSMBR1_0720	phoU_1	kuste3418	similar to phoU	78.5799	89.7638
523	KSMBR1_0721	pstB	kuste3417	strongly similar to the ATP-ase component of the phosphate ABC transporter	63.7874	70.272
524	KSMBR1_0722	KSMBR1_0722	kuste3416	hypothetical protein	33.8215	42.7273
525	KSMBR1_0723	KSMBR1_0723	kuste3415	hypothetical protein	33.9008	36.8065
526	KSMBR1_0724	pstS	kuste3414	strongly similar to phosphate binding protein of ABC-type phosphate transport system	72.9002	87.3636
527	KSMBR1_0725	KSMBR1_0725	kuste3413	Phosphate-selective porin O and P	1.94706	4.42879
528	KSMBR1_0726	nifU_1	kuste3411	strongly similar to iron sulfur [Fe-S] cofactor protein NifU	105.776	152.019
529	KSMBR1_0727	nifS_1	kuste3410	similar to iron sulfur [Fe-S] cofactor synthesis protein NifS	119.485	212.646
530	KSMBR1_0728	degP_2	kuste3409	similar to heat shock protease DegP/HtrA	433.208	594.041
531	KSMBR1_0729	pld_1	kuste3407	Phospholipase D precursor	62.3762	117.754
532	KSMBR1_0730	KSMBR1_0730	kuste3406	hypothetical protein	58.9295	89.5871
533	KSMBR1_0731	KSMBR1_0731	kuste3405	hypothetical protein	21.6462	34.1223
534	KSMBR1_0732	KSMBR1_0732	kuste3404	hypothetical protein	58.6987	59.8624
535	KSMBR1_0733	KSMBR1_0733	kuste3403	hypothetical protein	128.639	89.7123
536	KSMBR1_0734	KSMBR1_0734	kuste3402	hypothetical protein	85.8417	79.8602
537	KSMBR1_0735	hisC	kuste3401	similar to histidinol phosphate aminotransferase	53.0637	76.9573
538	KSMBR1_0736	hisD	kuste3400	strongly similar to histidinol dehydrogenase	65.3282	82.7634
539	KSMBR1_0737	udp_1	kuste3398	strongly similar to uridine phosphorylase	71.0772	97.2224
540	KSMBR1_0738	era	kuste3397	strongly similar to GTP-binding protein Era	63.6998	84.7556
541	KSMBR1_0739	KSMBR1_0739	kuste3396	hypothetical protein	79.3727	89.296
542	KSMBR1_0740	KSMBR1_0740	kuste3395	hypothetical protein	29.2658	27.2765
543	KSMBR1_0741	KSMBR1_0741	kuste3392	Tetratricopeptide repeat protein	9.22386	15.2579
544	KSMBR1_0742	bcsZ	#N/A	similar to endoglucanase (endo-1,4-beta-D-glucanase; carboxymethylcellulase)	15.8323	20.4863
545	KSMBR1_0743	bcsB	#N/A	similar to cellulose synthase, cyclic-di-GMP-binding regulatory subunit (split gene)	2.42345	5.82448
546	KSMBR1_0744	bcsA	kuste3388	strongly similar to cellulose synthase, catalytic subunit (UDP-forming)	36.5872	57.8232
547	KSMBR1_0745	KSMBR1_0745	#N/A	hypothetical protein	46.3643	81.6569
548	KSMBR1_0746	KSMBR1_0746	kuste3386	hypothetical protein	36.358	26.9261
549	KSMBR1_0747	KSMBR1_0747	#N/A	hypothetical protein	4.52348	3.99236
550	KSMBR1_0748	KSMBR1_0748	kuste3384	hypothetical protein	3.81132	4.55685
551	KSMBR1_0749	KSMBR1_0749	kuste3383	hypothetical protein	1.94001	13.4661
552	KSMBR1_0750	KSMBR1_0750	kuste3382	hypothetical protein	21.0356	27.2925
553	KSMBR1_0751	mutS	kuste3381	strongly similar to DNA mismatch repair protein MutS	51.7757	86.0574
554	KSMBR1_0752	KSMBR1_0752	kuste3380	hypothetical protein	183.22	232.101
555	KSMBR1_0753	KSMBR1_0753	kuste3379	hypothetical protein	112.796	117.97
556	KSMBR1_0754	KSMBR1_0754	kuste3378	strongly similar to ABC-transporter, permease	58.0076	90.0473
557	KSMBR1_0755	KSMBR1_0755	#N/A	strongly similar to ABC transporter ATP-binding protein	105.203	139.717
558	KSMBR1_0756	KSMBR1_0756	kuste3376	similar to ABC-transporter component	150.931	137.936
559	KSMBR1_0757	KSMBR1_0757	kuste3375	hypothetical protein	107.351	217.876
560	KSMBR1_0758	vacJ	kuste3374	similar to VacJ lipoprotein	199.252	260.646
561	KSMBR1_0759	purH	kuste3373	strongly similar to bifunctional purine biosynthesis protein phosphoribosylaminoimidazolecarboxamide formyltransferase (AICAR transformylase) IMP cyclohydrolase	291.987	343.474
562	KSMBR1_0760	trpF	kuste3371	strongly similar to N-(5'-phosphoribosyl)anthranilate isomerase	58.8443	63.7922
563	KSMBR1_0761	KSMBR1_0761	#N/A	hypothetical protein	8.78087	22.651
564	KSMBR1_0762	guaD	kuste3369	similar to guanine deaminase	16.1632	9.16927
565	KSMBR1_0763	fca1	kuste3368	strongly similar to fungal cytosine deaminase	38.6721	22.7909
566	KSMBR1_0764	KSMBR1_0764	kuste3367	hypothetical protein	7.25871	11.265
567	KSMBR1_0765	KSMBR1_0765	kusta0051	hypothetical protein	223.278	226.874
568	KSMBR1_0766	KSMBR1_0766	kusta0050	hypothetical protein	73.8565	59.2567
569	KSMBR1_0767	KSMBR1_0767	kustc1139	hypothetical protein	32.0589	30.1584
570	KSMBR1_0768	htrB_1	kuste3366	similar to lipid A biosynthesis lauroyl acyltransferase	17.3121	17.3664
571	KSMBR1_0769	lolA_1	kuste3365	similar to outer membrane lipoprotein-sorting protein LolA	26.1311	42.3831
572	KSMBR1_0770	KSMBR1_0770	kuste3364	hypothetical protein	17.6411	40.9891
573	KSMBR1_0771	moaA_1	kuste3363	similar to molybdopterin cofactor synthesis protein MoaA	23.8766	15.6753
574	KSMBR1_0772	KSMBR1_0772	kuste3362	hypothetical protein	37.1091	49.3752
575	KSMBR1_0773	KSMBR1_0773	kuste3361	hypothetical protein	84.7318	102.76
576	KSMBR1_0774	KSMBR1_0774	kuste3360	hypothetical protein	61.2605	22.6853
577	KSMBR1_0775	KSMBR1_0775	kuste3359	hypothetical protein	62.9159	52.2135
578	KSMBR1_0776	ddl	kuste3358	D-alanine--D-alanine ligase	64.4893	53.6744
579	KSMBR1_0777	KSMBR1_0777	kuste3357	hypothetical protein	41.4591	87.3607
580	KSMBR1_0778	KSMBR1_0778	#N/A	hypothetical protein	43.8122	50.2349
581	KSMBR1_0779	KSMBR1_0779	#N/A	hypothetical protein	7.17886	33.144
582	KSMBR1_0780	KSMBR1_0780	kuste3352	hypothetical protein	15.045	26.4309
583	KSMBR1_0781	KSMBR1_0781	kuste3351	hypothetical protein	14.9253	15.5349
584	KSMBR1_0783	kasII	kuste3349	strongly similar to beta-ketoacyl (acyl carrier protein) synthase II	20.3589	39.8344
585	KSMBR1_0784	kas_1	kuste3348	similar to beta-ketoacyl (acyl carrier protein) synthase II	28.8291	22.8882
586	KSMBR1_0785	ubiE	kuste3347	Ubiquinone/menaquinone biosynthesis C-methyltransferase UbiE	21.5696	41.9417
587	KSMBR1_0786	kas_2	kuste3346	similar to beta-ketoacyl (acyl carrier protein) synthase II	37.4203	41.4389
588	KSMBR1_0787	KSMBR1_0787	kuste3345	hypothetical protein	29.8543	44.7333
589	KSMBR1_0788	paaK	kuste3344	similar to phenylacetate-coenzyme A ligase	35.9187	41.0921
590	KSMBR1_0789	moaA/nirJ/pqqE_1	kuste3343	similar to moaA/nirJ/ppqE family of cofactor synthesis proteins	20.6246	38.5506
591	KSMBR1_0790	KSMBR1_0790	kuste3342	hypothetical protein	22.4791	20.7525
592	KSMBR1_0791	fabG	kuste3341	strongly similar to 3-oxoacyl-[acyl-carrier protein] reductase	25.0683	26.3529
593	KSMBR1_0792	acpP	kuste3340	similar to acyl carrier protein	41.2564	14.67
594	KSMBR1_0793	fabZ	kuste3339	similar to (3R)-hydroxymyristoyl acyl carrier protein dehydrase	23.5267	28.8438
595	KSMBR1_0794	coq3_1	kuste3338	similar to dihydroxyhexaprenylbenzoate methyltransferase	33.8042	43.0791
596	KSMBR1_0795	mmpL8	kuste3337	Membrane transport protein mmpL8	8.83493	9.30947
597	KSMBR1_0796	crtI	kuste3336	similar to phytoene dehydrogenase	27.3704	26.2697
598	KSMBR1_0797	alg5	kuste3335	similar to dolichyl-phosphate beta-glucosyltransferase	13.6697	18.442
599	KSMBR1_0798	MotB_1	kuste3333	similar to flagellar motor protein MotB	101.991	173.797
600	KSMBR1_0799	KSMBR1_0799	kuste3332	hypothetical protein	76.393	65.0937
601	KSMBR1_0800	KSMBR1_0800	kuste3331	hypothetical protein	7.83502	27.2355
602	KSMBR1_0801	murB	kuste3330	similar to UDP-N-acetylenolpyruvoylglucosamine reductase	34.0998	20.6622
603	KSMBR1_0802	nqrF	kuste3329	similar to Na(+)-translocating NADH-quinone reductase subunit F	554.394	602.167
604	KSMBR1_0803	nqrE	kuste3328	similar to Na(+)-translocating NADH-quinone reductasesubunit E	340.828	438.961
605	KSMBR1_0804	nqrC	kuste3327	similar to Na(+)-translocating NADH-quinone reductase subunit C	214.756	394.841
606	KSMBR1_0805	nqrB	kuste3326	similar to Na(+)-translocating NADH-quinone reductase subunit B	375.109	480.386
607	KSMBR1_0806	nqrA	kuste3325	similar to Na(+)-translocating NADH-quinone reductase subunit A	215.049	299.455
608	KSMBR1_0807	KSMBR1_0807	kuste3323	hypothetical protein	24.0519	55.2876
609	KSMBR1_0808	KSMBR1_0808	kuste3322	hypothetical protein	58.333	93.1743
610	KSMBR1_0809	KSMBR1_0809	kuste3321	hypothetical protein	77.8296	140.134
611	KSMBR1_0810	rpl19	kuste3320	strongly similar to 50S ribosomal protein L19	595.703	1033.16
612	KSMBR1_0811	trmD	kuste3319	strongly similar to tRNA (guanine-N(1)-)-methyltransferase	232.4	330.677
613	KSMBR1_0812	rps16	kuste3318	strongly similar to 30S ribosomal protein S16	255.264	429.263
614	KSMBR1_0813	ffh	kuste3317	strongly similar to signal recognition particle protein	146.305	228.112
615	KSMBR1_0814	rpl31	kuste3316	strongly similar to 50S ribosomal protein L31	126.908	263.099
616	KSMBR1_0815	rf1	kuste3315	strongly similar to class I peptide chain release factor	176.455	278.651
617	KSMBR1_0816	hemK_1	kuste3314	similar to protein methyltransferase	28.1444	64.679
618	KSMBR1_0817	murA	kuste3313	strongly similar to UDP-N-acetylglucosamine 1-carboxyvinyltransferase (enolpyruvyltransferase)	86.2034	125.615
619	KSMBR1_0818	KSMBR1_0818	kuste3309	hypothetical protein	46.0029	48.0975
620	KSMBR1_0819	KSMBR1_0819	kustc1197	hypothetical protein	110.223	169.914
621	KSMBR1_0820	KSMBR1_0820	kustc0284	hypothetical protein	9.32835	4.99833
622	KSMBR1_0821	KSMBR1_0821	kustc0704	Transposase DDE domain protein	122.77	123.594
623	KSMBR1_0822	KSMBR1_0822	kuste3304	hypothetical protein	35.8131	18.3487
624	KSMBR1_0823	gmhA	kuste3303	strongly similar to phosphoheptose isomerase	71.5854	86.7768
625	KSMBR1_0824	rfaE	kuste3302	strongly similar to ADP-heptose synthase	103.497	143.964
626	KSMBR1_0825	KSMBR1_0825	kuste3301	similar to two component response regulator	46.7215	56.733
627	KSMBR1_0826	KSMBR1_0826	kuste3300	similar to sensor histidine kinase	54.1759	55.9109
628	KSMBR1_0827	KSMBR1_0827	kuste3298	hypothetical protein	63.8031	89.6226
629	KSMBR1_0828	KSMBR1_0828	kuste3297	hypothetical protein	131.956	166.666
630	KSMBR1_0829	KSMBR1_0829	kuste3293	hypothetical protein	25.1402	30.5148
631	KSMBR1_0830	KSMBR1_0830	kuste3292	hypothetical protein	19.7964	35.686
632	KSMBR1_0831	frd_1	kuste3290	strongly similar to [4Fe-4S]ferredoxin	471.296	467.333
633	KSMBR1_0832	rpmH	#N/A	50S ribosomal protein L34	752.386	1069.03
634	KSMBR1_0833	KSMBR1_0833	kuste3287	Integration host factor subunit beta	41.8661	93.2488
635	KSMBR1_0834	KSMBR1_0834	kuste3286	hypothetical protein	86.5011	84.1125
636	KSMBR1_0840	KSMBR1_0840	kuste3287	Integration host factor subunit beta	51.7528	96.6313
637	KSMBR1_0842	ctpA_1	kuste3284	similar to carboxy-terminal processing protease [precursor]	101.051	170.298
638	KSMBR1_0843	KSMBR1_0843	kuste3282	periplasmic folding chaperone	128.113	213.61
639	KSMBR1_0844	ribF	kuste3281	similar to riboflavin biosynthesis protein RibF	48.4713	85.1631
640	KSMBR1_0845	KSMBR1_0845	kustc0424	putative orf	81.1841	32.8491
641	KSMBR1_0846	KSMBR1_0846	kuste3279	hypothetical protein	19.9605	35.8599
642	KSMBR1_0847	adgA/nadE	kuste3278	similar to NAD synthase	27.3964	38.9848
643	KSMBR1_0848	KSMBR1_0848	kuste3276	Paraquat-inducible protein A	2.63426	10.8213
644	KSMBR1_0851	KSMBR1_0851	#N/A	similar to zinc metalloproteinase	1.32831	7.05115
645	KSMBR1_0852	pqqD_1	kuste3269	Coenzyme PQQ synthesis protein D	65.5252	58.0308
646	KSMBR1_0853	KSMBR1_0853	#N/A	hypothetical protein	27.4201	30.0204
647	KSMBR1_0854	KSMBR1_0854	#N/A	hypothetical protein	7.09917	5.68492
648	KSMBR1_0855	KSMBR1_0855	kuste3266	hypothetical protein	10.5772	7.53443
649	KSMBR1_0856	KSMBR1_0856	kuste3265	hypothetical protein	38.8507	26.6133
650	KSMBR1_0858	KSMBR1_0858	kuste3262	hypothetical protein	16.8989	10.4104
651	KSMBR1_0859	KSMBR1_0859	#N/A	hypothetical protein	19.7768	40.1164
652	KSMBR1_0869	KSMBR1_0869	kuste3257	hypothetical protein	24.9398	9.91909
653	KSMBR1_0870	KSMBR1_0870	#N/A	hypothetical protein	2.27322	4.08612
654	KSMBR1_0871	arnB_1	kuste3252	strongly similar to Arnb transferase	97.0171	144.473
655	KSMBR1_0914	KSMBR1_0914	#N/A	putative orf	42.1403	66.4025
656	KSMBR1_0919	KSMBR1_0919	kustc1139	hypothetical protein	27.6624	41.3155
657	KSMBR1_0928	ugd_3	#N/A	similar to UDP-glucose/GDP-mannose dehydrogenase	1.46878	0.908606
658	KSMBR1_0930	exoP_2	kuste3191	similar to Succinoglycan biosynthesis transport protein	12.6744	13.1101
659	KSMBR1_0931	KSMBR1_0931	kuste3190	hypothetical protein	19.562	8.95679
660	KSMBR1_0933	glmS_1	kuste3187	strongly similar to glutamine-fructose-6-phosphate transaminase (isomerizing)	6.75133	9.10978
661	KSMBR1_0934	pqqD_2	kuste3186	Coenzyme PQQ synthesis protein D	6.58679	2.03734
662	KSMBR1_0935	KSMBR1_0935	kuste3185	hypothetical protein	3.00501	3.90163
663	KSMBR1_0938	serS	kuste3182	strongly similar to seryl-tRNA synthetase	67.4438	111.068
664	KSMBR1_0939	KSMBR1_0939	kuste3181	hypothetical protein	148.11	161.676
665	KSMBR1_0940	KSMBR1_0940	kuste3180	hypothetical protein	159.863	256.069
666	KSMBR1_0941	KSMBR1_0941	kuste3179	hypothetical protein	142.97	202.813
667	KSMBR1_0942	yabJ	kuste3178	strongly similar to probable translation initiation inhibitor	23.9776	29.3342
668	KSMBR1_0943	truA	kuste3176	strongly similar to tRNA pseudouridine synthase I	5.21566	19.667
669	KSMBR1_0944	metS	kuste3175	strongly similar to methionyl-tRNA synthetase (mets)	101.374	113.101
670	KSMBR1_0945	recN_1	#N/A	similar to DNA repair protein RecN	25.4496	36.2834
671	KSMBR1_0946	recN_2	kuste3174	similar to DNA repair protein RecN	86.9592	132.636
672	KSMBR1_0948	KSMBR1_0948	kuste3173	hypothetical protein	32.2656	83.7758
673	KSMBR1_0949	thiC_2	#N/A	strongly similar to thiamin biosynthesis protein ThiC	101.698	150.381
674	KSMBR1_0950	KSMBR1_0950	kuste3170	hypothetical phosphotransacetylase protein	127.087	101.009
675	KSMBR1_0951	KSMBR1_0951	#N/A	hypothetical phosphotransacetylase protein	47.9903	74.2462
676	KSMBR1_0952	pauA_4	kuste3169	fragment of pimeloyl-CoA synthetase (part 4)	61.7651	52.702
677	KSMBR1_0953	acetyl-CoA	#N/A	strongly similar to acetyl-CoA synthetase (ADP-forming) protein	68.2175	143.462
678	KSMBR1_0954	pauA_3	kuste3169	fragment of pimeloyl-CoA synthetase (part 3)	39.0983	61.1614
679	KSMBR1_0955	pauA_2	kuste3169	fragment of pimeloyl-CoA synthetase (part 2)	72.5999	33.9504
680	KSMBR1_0956	pauA_1	#N/A	fragment of pimeloyl-CoA synthetase (part 1)	23.4918	18.2289
681	KSMBR1_0957	KSMBR1_0957	kuste3168	hypothetical protein	42.3515	48.3614
682	KSMBR1_0958	KSMBR1_0958	kuste3167	hypothetical protein	129.485	135.798
683	KSMBR1_0959	KSMBR1_0959	kuste3166	hypothetical protein	45.5771	54.6502
684	KSMBR1_0960	pab2191	kuste3165	similar to inosine-5'-monophosphate dehydrogenase related protein II	234.543	278.498
685	KSMBR1_0961	ftsH	kuste3164	strongly similar to cell division protein FtsH	117.496	168.557
686	KSMBR1_0962	dapE	kuste3163	similar to succinyl-diaminopimelate desuccinylase	66.3713	104.196
687	KSMBR1_0963	KSMBR1_0963	kuste3162	hypothetical protein	76.4556	66.1892
688	KSMBR1_0964	KSMBR1_0964	kuste3161	hypothetical protein	35.7891	62.7337
689	KSMBR1_0965	norVW	kuste3160	similar to putative nitric oxide detoxifying norVW flavorubredoxin	61.6776	75.9974
690	KSMBR1_0967	arnT_2	kuste3156	Undecaprenyl phosphate-alpha-4-amino-4-deoxy-L-arabinose arabinosyl transferase	17.6878	43.1598
691	KSMBR1_0968	KSMBR1_0968	kuste3155	hypothetical protein	59.2369	74.4604
692	KSMBR1_0969	KSMBR1_0969	kuste3154	hypothetical protein	40.0109	33.3275
693	KSMBR1_0974	KSMBR1_0974	kuste3144	hypothetical protein	9.30073	30.4637
694	KSMBR1_0975	corC	kuste3143	Magnesium and cobalt efflux protein CorC	24.3345	28.2403
695	KSMBR1_0976	KSMBR1_0976	kuste3142	hypothetical protein	94.1646	141.888
696	KSMBR1_0977	KSMBR1_0977	kuste3140	hypothetical protein	20.2186	51.5499
697	KSMBR1_0978	KSMBR1_0978	kuste3139	hypothetical protein	86.1699	102.819
698	KSMBR1_0979	KSMBR1_0979	kuste3137	hypothetical protein	41.2898	71.3281
699	KSMBR1_0980	KSMBR1_0980	kuste3136	hypothetical protein	6.797	20.374
700	KSMBR1_0982	KSMBR1_0982	kuste3134	hypothetical protein	120.159	129.291
701	KSMBR1_0983	mtnA	kuste3132	similar to MTA/SAH nucleosidase	33.6083	34.0636
702	KSMBR1_0984	KSMBR1_0984	kuste3131	hypothetical protein	38.9386	51.0355
703	KSMBR1_0985	gatB	kuste3130	strongly similar to aspartyl/glutamyl-tRNA(Asn/Gln) amidotransferase subunit B	37.7794	61.4945
704	KSMBR1_0986	gatA	kuste3129	strongly similar to glutamyl-tRNA(Gln) amidotransferase subunit A	75.3517	97.7657
705	KSMBR1_0987	gatC	kuste3128	similar to glutamyl-tRNA(Gln) amidotransferase subunit C	40.7642	31.8157
706	KSMBR1_0988	KSMBR1_0988	kuste3127	hypothetical protein	78.2187	60.9919
707	KSMBR1_0989	fur_1	kuste3126	similar to ferric uptake regulation protein	122.185	157.145
708	KSMBR1_0995	KSMBR1_0995	#N/A	hypothetical protein	5.26852	7.14522
709	KSMBR1_0996	addB	kuste3125	ATP-dependent helicase/deoxyribonuclease subunit B	7.35505	11.3314
710	KSMBR1_0997	KSMBR1_0997	kuste3124	hypothetical protein	9.51173	9.65385
711	KSMBR1_0999	KSMBR1_0999	kuste3121	catecholate siderophore receptor CirA	13.106	6.70674
712	KSMBR1_1000	fldB	kuste3119	R-phenyllactate dehydratase subunit alpha precursor	157.147	201.043
713	KSMBR1_1001	KSMBR1_1001	kuste3118	hypothetical protein	102.826	195.845
714	KSMBR1_1002	KSMBR1_1002	kuste3117	hypothetical protein	122.045	142.895
715	KSMBR1_1003	KSMBR1_1003	kuste3115	colicin V production protein	26.9946	40.373
716	KSMBR1_1004	KSMBR1_1004	kuste3114	hypothetical protein	33.8814	44.0754
717	KSMBR1_1005	apgM1	kuste3113	strongly similar to 2,3-bisphosphoglycerate-independent phosphoglycerate mutase 1	65.4842	109.482
718	KSMBR1_1006	KSMBR1_1006	kuste3111	hypothetical protein	30.7596	48.3949
719	KSMBR1_1007	KSMBR1_1007	kuste3110	hypothetical protein	64.0432	90.4236
720	KSMBR1_1008	korC	kuste3109	similar to oxoacid:ferredoxin oxidoreductase gamma chain	83.6778	72.2745
721	KSMBR1_1009	KSMBR1_1009	kuste3107	hypothetical protein	102.085	58.7273
722	KSMBR1_1010	ykvP_1	kuste3106	Spore protein YkvP	105.587	51.0296
723	KSMBR1_1011	KSMBR1_1011	kuste3105	hypothetical protein	138.847	78.4422
724	KSMBR1_1012	wecB	kuste3104	strongly similar to UDP-N-acetylglucosamine 2-epimerase	83.9512	50.701
725	KSMBR1_1013	waaE_1	kuste3103	similar to glycosyltransferase fused to TPR-repeat domain protein	61.2907	37.64
726	KSMBR1_1014	waaE_2	kuste3102	similar to glycosyltransferase fused to TPR-repeat domain protein	46.6131	37.3138
727	KSMBR1_1015	KSMBR1_1015	kuste3101	hypothetical protein	59.7615	83.7306
728	KSMBR1_1016	resC/ccsA_1	kuste3100	similar to cytochrome c biogenesis protein resC	98.6921	97.6954
729	KSMBR1_1017	KSMBR1_1017	kuste3099	hypothetical protein	203.837	200.718
730	KSMBR1_1020	KSMBR1_1020	kuste3097	hypothetical protein	216.974	276.528
731	KSMBR1_1021	isp	kuste3096	similar to rieske (2Fe-2S) subunit of the bc1 complex	201.122	237.521
732	KSMBR1_1022	yceI	kuste3094	Protein YceI	122.772	131.12
733	KSMBR1_1023	pyrF	kuste3093	similar to orotidine 5'-phosphate decarboxylase	110.361	150.644
734	KSMBR1_1024	trpG_1	kuste3092	strongly similar to anthranilate synthase component II	170.819	238.352
735	KSMBR1_1025	KSMBR1_1025	#N/A	hypothetical protein	14.044	8.59225
736	KSMBR1_1026	nusA	kuste3090	strongly similar to transcription elongation protein NusA	140.42	237.793
737	KSMBR1_1027	infB	kuste3089	strongly similar to translation initiation factor IF-2	151.696	212.438
738	KSMBR1_1028	KSMBR1_1028	kuste3088	hypothetical protein	89.7293	123.565
739	KSMBR1_1029	rbfA	kuste3087	similar to ribosome-binding factor A	93.527	136.082
740	KSMBR1_1030	hisG	kuste3086	similar to ATP phosphoribosyltransferase	109.804	205.09
741	KSMBR1_1031	KSMBR1_1031	kuste3085	hypothetical protein	98.856	175.005
742	KSMBR1_1032	KSMBR1_1032	#N/A	hypothetical protein	8.78087	53.9646
743	KSMBR1_1033	KSMBR1_1033	kuste3084	hypothetical protein	160.346	263.575
744	KSMBR1_1034	KSMBR1_1034	#N/A	hypothetical protein	53.902	154.423
745	KSMBR1_1035	ftsH_1	#N/A	fragment of protease, ATP-dependent zinc-metallo (part 3)	56.6051	114.614
746	KSMBR1_1036	ftsH_2	kuste3082	fragment of cell division protein (part 2)	100.652	143.502
747	KSMBR1_1037	ftsH_3	#N/A	strongly similar to cell division protein FtsH	80.1974	151.322
748	KSMBR1_1038	ftsH_4	kuste3082	ATP-dependent zinc metalloprotease FtsH (fragment)	107.161	141.929
749	KSMBR1_1040	KSMBR1_1040	#N/A	hypothetical protein	15.9815	10.514
750	KSMBR1_1041	ctpA_2	kuste3080	similar to carboxy-terminal processing protease [precursor]	9.73532	7.77119
751	KSMBR1_1042	ctpA_3	kuste3080	similar to carboxy-terminal processing protease [precursor]	10.5394	35.1568
752	KSMBR1_1043	surE_1	kuste3079	similar to acid phosphatase SurE	34.9101	57.0714
753	KSMBR1_1044	surE_2	#N/A	similar to acid phosphatase SurE	68.5553	114.017
754	KSMBR1_1045	KSMBR1_1045	#N/A	hypothetical protein	144.828	189.253
755	KSMBR1_1048	KSMBR1_1048	kustc0953	putative orf	116.166	170.576
756	KSMBR1_1049	KSMBR1_1049	#N/A	hypothetical protein	59.3051	102.736
757	KSMBR1_1050	KSMBR1_1050	#N/A	hypothetical protein	14.6824	8.98281
758	KSMBR1_1051	radA	#N/A	strongly similar to DNA repair protein RadA	96.4657	121.99
759	KSMBR1_1052	clpC	kuste3073	strongly similar to negative regulator of genetic competence ClpC/MecB	335.74	455.302
760	KSMBR1_1053	KSMBR1_1053	kuste3072	hypothetical protein	109.89	184.736
761	KSMBR1_1054	KSMBR1_1054	kuste3071	hypothetical protein	96.4148	186.028
762	KSMBR1_1055	KSMBR1_1055	kuste3070	hypothetical protein	60.1618	100.099
763	KSMBR1_1056	KSMBR1_1056	kuste3069	hypothetical protein	94.2423	73.7747
764	KSMBR1_1057	mutL	kuste3068	similar to DNA mismatch repair protein MutL	41.6055	52.59
765	KSMBR1_1058	KSMBR1_1058	kuste3067	hypothetical protein	34.5249	48.6103
766	KSMBR1_1059	KSMBR1_1059	kuste3066	hypothetical protein	38.0055	53.4904
767	KSMBR1_1060	KSMBR1_1060	kuste3065	hypothetical protein	51.9189	24.9798
768	KSMBR1_1061	KSMBR1_1061	kuste3064	hypothetical protein	49.5593	44.5089
769	KSMBR1_1062	glgB	kuste3063	strongly similar to 1,4-alpha-glucan branching enzyme	59.3345	88.1371
770	KSMBR1_1063	treZ	kuste3062	strongly similar to malto-oligosyltrehalose trehalohydrolase	63.5433	70.5032
771	KSMBR1_1064	KSMBR1_1064	kuste3061	hypothetical protein	88.7858	104.148
772	KSMBR1_1065	KSMBR1_1065	kuste3060	hypothetical protein	19.8236	7.18625
773	KSMBR1_1066	malQ	kuste3059	strongly similar to 4-alpha-glucanotransferase	50.5429	60.8547
774	KSMBR1_1067	treY	kuste3058	similar to maltooligosyl trehalose synthase treY	61.4142	64.5976
775	KSMBR1_1068	hisB	kuste3057	strongly similar to imidazoleglycerol-phosphate dehydratase	50.7625	63.5081
776	KSMBR1_1069	yxaL_1	kuste3056	similar to beta-propeller protein YxaL	82.262	103.118
777	KSMBR1_1070	focA_2	kuste3055	product	4460.86	11109.6
778	KSMBR1_1071	KSMBR1_1071	#N/A	hypothetical protein	325.594	758.647
779	KSMBR1_1072	KSMBR1_1072	kuste3054	hypothetical protein	676.002	2234.95
780	KSMBR1_1073	KSMBR1_1073	kuste3053	similar to histidine kinase	704.172	2394.16
781	KSMBR1_1074	KSMBR1_1074	kuste3052	hypothetical protein	980.754	4340.82
782	KSMBR1_1075	KSMBR1_1075	kuste3051	hypothetical protein	250.219	954.382
783	KSMBR1_1076	KSMBR1_1076	#N/A	hypothetical protein	153.186	263.839
784	KSMBR1_1077	atoC_2	kuste3048	strong similarity to sigma 54 response regulator protein	81.4798	91.8036
785	KSMBR1_1078	KSMBR1_1078	kuste3047	hypothetical histidine kinase protein	31.3754	36.7748
786	KSMBR1_1079	KSMBR1_1079	kuste3046	pseudogene	34.4781	31.6448
787	KSMBR1_1080	KSMBR1_1080	kuste3045	Pseudogene	26.0625	79.3618
788	KSMBR1_1081	KSMBR1_1081	kuste3044	pseudogene	12.7784	3.95244
789	KSMBR1_1082	miaB_2	kuste3043	similar to protein involved in methylthiolation of isopentenylated A37 derivatives in tRNA	58.7002	70.568
790	KSMBR1_1083	argG	kuste3041	Strongly similar to argininosuccinate synthetase	141.802	188.141
791	KSMBR1_1084	KSMBR1_1084	kuste3040	hypothetical protein	102.111	210.465
792	KSMBR1_1085	gdh_1	kuste3038	strongly similar to glutamate dehydrogenase	31.2181	38.5341
793	KSMBR1_1086	KSMBR1_1086	kustc0288	hypothetical protein	45.1521	71.2954
794	KSMBR1_1087	KSMBR1_1087	kustc0422	putative transposase	316.14	454.462
795	KSMBR1_1088	KSMBR1_1088	kuste3033	hypothetical protein	166.178	152.404
796	KSMBR1_1089	KSMBR1_1089	kuste3032	hypothetical protein	48.2026	39.2825
797	KSMBR1_1090	KSMBR1_1090	kuste3031	hypothetical protein	42.6269	31.8062
798	KSMBR1_1091	xdhB	kuste3030	similar to xanthine dehydrogenase	36.6995	39.2083
799	KSMBR1_1092	xdhA	kuste3029	similar to xanthine dehydrogenase	18.5793	30.493
800	KSMBR1_1093	mfd	kuste3027	similar to transcription-repair coupling factor	22.174	24.5706
801	KSMBR1_1094	KSMBR1_1094	kuste3025	hypothetical protein	134.689	170.414
802	KSMBR1_1095	KSMBR1_1095	kusta0053	similar to Flagellin	1468.2	781.66
803	KSMBR1_1096	KSMBR1_1096	kuste3023	similar to thiamine monophosphate kinase	39.8618	36.0641
804	KSMBR1_1097	yjeE	kuste3022	similar to protein YjeE	29.6285	16.9219
805	KSMBR1_1098	KSMBR1_1098	kuste3021	Helix-turn-helix domain protein	66.4523	51.1698
806	KSMBR1_1099	KSMBR1_1099	kuste3020	strongly similar to cold shock protein CspB	110.027	266.155
807	KSMBR1_1100	KSMBR1_1100	kuste3018	hypothetical protein	19.9848	18.11
808	KSMBR1_1101	oleB_1	kuste3017	similar to multidrug resistance ABC-transporter ATP binding protein	29.3693	37.4103
809	KSMBR1_1102	KSMBR1_1102	kuste3015	hypothetical protein	9.96022	14.7099
810	KSMBR1_1103	KSMBR1_1103	kuste3014	hypothetical protein	4.48299	10.5884
811	KSMBR1_1104	acrA_2	kuste3013	similar to AcrA/AcrE family multidrug efflux protein	8.52179	17.7962
812	KSMBR1_1107	KSMBR1_1107	kuste2863	hypothetical protein	21.9215	81.1086
813	KSMBR1_1108	ltrA_1	kuste2863	similar to group II intron encoded reverse transcriptase	86.4555	149.11
814	KSMBR1_1123	KSMBR1_1123	kustd1287	hypothetical protein	8.66987	5.58254
815	KSMBR1_1125	higB_1	kustd1289	similar to plasmid encoded proteic killer toxin HigB	63.2056	124.039
816	KSMBR1_1126	higA	kustd1290	similar to plasmid-encoded proteic killer antidote protein HigA	42.933	53.1125
817	KSMBR1_1127	KSMBR1_1127	kustd1291	hypothetical protein	28.4625	33.225
818	KSMBR1_1128	KSMBR1_1128	kustd1292	hypothetical protein	14.446	42.4211
819	KSMBR1_1129	KSMBR1_1129	kustd1293	hypothetical protein	82.4613	59.8579
820	KSMBR1_1130	KSMBR1_1130	kustd1294	hypothetical protein	30.8813	40.8614
821	KSMBR1_1131	KSMBR1_1131	#N/A	hypothetical protein	12.1891	18.9167
822	KSMBR1_1133	KSMBR1_1133	kustd1438	hypothetical protein	3.48645	4.89434
823	KSMBR1_1134	KSMBR1_1134	kustc1139	hypothetical protein	23.5562	31.0563
824	KSMBR1_1135	KSMBR1_1135	kustd1438	hypothetical protein	9.22568	12.261
825	KSMBR1_1136	KSMBR1_1136	kustd1437	hypothetical protein	17.3963	33.8482
826	KSMBR1_1137	KSMBR1_1137	kustd1436	hypothetical protein	22.215	17.3439
827	KSMBR1_1138	ntrC_1	kustd1433	similar to sigma 54 response regulator	168.7	109.938
828	KSMBR1_1139	KSMBR1_1139	kustd1432	hypothetical histidine kinase protein	136.304	93.5418
829	KSMBR1_1140	KSMBR1_1140	kustd1431	hypothetical protein	60.943	18.0781
830	KSMBR1_1141	KSMBR1_1141	kustd1430	hypothetical protein	203.093	139.725
831	KSMBR1_1142	KSMBR1_1142	kustd1429	hypothetical protein	831.961	477.479
832	KSMBR1_1143	bamD	kustd1428	Outer membrane protein assembly factor BamD	134.716	78.9453
833	KSMBR1_1144	KSMBR1_1144	#N/A	hypothetical protein	112.003	102.781
834	KSMBR1_1145	KSMBR1_1145	kustd1427	hypothetical protein	96.7471	46.3529
835	KSMBR1_1146	KSMBR1_1146	kustd1426	hypothetical protein	91.7685	80.4818
836	KSMBR1_1147	KSMBR1_1147	kustd1423	Tetratricopeptide repeat protein	219.579	96.502
837	KSMBR1_1148	atoS_1_1	kustd1422	similar to histidine kinase protein	238.942	159.713
838	KSMBR1_1149	atoC_3	kustd1421	strongly similar to sigma 54 response regulator	255.3	150.605
839	KSMBR1_1150	flgB	kustd1420	similar to flagellar basal-body rod protein FlgB	415.76	361.811
840	KSMBR1_1151	flgC	kustd1419	strongly similar to flagellar basal-body rod protein FlgC	460.072	327.763
841	KSMBR1_1152	fliE_2	kustd1418	similar to flagellar hook-basal body complex protein FliE	307.01	149.374
842	KSMBR1_1154	thyX	kustd1415	similar to thymidylate synthase ThyX	44.7443	40.7222
843	KSMBR1_1155	cobA_2	kustd1414	similar to cob(I)yrinic acid a,c-diamide adenosyltransferase	37.2499	57.4295
844	KSMBR1_1157	KSMBR1_1157	kustd1412	hypothetical protein	9.75743	3.84395
845	KSMBR1_1158	KSMBR1_1158	#N/A	hypothetical protein	125.545	194.544
846	KSMBR1_1159	pyc	kustd1409	strongly similar to pyruvate carboxylase	59.7706	66.9507
847	KSMBR1_1160	KSMBR1_1160	kustd1407	hypothetical protein	67.665	66.9593
848	KSMBR1_1161	KSMBR1_1161	kustd1405	hypothetical protein	67.4071	92.6755
849	KSMBR1_1162	KSMBR1_1162	kustd1404	hypothetical protein	19.0564	19.5704
850	KSMBR1_1163	KSMBR1_1163	kustd1403	hypothetical protein	64.6599	211.089
851	KSMBR1_1164	KSMBR1_1164	kustd1401	hypothetical protein	232.089	661.909
852	KSMBR1_1165	pqqC	kustd1400	similar to PQQ biosynthesis protein C	202.565	694.772
853	KSMBR1_1166	KSMBR1_1166	kustd1399	similar to myohemerythrin (MHR)	28.3443	23.1429
854	KSMBR1_1167	zraR	kustd1398	strongly similar to sigma 54 response regulatory protein	34.3386	49.4448
855	KSMBR1_1168	zraS	kustd1397	similar to two component histidine kinase	26.4074	27.2956
856	KSMBR1_1169	gltX	kustd1396	similar to glutamyl-tRNA synthetase	186.613	234.01
857	KSMBR1_1170	ligT	kustd1395	similar to 2'-5' RNA ligase	84.6286	122.459
858	KSMBR1_1171	recA	kustd1394	strongly similar to RecA protein (recombinase A)	220.744	287.367
859	KSMBR1_1172	alaS	kustd1393	strongly similar to alanyl-tRNA synthetase	149.031	217.21
860	KSMBR1_1173	l32	kustd1391	putative 50S ribosomal protein L32	116.512	165.192
861	KSMBR1_1174	plsX	kustd1390	similar to fatty acid/phospholipid synthesis protein PlsX	296.753	376.147
862	KSMBR1_1175	fabH	kustd1389	strongly similar to 3-oxoacyl[acyl-carrier protein] synthase III	322.031	444.371
863	KSMBR1_1176	fabD	kustd1388	strongly similar to malonyl-CoA acyl carrier protein transacylase	339.029	384.749
864	KSMBR1_1177	acpP_1	kustd1387	strongly similar to acyl carrier protein AcpP	348.073	506.188
865	KSMBR1_1178	fabF_1	kustd1386	strongly similar to 3-oxoacyl-[acyl-carrier-protein] synthase II (KASII)	550.226	568.088
866	KSMBR1_1179	firA	kustd1384	strongly similar to UDP-3-O-[3-hydroxymyristoyl] glucosamine N-acetyltransfrase	127.62	153.007
867	KSMBR1_1180	glmS_2	kustd1383	strongly similar to glucosamine-fructose-6-phosphate aminotransferase [isomerizing]	84.5484	115.335
868	KSMBR1_1181	msrA_1	kustd1382	strongly similar to peptide methionine sulfoxide reductase	21.8185	25.7979
869	KSMBR1_1182	KSMBR1_1182	kustd1381	hypothetical protein	15.0952	9.04456
870	KSMBR1_1183	cysC_1	kustd1380	strongly similar to adenylylsulfate (adenosine 5'-phosphosulfate) kinase	116.288	206.952
871	KSMBR1_1184	wcaG_1	kustd1379	similar to GDP-4-keto-6-deoxy-D-mannose-3,5-epimerase/4-reductase (GDP-fucose synthetase)	87.0686	141.237
872	KSMBR1_1185	KSMBR1_1185	kustd1378	hypothetical protein	146.21	194.765
873	KSMBR1_1186	KSMBR1_1186	kustd1377	hypothetical protein	58.3416	94.9494
874	KSMBR1_1187	yaaT	kustd1375	similar to putative signal peptidase protein	110.657	112.708
875	KSMBR1_1188	metG	kustd1374	strongly similar to methionyl-tRNA synthetase	60.4977	71.0698
876	KSMBR1_1189	KSMBR1_1189	kustd1373	hypothetical protein	155.102	235.302
877	KSMBR1_1191	czcC_3	kustd1372	similar to cobalt-zinc-cadmium resistance protein czcC	301.483	490.442
878	KSMBR1_1193	gch	kustd1371	strongly similar to GTP cyclohydrolase I	58.6996	61.2761
879	KSMBR1_1194	dapA	kustd1370	strongly similar to dihydropicolinate synthase (DHDPS)	78.6346	114.983
880	KSMBR1_1195	pdxJ	kustd1369	strongly similar to pyridoxal phosphate biosynthetic protein PdxJ (PNP synthase)	128.103	204.138
881	KSMBR1_1196	KSMBR1_1196	kustd1368	YbbR-like protein	72.7041	73.464
882	KSMBR1_1197	KSMBR1_1197	kustd1367	hypothetical protein	60.7983	83.3989
883	KSMBR1_1198	folP	#N/A	strongly similar to dihydropteroate synthase	62.5237	77.7906
884	KSMBR1_1200	KSMBR1_1200	kustd1365	hypothetical protein	99.1173	150.003
885	KSMBR1_1201	KSMBR1_1201	kustd1364	hypothetical protein	79.9796	87.109
886	KSMBR1_1202	recO	kustd1363	DNA repair protein RecO	25.1289	7.772
887	KSMBR1_1203	ybeY	kustd1362	Endoribonuclease YbeY	26.9887	38.3609
888	KSMBR1_1204	phoH	kustd1361	strongly similar to phosphate-starvation inducible protein PhoH	106.138	132.602
889	KSMBR1_1205	cds	kustd1360	similar to CDP-diglyceride synthetase	57.5416	55.9598
890	KSMBR1_1206	uppS	kustd1359	strongly similar to undecaprenyl diphosphate synthase	104.479	110.934
891	KSMBR1_1207	purA	kustd1358	strongly similar to adenylosuccinate synthetase	85.4217	134.964
892	KSMBR1_1208	surA_1	kustd1356	similar to peptidyl-prolyl cis-trans isomerase (survival protein surA precursor)	62.5155	78.8665
893	KSMBR1_1209	KSMBR1_1209	kustd1355	hypothetical protein	68.2202	95.2662
894	KSMBR1_1210	KSMBR1_1210	kustd1354	hypothetical protein	65.2819	38.6274
895	KSMBR1_1211	ppiB	kustd1353	strongly similar to peptidylprolylisomerase	101.369	175.036
896	KSMBR1_1212	KSMBR1_1212	#N/A	hypothetical protein	101.62	47.3212
897	KSMBR1_1213	gabP	kustd1351	similar to gamma-aminobutyrate permease	40.2912	33.0223
898	KSMBR1_1214	KSMBR1_1214	kustd1349	similar to Tpr region of human peroxisomal targeting signal-1 receptor Pex5	78.3696	92.8186
899	KSMBR1_1215	KSMBR1_1215	kustd1347	hypothetical protein	23.9604	35.9701
900	KSMBR1_1216	KSMBR1_1216	kustd1346	hypothetical protein	18.4884	18.5134
901	KSMBR1_1217	KSMBR1_1217	kustd1345	hypothetical protein	9.02387	14.5508
902	KSMBR1_1218	shst1/shst2_1	kustd1344	similar to high affinity sulfate transporter (plant)	11.389	7.67775
903	KSMBR1_1219	KSMBR1_1219	kustd1341	hypothetical protein	5.26852	23.2496
904	KSMBR1_1220	hdh_1	kustc0694	hydrazine dehydrogenase	46.4807	95.2249
905	KSMBR1_1221	fhlA_1	kustd1337	strongly similar to sigma 54 formate hydrogen lyase transcriptional activator FlhA	45.5578	57.1243
906	KSMBR1_1222	KSMBR1_1222	kustd1335	hypothetical protein	15.2969	7.23028
907	KSMBR1_1223	kaiC	kustd1334	similar to circadian clock rhythm protein KaiC of the recA superfamily ATPase	111.13	122.124
908	KSMBR1_1224	kaiB	kustd1333	strongly similar to circadian clock rhythm protein KaiB	78.274	64.7403
909	KSMBR1_1225	KSMBR1_1225	kustd1332	hypothetical protein	90.7396	94.9559
910	KSMBR1_1226	fhlA_2	kustd1331	similar to sigma 54 response regulatory protein	84.0567	89.8807
911	KSMBR1_1227	KSMBR1_1227	kustd1330	Antibiotic biosynthesis monooxygenase	5.75602	3.56075
912	KSMBR1_1229	KSMBR1_1229	kustd1313	hypothetical protein	11.8318	11.113
913	KSMBR1_1232	KSMBR1_1232	kustd1310	hypothetical protein	9.78826	21.6651
914	KSMBR1_1233	KSMBR1_1233	kustd1309	hypothetical protein	14.6857	25.1535
915	KSMBR1_1235	KSMBR1_1235	kustd1307	hypothetical protein	18.384	12.6507
916	KSMBR1_1238	KSMBR1_1238	kustd1305	hypothetical protein	32.4082	51.3762
917	KSMBR1_1239	sod	kustd1303	similar to superoxide dismutase	54.1689	67.8017
918	KSMBR1_1241	kat	kustd1301	strongly similar to catalase	74.7931	66.6368
919	KSMBR1_1242	KSMBR1_1242	kustd1300	hypothetical protein	27.5043	6.27371
920	KSMBR1_1243	KSMBR1_1243	kustc1139	hypothetical protein	23.7087	39.1408
921	KSMBR1_1244	cpo	kustd1298	similar to chloroperoxidase	13.9668	11.6251
922	KSMBR1_1246	cbbZ	kustd1442	similar to phosphoglycolate phosphatase	21.3435	49.0348
923	KSMBR1_1247	lolA_2	kustd1443	similar to outer membrane lipoprotein-sorting protein LolA	50.7776	72.448
924	KSMBR1_1248	KSMBR1_1248	kustd1444	Tetratricopeptide repeat protein	55.2255	75.189
925	KSMBR1_1249	KSMBR1_1249	kustd1444	similar to Tpr region of human peroxisomal targeting signal-1 receptor Pex5	62.1851	115.629
926	KSMBR1_1250	ruvC	kustd1445	strongly similar to crossover junction endodioxyribonuclease RuvC	61.654	94.0214
927	KSMBR1_1251	KSMBR1_1251	kustd1447	hypothetical protein	78.812	123.927
928	KSMBR1_1252	KSMBR1_1252	kustd1448	similar to O-linked GlcNAc transferase	55.9929	86.5056
929	KSMBR1_1253	KSMBR1_1253	kustd1450	hypothetical protein	27.0547	29.9197
930	KSMBR1_1254	rcc1_1	kustd1451	similar to regulator of chromosome condensation	88.6865	134.362
931	KSMBR1_1255	KSMBR1_1255	kustd1452	hypothetical protein	20.2565	26.4796
932	KSMBR1_1256	rdb1	kustd1457	rna binding protein	553.382	843.085
933	KSMBR1_1257	greA	kustd1459	Transcription elongation factor GreA	45.5275	73.7119
934	KSMBR1_1258	KSMBR1_1258	kustd1461	hypothetical protein	27.364	32.4342
935	KSMBR1_1259	fixL_1	kustd1464	similar to histidine kinase	70.8358	22.3092
936	KSMBR1_1260	cheY_4	kustd1465	similar to response regulator protein	166.092	82.5207
937	KSMBR1_1261	hhoA	kustd1466	Putative serine protease HhoA precursor	155.503	117.992
938	KSMBR1_1262	KSMBR1_1262	kustd1467	hypothetical protein	114.012	141.533
939	KSMBR1_1263	KSMBR1_1263	kustd1468	hypothetical protein	157.096	190.347
940	KSMBR1_1264	KSMBR1_1264	kustd1469	hypothetical protein	126.39	215.743
941	KSMBR1_1265	KSMBR1_1265	kustd1470	hypothetical protein	74.0896	32.3133
942	KSMBR1_1266	KSMBR1_1266	kustd1471	hypothetical protein	52.3839	58.3191
943	KSMBR1_1267	KSMBR1_1267	kustd1472	hypothetical protein	43.5842	55.2993
944	KSMBR1_1268	KSMBR1_1268	#N/A	hypothetical protein	39.7168	60.1514
945	KSMBR1_1269	KSMBR1_1269	#N/A	hypothetical protein	86.0389	87.4814
946	KSMBR1_1270	KSMBR1_1270	kustd1474	hypothetical protein	38.7883	9.45837
947	KSMBR1_1271	KSMBR1_1271	kustd1475	hypothetical protein	19.128	10.8094
948	KSMBR1_1272	KSMBR1_1272	#N/A	hypothetical protein	6.7342	9.26524
949	KSMBR1_1273	fbp	kustd1478	strongly similar to fructose-1,6-bisphosphatase	73.6381	135.458
950	KSMBR1_1274	fba_2	kustd1479	similar to fructose-biphosphate aldolase	113.732	146.853
951	KSMBR1_1275	petC	kustd1480	similar to Rieske 2Fe-2S iron sulfur protein (cytochrome b6-F complex)	197.198	259.645
952	KSMBR1_1276	petB_1	kustd1481	strongly similar to cytochrome b6	240.648	321.281
953	KSMBR1_1277	KSMBR1_1277	kustd1483	similar to NAD(P) oxidoreductase, FAD-containing subunit	279.32	290.641
954	KSMBR1_1278	KSMBR1_1278	kustd1484	hypothetical bc1 protein (putative UQ:cyt c oxidpoeductase)	124.425	100.295
955	KSMBR1_1279	KSMBR1_1279	kustd1485	hypothetical cytochrome c protein	152.454	207.422
956	KSMBR1_1280	KSMBR1_1280	kustd1487	hypothetical protein	30.6284	27.1878
957	KSMBR1_1281	KSMBR1_1281	kustd1488	hypothetical protein	39.8394	21.3926
958	KSMBR1_1282	eno	kustd1490	strongly similar to enolase	143.406	213.803
959	KSMBR1_1283	KSMBR1_1283	kustd1491	hypothetical protein	74.5635	96.7752
960	KSMBR1_1284	proA	kustd1492	strongly similar to gamma-glutamyl phosphate reductase	90.2252	92.3119
961	KSMBR1_1285	accA	kustd1493	strongly similar to acetyl-CoA carboxylase carboxyltransferase alpha chain	100.263	121.033
962	KSMBR1_1286	KSMBR1_1286	kustd1494	hypothetical protein	7.48063	4.24969
963	KSMBR1_1287	cbk	kustd1497	strongly similar to carbamate kinase	31.9254	41.7335
964	KSMBR1_1288	KSMBR1_1288	kustd1498	hypothetical protein	17.0112	24.3854
965	KSMBR1_1289	KSMBR1_1289	kustd1500	hypothetical protein	20.7239	35.9328
966	KSMBR1_1293	murI	kustd1506	similar to glutamate racemase	18.2305	35.5273
967	KSMBR1_1294	KSMBR1_1294	kustd1507	Hypothetical Protein	21.6285	31.3074
968	KSMBR1_1295	KSMBR1_1295	kustd1508	hypothetical protein	17.7903	21.7812
969	KSMBR1_1296	KSMBR1_1296	kustd1509	hypothetical protein	23.1983	32.1986
970	KSMBR1_1297	KSMBR1_1297	kustd1510	hypothetical protein	5.89243	18.3925
971	KSMBR1_1298	phoU_2	kustd1511	strongly similar to phosphate transport system protein PhoU	28.3195	35.6912
972	KSMBR1_1299	KSMBR1_1299	kustd1513	hypothetical protein	35.9251	52.4475
973	KSMBR1_1301	KSMBR1_1301	kustd1514	S-layer protein	5557.39	7706.26
974	KSMBR1_1302	KSMBR1_1302	#N/A	hypothetical protein	681.904	661.183
975	KSMBR1_1303	KSMBR1_1303	kustd1517	hypothetical protein	32.0486	98.694
976	KSMBR1_1304	KSMBR1_1304	kustd1517	hypothetical protein	646.144	900.678
977	KSMBR1_1305	KSMBR1_1305	#N/A	hypothetical protein	137.131	145.669
978	KSMBR1_1306	KSMBR1_1306	kustd1521	hypothetical protein	136.96	133.2
979	KSMBR1_1307	KSMBR1_1307	kustd1522	hypothetical protein	109.97	141.35
980	KSMBR1_1308	KSMBR1_1308	kustd1523	hypothetical protein	59.639	100.732
981	KSMBR1_1309	KSMBR1_1309	#N/A	hypothetical protein	13.7562	19.2394
982	KSMBR1_1310	KSMBR1_1310	kustd1527	hypothetical protein	50.001	42.4004
983	KSMBR1_1312	trkH_1	kustd1528	similar to sodium dependent potassium uptake system TrkH	62.4598	57.8887
984	KSMBR1_1313	trkA_1	kustd1529	similar to potassium uptake protein TrkA	61.126	87.7882
985	KSMBR1_1314	glpQ_2	kustd1530	similar to glycerophosphodiester phosphodiesterase	82.7063	104.873
986	KSMBR1_1315	KSMBR1_1315	kustd1531	hypothetical protein	151.57	159.049
987	KSMBR1_1316	rbsK	kustd1533	similar to ribokinase RbsK	98.7823	153.991
988	KSMBR1_1317	cheV	kustd1535	similar to CheW like chemotaxis response regulatory protein	102.048	155.868
989	KSMBR1_1318	KSMBR1_1318	kustd1537	hypothetical protein	59.5363	61.2398
990	KSMBR1_1319	acsE	kustd1538	similar to 5-methyltetrahydrofolate/corrinoid Fe-S protein methyltransferase (acsE) of the CODH/ACS complex	230.742	248.022
991	KSMBR1_1320	acsD	kustd1539	similar to small subunit of corrinoid FeS protein of the CODH/ACS complex (acsD)	289.656	410.99
992	KSMBR1_1321	acsF	kustd1540	Similar to nickel insertase (acsF) of CODH/ACS complex	174.04	185.393
993	KSMBR1_1322	KSMBR1_1322	kustd1541	hypothetical protein	132.979	161.442
994	KSMBR1_1323	acsC_1	kustd1542	similar to large subunit corrinoid FeS protein of CODH/ACS complex (ascC)	169.128	209.302
995	KSMBR1_1324	clp	kustd1544	similar to ATP-dependent endopeptidase Clp	235.71	402.087
996	KSMBR1_1325	codh/acsB	kustd1545	Similar to CO dehydrogenase/acetyl-CoA synthase alpha subunit	518.668	651.65
997	KSMBR1_1326	cdh/acsA	kustd1546	Similar to CO dehydrogenase/acetyl-coA synthase beta subunit (acsA)	275.101	308.343
998	KSMBR1_1327	cooC	kustd1547	similar to nickel insertase (CooC) of CODH/ACS complex	85.7736	99.9571
999	KSMBR1_1328	purE	kustd1549	similar to phosphoribosylcarboxyaminoimidazole carboxylase	61.8227	55.4921
1000	KSMBR1_1329	fdhA_1	kustd1550	similar to molybdopterin containing oxidoreductase (FdhA, nuoG, napA)	350.598	462.428
1001	KSMBR1_1330	nuoF_2_1	kustd1551	strongly similar to proton-translocating NADH dehydrogenase I, 51 kDa subunit (NuoF)	154.526	211.163
1002	KSMBR1_1331	nuoE_2	kustd1552	similar to nuoE subunit of the NADH:ubiquinone oxidoreductase	70.9903	72.6372
1003	KSMBR1_1332	KSMBR1_1332	#N/A	hypothetical protein	7.51669	40.583
1004	KSMBR1_1333	KSMBR1_1333	#N/A	hypothetical protein	32.8676	25.9868
1005	KSMBR1_1334	KSMBR1_1334	kustd1556	hypothetical protein	37.1259	59.3036
1006	KSMBR1_1335	topA	kustd1557	strongly similar to topoisomerase I TopA	62.6436	70.4385
1007	KSMBR1_1336	rpsT	kustd1559	similar to 30S ribosomal protein RpsT	350.264	552.508
1008	KSMBR1_1337	KSMBR1_1337	kustd1560	hypothetical protein	46.8274	50.5276
1009	KSMBR1_1338	KSMBR1_1338	kustd1561	PIN domain protein	26.5488	3.74875
1010	KSMBR1_1339	KSMBR1_1339	kustd1562	hypothetical protein	39.1599	98.5656
1011	KSMBR1_1340	KSMBR1_1340	#N/A	hypothetical protein	48.4935	65.1438
1012	KSMBR1_1341	KSMBR1_1341	kustd1565	hypothetical protein	63.837	121.22
1013	KSMBR1_1342	KSMBR1_1342	kustd1568	hypothetical protein	49.9504	49.7146
1014	KSMBR1_1344	KSMBR1_1344	kustc1197	hypothetical protein	239.727	459.843
1015	KSMBR1_1347	KSMBR1_1347	kustd1570	hypothetical protein	55.6311	86.0585
1016	KSMBR1_1348	KSMBR1_1348	kustd1571	hypothetical protein	100.228	100.447
1017	KSMBR1_1349	yrdC	kustd1572	similar to YrdC protein	41.4056	62.3935
1018	KSMBR1_1350	rpiB_2	kustd1573	strongly similar to ribose 5-phosphate isomerase B, also acts on allose (allose 6-phosphate isomerase)	58.18	100.882
1019	KSMBR1_1351	galE_1	kustd1574	similar to UDP-glucose 4-epimerase	19.2076	23.7972
1020	KSMBR1_1352	dapF	kustd1575	similar to diaminopimelate epimerase	12.6765	18.5346
1021	KSMBR1_1353	KSMBR1_1353	kustd1578	hypothetical protein	6.60886	17.4077
1022	KSMBR1_1354	atoS_1_2	kustd1580	similar to two component sensor histidine kinase	21.4318	14.4157
1023	KSMBR1_1356	KSMBR1_1356	#N/A	hypothetical protein	54.0635	8.98281
1024	KSMBR1_1357	KSMBR1_1357	kustd1582	hypothetical protein	16.9071	28.9842
1025	KSMBR1_1358	aroK_1	kustd1583	similar to shikimate kinase	88.9723	161.894
1026	KSMBR1_1360	KSMBR1_1360	kustd1586	hypothetical protein	4.43391	19.1053
1027	KSMBR1_1361	KSMBR1_1361	kustd1587	hypothetical protein	11.8891	24.0719
1028	KSMBR1_1362	ispG/AarC	kustd1590	similar to 4-hydroxy-3-methylbut-2-en-1-yl diphosphate synthase (1-hydroxy-2-methyl-2-(E)-butenyl 4-diphosphate synthase).	107.602	169.783
1029	KSMBR1_1363	dxr	kustd1591	strongly similar to 1-deoxy-D-xylulose-5-phosphate reductoisomerase	79.8568	91.1588
1030	KSMBR1_1364	htrA_1	kustd1592	similar to serine proteinase HtrA/DegQ/DegS family protein	67.7565	92.1174
1031	KSMBR1_1365	KSMBR1_1365	kustd1595	hypothetical protein	41.0028	24.1322
1032	KSMBR1_1366	ftsH_5	kustd1596	strongly similar to ATP-dependent zinc-metalloprotease ftsH involved in cell division	52.058	73.0044
1033	KSMBR1_1367	salX	kustd1600	strongly similar to ABC transporter ATP-binding protein	15.4156	24.7932
1034	KSMBR1_1368	mexC	kustd1601	similar to RND multidrug efflux membrane fusion protein MexC precursor	59.721	61.2251
1035	KSMBR1_1369	recG_2	kustd1603	similar to DNA helicase	35.3446	43.1229
1036	KSMBR1_1370	phhB	kustd1604	similar to pterin-4-alpha-carbinolamine dehydratase	111.685	64.5477
1037	KSMBR1_1371	KSMBR1_1371	kustd1605	hypothetical protein	34.9822	5.81241
1038	KSMBR1_1372	KSMBR1_1372	kustd1606	hypothetical protein	13.116	18.8273
1039	KSMBR1_1373	KSMBR1_1373	kustd1607	hypothetical protein	61.8271	78.3806
1040	KSMBR1_1374	KSMBR1_1374	kustd1608	hypothetical protein	56.1642	70.4957
1041	KSMBR1_1375	KSMBR1_1375	kustd1609	hypothetical protein	54.2683	83.6679
1042	KSMBR1_1376	KSMBR1_1376	kustd1610	hypothetical protein	62.704	44.1065
1043	KSMBR1_1377	KSMBR1_1377	kustd1611	hypothetical protein	25.127	55.3063
1044	KSMBR1_1378	KSMBR1_1378	kustd1612	hypothetical protein	85.4592	100.919
1045	KSMBR1_1379	KSMBR1_1379	kustd1613	hypothetical protein	26.5806	55.8181
1046	KSMBR1_1380	KSMBR1_1380	#N/A	hypothetical protein	12.7784	14.299
1047	KSMBR1_1381	KSMBR1_1381	kustd1614	hypothetical protein	72.7002	53.0895
1048	KSMBR1_1382	KSMBR1_1382	kustd1615	hypothetical protein	38.1975	44.1827
1049	KSMBR1_1383	KSMBR1_1383	kustd1617	hypothetical protein	44.0957	44.1232
1050	KSMBR1_1384	hutU	kustd1619	strongly similar to urocanate hydratase	123.012	139.915
1051	KSMBR1_1385	hogg1	kustd1620	similar to 8-oxoguanine glycosylase (Hogg1)	6.44398	18.8155
1052	KSMBR1_1386	KSMBR1_1386	kustd1621	hypothetical protein	179.057	157.886
1053	KSMBR1_1387	lon	kustd1623	similar to ATP-dependent protease Lon	125.361	177.555
1054	KSMBR1_1388	miaB_3	kustd1624	similar to protein involved in methylthiolation of isopentenylated A37 derivatives in tRNA	85.371	103.189
1055	KSMBR1_1389	cap33fE	kustd1625	similar to glycosyl transferase	48.3997	71.4186
1056	KSMBR1_1390	KSMBR1_1390	#N/A	hypothetical protein	23.5745	22.987
1057	KSMBR1_1391	gmd	kustd1628	strongly similar to GDP-mannose 4,6-dehydratase	58.23	62.3403
1058	KSMBR1_1392	KSMBR1_1392	kustd1630	hypothetical protein	12.923	11.7158
1059	KSMBR1_1394	rfbA_3	kustd1633	strongly similar to glucose-1-phosphate thymidylyltransferase	62.9137	61.0589
1060	KSMBR1_1395	rfbC	kustd1634	strongly sinmilar to dTDP-4-deoxyrhamnose 3,5 epimerase	35.8509	43.2522
1061	KSMBR1_1396	KSMBR1_1396	kustd1635	hypothetical protein	12.2899	16.7719
1062	KSMBR1_1397	rfaF_1	kustd1636	similar to ADP-heptose:LPS heptosyltransferase II	15.9745	6.58366
1063	KSMBR1_1399	arcB	kustd1638	similar to histidine kinase protein	7.69398	12.5181
1064	KSMBR1_1400	atoC_4	kustd1639	strongly similar to sigma 54 response regulator	5.59559	17.1653
1065	KSMBR1_1401	KSMBR1_1401	kustd1640	hypothetical protein	8.02633	8.90772
1066	KSMBR1_1402	KSMBR1_1402	kustd1642	hypothetical protein	19.533	46.6521
1067	KSMBR1_1403	gap	kustd1643	strongly similar to glyceraldehyde-3-phosphate dehydrogenase	442.541	551.171
1068	KSMBR1_1404	pgk	kustd1645	strongly similar to phosphoglycerate kinase	99.7628	213.699
1069	KSMBR1_1405	rpe	kustd1646	strongly similar to D-ribulose-5-phosphate 3-epimerase	86.4381	162.659
1070	KSMBR1_1406	accD	kustd1647	strongly similar to acetyl-CoA carboxylase, beta subunit	563.685	705.1
1071	KSMBR1_1408	KSMBR1_1408	kustd1649	hypothetical protein	38.5975	36.7172
1072	KSMBR1_1409	KSMBR1_1409	kustd1650	hypothetical protein	21.5551	6.51837
1073	KSMBR1_1412	yi5B	kustd1651	similar to IS150 transposase	3.36273	10.2486
1074	KSMBR1_1413	KSMBR1_1413	kustd1653	hypothetical protein	3.64085	14.9563
1075	KSMBR1_1414	KSMBR1_1414	kustd1654	hypothetical protein	15.1183	32.5235
1076	KSMBR1_1415	KSMBR1_1415	kustc0424	putative orf	99.9389	26.913
1077	KSMBR1_1416	KSMBR1_1416	kustd1657	hypothetical iron sulfur protein	4.3754	24.0165
1078	KSMBR1_1419	KSMBR1_1419	kustd1661	hypothetical protein	13.1117	14.5908
1079	KSMBR1_1420	KSMBR1_1420	kustd1662	hypothetical protein	27.6621	40.8602
1080	KSMBR1_1421	KSMBR1_1421	kustd1663	hypothetical protein	39.4269	44.6452
1081	KSMBR1_1422	KSMBR1_1422	kustd1664	hypothetical protein	125.623	144.531
1082	KSMBR1_1423	KSMBR1_1423	kustd1665	hypothetical protein	69.5178	38.6457
1083	KSMBR1_1424	KSMBR1_1424	kustd1666	hypothetical protein	46.1212	94.1542
1084	KSMBR1_1425	rnk	kustd1667	similar to regulator of nucleoside diphosphate kinase	146.588	147.964
1085	KSMBR1_1426	KSMBR1_1426	kustd1669	hypothetical protein	65.539	92.6693
1086	KSMBR1_1427	gcvH_1	kustd1671	strongly similar to H-protein of the glycine cleavage system	36.5421	63.1541
1087	KSMBR1_1428	gcvT	kustd1672	similar to T-protein of glycine cleavage system	121.932	208.88
1088	KSMBR1_1429	KSMBR1_1429	kustd1673	hypothetical protein	33.8584	62.1063
1089	KSMBR1_1430	recJ	kustd1674	similar to exonuclease RecJ	102.675	150.049
1090	KSMBR1_1431	msbA_1_1	kustd1675	similar to ABC transporter MsbA	46.5336	70.3864
1091	KSMBR1_1432	rmlD	kustd1676	similar to dTDP-6-deoxy-L-lyxo-4-hexulose reductase (Rmld)	64.6307	57.3683
1092	KSMBR1_1433	KSMBR1_1433	kustd1677	Amidohydrolase	54.6451	72.3962
1093	KSMBR1_1434	KSMBR1_1434	kustd1678	hypothetical protein	44.5832	36.3482
1094	KSMBR1_1435	fabG_2	kustd1679	similar to 3-oxoacyl carrier protein reductase	60.4211	61.6831
1095	KSMBR1_1436	KSMBR1_1436	kustd1680	hypothetical protein	11.049	13.3565
1096	KSMBR1_1437	KSMBR1_1437	kustd1681	hypothetical protein	13.1713	31.0703
1097	KSMBR1_1438	KSMBR1_1438	kustd1682	hypothetical protein	68.2606	70.0037
1098	KSMBR1_1439	KSMBR1_1439	#N/A	hypothetical protein	35.9599	37.3955
1099	KSMBR1_1440	cheC_1	kustd1683	similar to CheC like chemotaxis protein	99.9038	119.411
1100	KSMBR1_1441	cheY_5	kustd1684	similar to CheY like response regulatory protein	71.0868	112.866
1101	KSMBR1_1442	cyt_C2	kustd1686	similar to cytochrome c (CII)	114.503	112.27
1102	KSMBR1_1443	kbl	kustd1687	strongly similar to 2-amino-3-ketobutyrate CoA ligase	85.9578	105.73
1103	KSMBR1_1444	tdh	kustd1688	strong similarity to L-threonine dehydrogenase	115.154	151.018
1104	KSMBR1_1445	yggJ	kustd1689	similar to RNA methyltransferase YggJ	49.7175	64.8964
1105	KSMBR1_1446	rnfB	kustd1690	similar to sodium dependent NADH:ubiquinone oxidoreductase RnfB	154.191	189.757
1106	KSMBR1_1447	ilvB	kustd1691	strongly similar to acetohydroxy acid synthase IilvB	164.437	184.885
1107	KSMBR1_1448	spoVG	kustd1692	similar to unknown protein involved in septum location	543.946	696.517
1108	KSMBR1_1449	ispE	kustd1693	similar to ispE 4-diphosphate cytidyl 2-C methyl D erythritol kinase	154.68	189.154
1109	KSMBR1_1450	hemK_2	kustd1694	similar to protein relase factor 2 methylase (HemK)	79.8435	139.991
1110	KSMBR1_1451	rf-2	kustd1696	strong similarity to protein chain release factor 2 (RF-2)	315.035	474.152
1111	KSMBR1_1452	glyA	kustd1697	strongly similar to serine hydroxymethyl transferase SHMT	239.828	362.821
1112	KSMBR1_1453	gpdA	kustd1698	stong similarity to NAD(P)H glycerol 3 phosphate dehydrogenase GpdA	52.4243	99.6404
1113	KSMBR1_1454	KSMBR1_1454	kustd1699	hypothetical protein	1781.93	2811.56
1114	KSMBR1_1455	nrxA	kustd1700	nitrite oxidoreductase subunit A	2885.73	4549.86
1115	KSMBR1_1456	KSMBR1_1456	kustd1701	hypothetical protein	1585.29	2727.76
1116	KSMBR1_1457	serD	kustd1702	Selenate reductase assembly chaperone protein	1860.89	3445.03
1117	KSMBR1_1458	nrxB	kustd1703	nitrite oxidoreductase subunit B	2504.45	4946.18
1118	KSMBR1_1459	nrxC	kustd1704	nitrite oxidoreductase subunit C	2574.8	5182.9
1119	KSMBR1_1460	KSMBR1_1460	kustd1705	hypothetical protein	454.265	934.681
1120	KSMBR1_1461	uspA_1	kustd1706	similar to universal stress protein UspA	400.672	655.319
1121	KSMBR1_1462	KSMBR1_1462	kustd1707	hypothetical protein	461.545	709.92
1122	KSMBR1_1463	KSMBR1_1463	kustd1708	hypothetical (tetraheme) protein	743.736	1221.56
1123	KSMBR1_1464	KSMBR1_1464	kustd1709	hypothetical (diheme) protein	516.21	850.596
1124	KSMBR1_1465	KSMBR1_1465	kustd1710	hypothetical (monoheme) protein	588.998	914.878
1125	KSMBR1_1466	KSMBR1_1466	kustd1711	hypothetical (diheme) protein	720.665	1057.19
1126	KSMBR1_1467	cydA	kustd1712	similar to subunit 1 of alternative cytochrome bd quinol oxidase (CydA)	728.514	1141.01
1127	KSMBR1_1468	KSMBR1_1468	kustd1713	hypothetical protein	1328.32	2142.22
1128	KSMBR1_1469	KSMBR1_1469	kustd1714	hypothetical protein	81.3782	129.324
1129	KSMBR1_1470	KSMBR1_1470	kustd1716	hypothetical protein	293.36	408.86
1130	KSMBR1_1471	KSMBR1_1471	kustd1717	hypothetical protein	93.5927	117.54
1131	KSMBR1_1472	KSMBR1_1472	kustd1718	hypothetical protein	13.1463	16.4308
1132	KSMBR1_1473	KSMBR1_1473	kustd1719	hypothetical protein	6.94302	30.5024
1133	KSMBR1_1474	focA_3	kustd1720	similar to formate/nitrite transporter FocA	7.34206	11.6251
1134	KSMBR1_1475	focA_4	kustd1721	similar to formate/nitrite transporter FocA	7.8016	11.902
1135	KSMBR1_1479	KSMBR1_1479	kustd1725	hypothetical protein	1.62255	8.21352
1136	KSMBR1_1480	KSMBR1_1480	kustd1726	hypothetical protein	9.74799	8.95557
1137	KSMBR1_1481	smc	kustd1727	similar to structural maintenance of chromosome (smc) seggregation ATPase protein	91.6873	135.764
1138	KSMBR1_1482	KSMBR1_1482	kustd1728	hypothetical protein	8600.24	15612
1139	KSMBR1_1483	nrdG	kustd1729	similar to ribonucleoside triphosphate reductase activating protein NrdG	189.306	253.369
1140	KSMBR1_1484	nrdD	kustd1730	similar to oxygen sensitive ribonucleoside triphosphate reductase NrdD	291.962	413.894
1141	KSMBR1_1485	KSMBR1_1485	kustd1731	hypothetical protein	147.965	151.825
1142	KSMBR1_1486	comEB	kustd1732	similar to dCMP deaminase	31.0344	29.4455
1143	KSMBR1_1487	thdF_1	kustd1733	similar to universal bacterial GTPase ThdF/TrmE	14.3558	32.9591
1144	KSMBR1_1488	yidC	kustd1734	similar to inner membrane protein YidC	119.475	145.674
1145	KSMBR1_1489	KSMBR1_1489	kustd1735	hypothetical protein	44.7825	114.796
1146	KSMBR1_1490	KSMBR1_1490	kustd1736	hypothetical protein	91.1487	122.724
1147	KSMBR1_1491	KSMBR1_1491	kustd1737	hypothetical protein	57.2225	91.306
1148	KSMBR1_1492	KSMBR1_1492	kustd1739	hypothetical protein	30.1005	52.5415
1149	KSMBR1_1493	KSMBR1_1493	kustd1740	hypothetical protein	21.1018	18.5938
1150	KSMBR1_1494	pepF_1	#N/A	similar to oligopeptidase PepF	16.8796	31.7875
1151	KSMBR1_1496	pepF_3	kustd1741	similar to oligopeptidase PepF	24.934	36.8241
1152	KSMBR1_1497	KSMBR1_1497	kusta0008	hypothetical protein	513.998	451.915
1153	KSMBR1_1498	KSMBR1_1498	kusta0007	hypothetical protein	420.053	398.164
1154	KSMBR1_1499	KSMBR1_1499	kustd1745	hypothetical protein	7.42928	27.2018
1155	KSMBR1_1500	cmo	kustd1746	similar to cofactor modifying protein	28.7499	42.4398
1156	KSMBR1_1501	waaE	kustd1747	similar to glucosyl-transferase	32.1476	35.3039
1157	KSMBR1_1502	KSMBR1_1502	#N/A	hypothetical protein	137.284	179.334
1158	KSMBR1_1503	KSMBR1_1503	#N/A	hypothetical protein	94.3416	87.7313
1159	KSMBR1_1504	gyrA_2	kustd1748	strongly similar to DNA gyrase subunit A, type II topoisomerase	125.941	196.268
1160	KSMBR1_1505	gloB	kustd1749	similar to hydroxyacylglutathione hydrolase	101.414	125.645
1161	KSMBR1_1506	ndk_1	kustd1750	similar to nucleoside diphosphate kinase 4	111.2	170.096
1162	KSMBR1_1507	folC	kustd1751	similar to multifunctional folylpolyglutamate synthase/dihydrofolate synthase	68.118	47.8547
1163	KSMBR1_1508	thdF_2	#N/A	similar to universal bacterial GTPase ThdF/TrmE	31.8998	33.7068
1164	KSMBR1_1509	copA_1	kustd1752	similar to multimodular CopA (P-type ATPase)	28.271	32.6556
1165	KSMBR1_1510	arsB	kustd1753	similar to ArsB protein	51.0968	62.9349
1166	KSMBR1_1511	oleB	kustd1755	similar to ATP-binding protein, ABC transporter	37.7011	48.0943
1167	KSMBR1_1512	KSMBR1_1512	kustd1756	hypothetical protein	37.6809	43.2078
1168	KSMBR1_1513	ileS_1	kustd1757	strongly similar to isoleucine tRNA synthetase	81.7232	124.482
1169	KSMBR1_1514	KSMBR1_1514	kustd1758	similar to hypothetical protein YggU	79.8645	55.6922
1170	KSMBR1_1515	acyp2	kustd1759	similar to acylphosphatase, muscle type isozyme (acylphosphate phosphohydrolase).	126.39	200.991
1171	KSMBR1_1516	resC/ccsA_2	kustd1760	similar to cytochrome c biogenesis protein resC	153.738	235.892
1172	KSMBR1_1517	resB	kustd1761	similar to ResB-like c-type cytochrome synthesis protein	94.1191	157.477
1173	KSMBR1_1518	motB_2_2	kustd1763	similar to flagellar motor protein MotB	458.812	632.543
1174	KSMBR1_1519	hisIE	kustd1764	similar to bifunctional phosphoribosyl-AMP cyclohydrolase/ phosphoribosyl-ATP pyrophosphatase	64.6449	93.2246
1175	KSMBR1_1520	thiC_3	kustd1766	similar to thiamin phosphate synthase	73.887	62.945
1176	KSMBR1_1521	purB	kustd1767	Strongly similar to adenylosuccinate lyase	60.4482	70.8263
1177	KSMBR1_1522	groEL_1	kustd1769	strongly similar to chaperonin GroEL	689.105	903.701
1178	KSMBR1_1523	cpn10	kustd1770	strongly similar to chaperonin-10	497.96	586.717
1179	KSMBR1_1524	divK	kustd1771	similar to response regulator	144.664	155.789
1180	KSMBR1_1525	hycC	kustd1773	similar to membrane-bound [NiFe]-hydrogenase-3, subunit C	29.6509	49.8968
1181	KSMBR1_1526	KSMBR1_1526	kustd1774	hypothetical protein	26.1776	38.2009
1182	KSMBR1_1527	hycD	kustd1775	similar to membrane-bound [NiFe]-hydrogenase-3, subunit D	34.0589	54.7808
1183	KSMBR1_1528	hyfE	kustd1776	similar to membrane-bound [NiFe]-hydrogenase-4, subunit E	27.4823	39.6527
1184	KSMBR1_1529	hyfF	kustd1777	strongly similar to membrane-bound [NiFe]-hydrogenase-4, subunit F	28.6825	36.8293
1185	KSMBR1_1530	hycE	kustd1778	similar to membrane-bound [NiFe]-hydrogenase-3, large subunit (chain E)	83.957	78.4063
1186	KSMBR1_1531	hycG	#N/A	strongly similar to membrane-bound [NiFe]-hydrogenase-3, small subunit (chain G)	72.3992	93.3341
1187	KSMBR1_1532	ubiA	kustd1781	similar to p-hydroxybenzoate: octaprenyltransferase	45.4542	29.5541
1188	KSMBR1_1533	KSMBR1_1533	kustd1785	hypothetical protein	105.204	152.261
1189	KSMBR1_1534	KSMBR1_1534	kustd1786	hypothetical protein	81.944	114.828
1190	KSMBR1_1535	rfbD	kustd1787	similar to TDP-rhamnose synthetase, NAD(P)-binding	87.9558	64.0239
1191	KSMBR1_1536	KSMBR1_1536	kustd1788	hypothetical protein	1285.72	1785.81
1192	KSMBR1_1537	dnaE_1	kustd1789	similar to DNA polymerase III, alpha subunit	47.1108	58.2865
1193	KSMBR1_1538	dnaE_2	#N/A	similar to DNA polymerase III, alpha subunit	55.9326	94.2914
1194	KSMBR1_1540	dnaE_4	#N/A	similar to DNA polymerase III, alpha subunit	111.428	149.113
1195	KSMBR1_1541	dnaE_5	#N/A	similar to DNA polymerase III, alpha subunit	67.9966	93.3264
1196	KSMBR1_1542	glyQ_1	#N/A	strongly similar to glycine tRNA synthetase, alpha subunit	31.2999	14.7983
1197	KSMBR1_1543	glyQ_2	#N/A	strongly similar to glycine tRNA synthetase, alpha subunit	66.7795	76.3678
1198	KSMBR1_1544	KSMBR1_1544	kustd1792	hypothetical protein	16.22	5.89916
1199	KSMBR1_1545	htpG_1	#N/A	strongly similar to chaperone Hsp90, heat shock protein C 62.5	94.8817	67.4124
1200	KSMBR1_1546	htpG_2	#N/A	strongly similar to chaperone Hsp90, heat shock protein C 62.5	42.3872	49.6745
1201	KSMBR1_1547	htpG_3	#N/A	strongly similar to chaperone Hsp90, heat shock protein C 62.5	66.4486	77.2838
1202	KSMBR1_1548	xerC	#N/A	similar to site-specific tyrosine recombinase	27.7319	31.1967
1203	KSMBR1_1549	pabB_1	#N/A	similar to p-aminobenzoate synthetase, component I	17.1861	30.8524
1204	KSMBR1_1550	pabB_2	#N/A	similar to p-aminobenzoate synthetase, component I	127.905	176.907
1205	KSMBR1_1551	pabB_3	kustd1799	similar to p-aminobenzoate synthetase, component I	13.7452	36.5433
1206	KSMBR1_1553	ilvE_4	kustd1800	similar to branched-chain amino-acid aminotransferase	20.2565	13.2398
1207	KSMBR1_1554	KSMBR1_1554	kustd1802	hypothetical protein	3619.15	5314.85
1208	KSMBR1_1555	KSMBR1_1555	kustd1803	hypothetical protein	74.2444	108.347
1209	KSMBR1_1556	pflA	kustd1804	similar to pyruvate formate lyase activating enzyme 1	35.4463	44.3523
1210	KSMBR1_1565	KSMBR1_1565	#N/A	hypothetical protein	83.7279	143.657
1211	KSMBR1_1567	KSMBR1_1567	kustd1812	hypothetical protein	104.56	130.842
1212	KSMBR1_1569	KSMBR1_1569	kustd1814	hypothetical protein	26.1503	59.1908
1213	KSMBR1_1570	KSMBR1_1570	kustc0922	hypothetical protein	3.99131	2.76646
1214	KSMBR1_1571	KSMBR1_1571	kustd1816	hypothetical protein	12.3334	13.7403
1215	KSMBR1_1572	KSMBR1_1572	kustd1817	hypothetical protein	38.6814	38.4616
1216	KSMBR1_1573	nadD	kustd1818	similar to nicotinic acid mononucleotide adenylyltransferase, NAD(P) requiring	9.33913	5.38929
1217	KSMBR1_1574	KSMBR1_1574	kustd1819	hypothetical protein	36.8556	46.1727
1218	KSMBR1_1575	KSMBR1_1575	kustd1820	hypothetical protein	2.77627	9.95009
1219	KSMBR1_1576	KSMBR1_1576	kustd1820	Hypothetical Protein	19.8951	6.96619
1220	KSMBR1_1577	KSMBR1_1577	kustd1822	Major Facilitator Superfamily protein	9.34511	12.7996
1221	KSMBR1_1578	KSMBR1_1578	kustd1823	hypothetical protein	25.2173	42.4113
1222	KSMBR1_1579	mexE	kustd1825	strongly similar to RND multidrug efflux membrane fusion protein MexE precursor	150.773	178.473
1223	KSMBR1_1580	mexF	kustd1826	strongly similar to RND multidrug efflux transporter MexF	173.085	134.575
1224	KSMBR1_1581	nuoF_1_2	kustd1827	similar to NADH dehydrogenase I chain F (1st module)	691.29	700.712
1225	KSMBR1_1582	KSMBR1_1582	kusta0094	putative transposase	19.3428	25.4092
1226	KSMBR1_1583	KSMBR1_1583	kustd1829	hypothetical protein	8.29305	11.2471
1227	KSMBR1_1584	KSMBR1_1584	kustd1830	hypothetical protein	12.3778	13.3376
1228	KSMBR1_1585	KSMBR1_1585	kustd1831	hypothetical protein	21.9694	30.5084
1229	KSMBR1_1587	KSMBR1_1587	kustd1833	similar to ABC-type transport system (ATPase component)	42.7847	71.1136
1230	KSMBR1_1588	KSMBR1_1588	kustd1834	hypothetical protein	48.1417	51.5344
1231	KSMBR1_1589	KSMBR1_1589	kustd1835	hypothetical protein	75.4224	167.723
1232	KSMBR1_1590	ppa	kustd1836	strongly similar to vacuolar-type H(+)-translocating inorganic pyrophosphatase	435.291	730.833
1233	KSMBR1_1591	KSMBR1_1591	kustd1838	hypothetical protein	59.3705	150.728
1234	KSMBR1_1592	KSMBR1_1592	kustd1839	hypothetical protein	161.523	234.401
1235	KSMBR1_1593	rpsU	kustd1840	similar to ribosomal protein S21	398.773	464.077
1236	KSMBR1_1594	trpD	kustd1841	strongly similar to anthranilate phosphoribosyltransferase component II	37.0547	48.43
1237	KSMBR1_1595	speA	kustd1842	similar to pyruvoyl-dependent arginine decarboxylase	190.694	253.126
1238	KSMBR1_1596	argJ	kustd1843	strongly similar to arginine biosynthesis bifunctional protein	146.343	217.618
1239	KSMBR1_1597	KSMBR1_1597	kustd1845	hypothetical protein	31.1364	35.6588
1240	KSMBR1_1598	entB	kustd1846	strongly similar to isochorismatase (2,3 dihydro-2,3-dihydroxybenzoate synthase)	17.4724	43.9647
1241	KSMBR1_1599	nha	kustd1847	strongly similar to Na+/H+ antiporter (CPA1 family)	26.8525	30.917
1242	KSMBR1_1600	KSMBR1_1600	kustd1848	strongly similar DNA polymerase epsilon subunit (3'-5' exonuclease)	49.0323	79.3459
1243	KSMBR1_1601	KSMBR1_1601	kustd1849	hypothetical protein	47.2865	32.7642
1244	KSMBR1_1602	KSMBR1_1602	kustd1850	hypothetical protein	24.4418	15.2
1245	KSMBR1_1603	KSMBR1_1603	kustd1851	hypothetical protein	38.5586	44.4636
1246	KSMBR1_1604	KSMBR1_1604	kustd1854	hypothetical protein	6.82706	9.43557
1247	KSMBR1_1605	KSMBR1_1605	kustd1855	similar to two component sensor histidine kinase	6.2235	11.8128
1248	KSMBR1_1606	KSMBR1_1606	kustd1856	strongly similar to sigma 54 response regulatory protein	16.5486	12.5243
1249	KSMBR1_1607	KSMBR1_1607	kustd1857	hypothetical protein	50.5697	57.4899
1250	KSMBR1_1608	KSMBR1_1608	kustd1858	CAAX amino terminal protease self- immunity	24.5725	35.7336
1251	KSMBR1_1609	tyrS	kustd1859	strongly similar to tyrosyl-tRNA ligase	64.8105	58.5899
1252	KSMBR1_1610	KSMBR1_1610	kustd1860	hypothetical protein	47.3867	41.6386
1253	KSMBR1_1611	KSMBR1_1611	kustd1861	hypothetical protein	44.761	24.3707
1254	KSMBR1_1612	KSMBR1_1612	kustd1862	hypothetical protein	21.6984	32.3609
1255	KSMBR1_1613	KSMBR1_1613	kustd1863	hypothetical protein	22.2204	19.2768
1256	KSMBR1_1614	KSMBR1_1614	kustd1864	hypothetical protein	40.0435	62.3485
1257	KSMBR1_1615	KSMBR1_1615	kustd1865	hypothetical protein	92.1825	133.985
1258	KSMBR1_1616	KSMBR1_1616	kustd1866	hypothetical protein	49.7672	61.1312
1259	KSMBR1_1617	KSMBR1_1617	kustd1867	similar to TonB-dependent receptor protein	31.5281	53.7796
1260	KSMBR1_1618	KSMBR1_1618	kustd1869	hypothetical protein	10.7712	19.9989
1261	KSMBR1_1619	KSMBR1_1619	kustd1870	ABC transporter substrate binding protein	26.2508	9.38364
1262	KSMBR1_1620	cmk	kustd1871	strongly similar to cytidylate kinase	224.389	253.275
1263	KSMBR1_1621	rpsA	kustd1872	strongly similar to 30S ribosomal protein S1	334.182	455.976
1264	KSMBR1_1622	sigA	kustd1873	similar to DNA-directed RNA polymerase sigma subunit	170.7	181.609
1265	KSMBR1_1623	apt	kustd1874	strongly similar to adenine phosphoribosyltransferase	126.397	181.872
1266	KSMBR1_1624	KSMBR1_1624	kustd1875	hypothetical protein	49.5928	17.2183
1267	KSMBR1_1625	trpE	kustd1876	strongly similar to anthranilate synthase component I	96.5555	131.598
1268	KSMBR1_1626	KSMBR1_1626	kustd1877	hypothetical protein	261.488	536.65
1269	KSMBR1_1628	KSMBR1_1628	kustd1878	putative outer membrane protein (OMP)	12626.8	17235.9
1270	KSMBR1_1629	KSMBR1_1629	kustd1883	SPFH domain / Band 7 family protein	288.292	398.35
1271	KSMBR1_1630	KSMBR1_1630	kustd1884	SPFH domain / Band 7 family protein	262.498	424.552
1272	KSMBR1_1631	KSMBR1_1631	kustd1886	hypothetical protein	92.4403	156.394
1273	KSMBR1_1632	KSMBR1_1632	kustd1887	hypothetical protein	35.849	79.1718
1274	KSMBR1_1633	serA	kustd1888	similar to D-3-phosphoglycerate dehydrogenase (PGDH)	139.833	187.179
1275	KSMBR1_1634	KSMBR1_1634	kustd1889	ABC-2 family transporter protein	8.16306	6.40872
1276	KSMBR1_1635	parB	kustd1890	strongly similar to chromosome partitioning protein	18.0118	39.2383
1277	KSMBR1_1636	pyrG	kustd1891	strongly similar to CTP synthase (UTP-ammonia ligase)	62.6838	90.4629
1278	KSMBR1_1637	kdsB_1	kustd1892	strongly similar to 3-deoxy-manno-octulosonate cytidylyltransferase	62.6547	52.6328
1279	KSMBR1_1638	KSMBR1_1638	kustd1893	hypothetical protein	54.5115	76.4637
1280	KSMBR1_1639	rodA	kustd1894	similar to rod shape-determining protein	30.9641	57.1167
1281	KSMBR1_1640	pbpA	kustd1895	similar to penicillin-binding protein 2	32.0627	39.6325
1282	KSMBR1_1641	mreD	kustd1896	similar to rod shape-determining protein	29.8541	22.5319
1283	KSMBR1_1642	mreC	kustd1897	similar to rod shape-determining protein	33.2243	45.1568
1284	KSMBR1_1643	mreB	kustd1898	strongly similar to cell shape-determining protein	111.325	144.906
1285	KSMBR1_1644	cutE	kustd1899	similar to apolipoprotein N-acyltransferase	17.7554	15.3141
1286	KSMBR1_1645	moeA_1	kustd1900	similar to molybdenum cofactor biosynthesis protein	131.648	182.411
1287	KSMBR1_1646	KSMBR1_1646	kustd1901	hypothetical protein	31.8703	44.9031
1288	KSMBR1_1662	KSMBR1_1662	kustc0493	similar to E. coli insertion element IS186	2.95311	1.65039
1289	KSMBR1_1671	KSMBR1_1671	kustd1903	hypothetical protein	49.7609	38.8648
1290	KSMBR1_1672	yhjA	kustd1904	strongly similar to cytochrome c peroxidase	87.7103	85.5378
1291	KSMBR1_1673	rbn	kustd1905	Ribonuclease BN	47.6923	33.0122
1292	KSMBR1_1674	KSMBR1_1674	kustd1906	similar to NADH oxidase	88.3106	108.646
1293	KSMBR1_1675	KSMBR1_1675	kustd1907	hypothetical protein	109.501	119.224
1294	KSMBR1_1676	KSMBR1_1676	#N/A	hypothetical protein	95.3457	121.99
1295	KSMBR1_1679	KSMBR1_1679	kustd1916	hypothetical protein	25.0371	7.62719
1296	KSMBR1_1682	oprM_1	kustd1921	similar to multicomponent efflux pump (outer membrane subunit, RND family of ABC transporters)	60.3576	66.5952
1297	KSMBR1_1683	acrB	kustd1922	similar to multicomponent efflux pump (cytoplasmic membrane subunit, RND type ABC transporters)	212.096	196.614
1298	KSMBR1_1684	nolF	kustd1923	similar to multicomponent efflux pump (periplasmic accessory protein subunit, RND type ABC transporters)	437.929	516.269
1299	KSMBR1_1685	pplase	kustd1926	similar to FKBP-type peptidyl-prolyl cis-trans isomerase	15.1924	71.8873
1300	KSMBR1_1686	KSMBR1_1686	#N/A	hypothetical protein	52.8977	67.347
1301	KSMBR1_1687	xdhC	kustd1928	similar to XDHC/COXF-like molybdopterin cofactor insertase	15.313	20.4214
1302	KSMBR1_1688	bphG	kustd1929	similar to NADH oxidase	25.5577	23.0461
1303	KSMBR1_1689	KSMBR1_1689	kustd1930	similar to dTDP-glucose 4,6-dehydratase	52.9851	71.6651
1304	KSMBR1_1690	KSMBR1_1690	kustd1932	similar to NAD(P)H dependent FMN reductase	58.0841	89.62
1305	KSMBR1_1691	manB	kustd1933	strongly similar to phosphomannomutase	64.6045	101.699
1306	KSMBR1_1692	KSMBR1_1692	kustd1934	hypothetical protein	84.5868	106.472
1307	KSMBR1_1693	nusG_1	kustd1935	similar to transcription antitermination protein NusG	102.658	74.5017
1308	KSMBR1_1694	KSMBR1_1694	kustd1936	hypothetical protein	82.9557	74.3276
1309	KSMBR1_1695	KSMBR1_1695	kustd1937	hypothetical protein	26.5719	33.9014
1310	KSMBR1_1696	KSMBR1_1696	kustd1939	hypothetical protein	99.1747	134.442
1311	KSMBR1_1697	KSMBR1_1697	kustd1941	hypothetical protein	60.9639	112.224
1312	KSMBR1_1698	grpE_1	kustd1942	similar to molecular chaperone GrpE	86.5976	115.603
1313	KSMBR1_1699	dnaK_1	kustd1943	strongly similar to molecular chaperone DnaK	132.719	196.614
1314	KSMBR1_1700	KSMBR1_1700	kustd1944	hypothetical protein	433.96	513.948
1315	KSMBR1_1701	cstA	kustd1945	similar to carbon starvation proteinCstA	26.0115	48.5348
1316	KSMBR1_1702	KSMBR1_1702	kustd1946	hypothetical protein	9.93884	3.04034
1317	KSMBR1_1703	KSMBR1_1703	kustd1947	hypothetical protein	11.9422	46.9462
1318	KSMBR1_1706	KSMBR1_1706	kustd1951	hypothetical protein	8.6191	10.9674
1319	KSMBR1_1708	KSMBR1_1708	kustd1955	hypothetical protein	8.66109	16.572
1320	KSMBR1_1709	KSMBR1_1709	kustd1956	hypothetical protein	17.5484	18.3694
1321	KSMBR1_1710	KSMBR1_1710	kustd1957	hypothetical protein	7.76245	33.3382
1322	KSMBR1_1711	moaA/nirJ/pqqE_2	kustd1958	similar to moaA/nirJ/pqqE cofactor biosynthesis protein	171.183	225.66
1323	KSMBR1_1712	yxaL_2	kustd1959	similar to beta-propeller protein YxaL	84.8373	110.411
1324	KSMBR1_1713	KSMBR1_1713	kustd1961	LysM domain/BON superfamily protein	158.46	219.592
1325	KSMBR1_1714	KSMBR1_1714	kustd1962	hypothetical protein	287.311	426.074
1326	KSMBR1_1715	KSMBR1_1715	kustd1963	hypothetical protein	379.592	605.825
1327	KSMBR1_1716	tgt	kustd1964	strongly similar to tRNA-guanine transglycosylase	108.383	116.861
1328	KSMBR1_1717	lytB	kustd1965	Amidase enhancer precursor	109.151	167.294
1329	KSMBR1_1718	KSMBR1_1718	kustd1966	hypothetical protein	104.519	120.47
1330	KSMBR1_1719	ruvB_1	kustd1967	strongly similar to RuvB ATPase	123.429	171.538
1331	KSMBR1_1720	ruvA	kustd1968	strongly similar to DNA helicase RuvA	188.585	209.774
1332	KSMBR1_1721	KSMBR1_1721	kustd1969	similar to O-linked GlcNAc transferase	247.435	379.997
1333	KSMBR1_1723	shst1/shst2_2	kustd1972	similar to high affinity sulfate transporter (plant)	84.5511	197.055
1334	KSMBR1_1724	KSMBR1_1724	kustd1973	hypothetical protein	9.22449	30.4031
1335	KSMBR1_1725	KSMBR1_1725	kustd1974	hypothetical protein	7.83502	25.7656
1336	KSMBR1_1726	phoR	kustd1975	similar to two component histidine kinase phoR	15.3238	8.67483
1337	KSMBR1_1727	phoB_2	kustd1976	strongly similar to response regulator protein phoB	28.171	23.7236
1338	KSMBR1_1728	KSMBR1_1728	kustd1977	hypothetical protein	8.8044	31.1084
1339	KSMBR1_1729	KSMBR1_1729	kustd1979	hypothetical protein	74.8638	65.9388
1340	KSMBR1_1730	KSMBR1_1730	kustd1980	hypothetical protein	25.6262	46.0891
1341	KSMBR1_1731	obg	kustd1981	strongly similar to Obg GTP-binding protein	53.7165	64.742
1342	KSMBR1_1732	KSMBR1_1732	kustd1982	hypothetical protein	78.5428	94.6689
1343	KSMBR1_1733	KSMBR1_1733	kustd1983	hypothetical protein	25.547	32.65
1344	KSMBR1_1734	KSMBR1_1734	#N/A	hypothetical protein	6.38918	15.1992
1345	KSMBR1_1735	KSMBR1_1735	kustc0493	similar to E. coli insertion element IS186	5.90621	3.30078
1346	KSMBR1_1736	KSMBR1_1736	kustd1984	hypothetical protein	15.7905	39.5138
1347	KSMBR1_1737	aspC_1	kustd1986	similar to aspartate aminotransferase	46.027	57.9767
1348	KSMBR1_1738	KSMBR1_1738	kustd1987	hypothetical protein	197.997	329.976
1349	KSMBR1_1739	KSMBR1_1739	kustd1988	hypothetical protein	141.463	218.292
1350	KSMBR1_1740	KSMBR1_1740	kustd1990	hypothetical protein	19.7038	49.0633
1351	KSMBR1_1741	ydgH	kustd1991	Putative membrane protein YdgH	36.0147	43.3328
1352	KSMBR1_1742	KSMBR1_1742	kustd1995	hypothetical protein	30.4386	33.0071
1353	KSMBR1_1743	KSMBR1_1743	kustd1996	hypothetical protein	25.9348	26.7177
1354	KSMBR1_1744	KSMBR1_1744	kustd1997	similar to ceramide glucosyltransferase	71.421	102.908
1355	KSMBR1_1745	KSMBR1_1745	kustd1998	hypothetical protein	231.582	299.263
1356	KSMBR1_1747	KSMBR1_1747	kustd2000	hypothetical protein	11.5518	7.40129
1357	KSMBR1_1748	KSMBR1_1748	kustd2002	hypothetical protein	36.9561	38.0533
1358	KSMBR1_1749	KSMBR1_1749	kustd2003	hypothetical protein	30.1127	48.3117
1359	KSMBR1_1750	KSMBR1_1750	kustd2005	hypothetical protein	91.1491	121.699
1360	KSMBR1_1751	KSMBR1_1751	kustd2006	hypothetical protein	610.904	959.843
1361	KSMBR1_1752	KSMBR1_1752	kustd2007	hypothetical protein	60.1991	96.4097
1362	KSMBR1_1753	tkt	kustd2008	strongly similar to transketolase	112.071	120.357
1363	KSMBR1_1754	proC	kustd2009	strongly similar to pyrroline-5-carboxylate reductase	71.5587	93.8307
1364	KSMBR1_1756	grpE_2	kustd2011	similar to GrpE protein HSP-70 cofactor	20.9192	23.9436
1365	KSMBR1_1757	dnaK_2	kustd2012	strongly similar to molecular chaperone DnaK	41.9619	52.1477
1366	KSMBR1_1758	htrA_2	kustd2014	similar to serine-proteinase HtrA/ DegQ/ DegS family protein	19.4595	33.2658
1367	KSMBR1_1759	KSMBR1_1759	#N/A	hypothetical protein	27.5853	39.317
1368	KSMBR1_1760	frd_2	kustd2018	strongly similar to ferredoxin [4Fe-4S]	7.10833	6.27371
1369	KSMBR1_1761	KSMBR1_1761	#N/A	hypothetical protein	9.95166	17.5664
1370	KSMBR1_1762	KSMBR1_1762	kustd2019	hypothetical protein	70.1673	86.8306
1371	KSMBR1_1764	hao_1	kustd2021	similar to hydroxylamine oxidoreductase	59.0013	104.767
1372	KSMBR1_1765	KSMBR1_1765	kustc0317	hypothetical protein	75.2745	74.0914
1373	KSMBR1_1766	KSMBR1_1766	#N/A	hypothetical protein	4.76409	6.30708
1374	KSMBR1_1768	KSMBR1_1768	kustc0318	hypothetical protein	4.08877	6.25386
1375	KSMBR1_1769	KSMBR1_1769	kustc0320	hypothetical protein	90.6088	193.16
1376	KSMBR1_1770	KSMBR1_1770	kustc0321	hypothetical protein	89.9089	210.486
1377	KSMBR1_1771	folE	kustd2027	strongly similar to GTP cyclohydrolase I	148.433	233.488
1378	KSMBR1_1772	ptr1	kustd2028	similar to pteridine reductase 1	236.144	240.451
1379	KSMBR1_1773	folB	kustd2029	similar to dihydroneopterin aldolase	36.4751	33.9203
1380	KSMBR1_1774	folK_1	kustd2030	strongly similar to 7,8-dihydro-6-hydroxymethylpterin-pyrophosphokinase	66.1629	62.0739
1381	KSMBR1_1775	KSMBR1_1775	#N/A	hypothetical protein	15.9696	19.5884
1382	KSMBR1_1776	mug	kustd2033	similar to G/U-mismatch-specific DNA glycolase	16.8722	18.4061
1383	KSMBR1_1777	hmp	kustd2035	3-ketosteroid-9-alpha-hydroxylase reductase subunit	148.362	122.893
1384	KSMBR1_1778	KSMBR1_1778	kustd2036	hypothetical protein/ Clc-type chloride channel	37.4636	38.3952
1385	KSMBR1_1779	KSMBR1_1779	kustd2037	CBS domain protein	12.2106	40.9795
1386	KSMBR1_1781	KSMBR1_1781	kustd2039	hypothetical protein	11.0771	6.81455
1387	KSMBR1_1782	KSMBR1_1782	kustd2040	hypothetical protein	27.0192	28.8883
1388	KSMBR1_1783	KSMBR1_1783	kustd2041	hypothetical protein	6.32593	9.03536
1389	KSMBR1_1784	KSMBR1_1784	kusta0050	hypothetical protein	203.732	179.176
1390	KSMBR1_1785	KSMBR1_1785	kusta0051	hypothetical protein	230.344	259.546
1391	KSMBR1_1786	gloA_1	#N/A	similar to lactoylglutathione lyase	59.0807	70.8301
1392	KSMBR1_1788	KSMBR1_1788	kustd2046	hypothetical protein	45.5159	56.604
1393	KSMBR1_1789	fsr	kustd2047	strongly similar to fosmidomycin resistance protein	27.0479	24.809
1394	KSMBR1_1790	nat	kustd2048	strongly similar to arylamine N-acetyltransferase	47.9487	62.1163
1395	KSMBR1_1791	gloA_2	kustd2049	similar to lactoylglutathione lyase	20.6867	16.3432
1396	KSMBR1_1792	KSMBR1_1792	kustd2050	strongly similar to FMN-binding protein	15.6296	22.8043
1397	KSMBR1_1793	KSMBR1_1793	kustd2052	hypothetical protein	8.35476	15.1433
1398	KSMBR1_1794	KSMBR1_1794	kustd2053	Putative binding protein precursor	10.4782	8.70842
1399	KSMBR1_1795	KSMBR1_1795	kustd2054	Phosphate-selective porin O and P	2.23151	6.46291
1400	KSMBR1_1796	KSMBR1_1796	kustd2055	hypothetical protein	32.0295	46.0067
1401	KSMBR1_1797	mopB	kustd2056	Molybdenum-pterin-binding protein MopB	11.0401	4.26522
1402	KSMBR1_1798	KSMBR1_1798	kustd2057	hypothetical protein	17.3961	34.6378
1403	KSMBR1_1799	birA_1	kustd2059	similar to bifunctional protein Bir A [biotin-[acetyl-CoA carboxylase] synthetase / biotin operon repressor	76.1788	73.4275
1404	KSMBR1_1800	oadA	kustd2060	strongly similar to oxaloacetate (OadA) or methylmalonyl-CoA decarboxylase (MmdA)	87.0025	137.649
1405	KSMBR1_1801	mmdB	kustd2061	strongly similar to methylmalonyl-CoA or oxaloacetate decarboxylase (beta subunit)	68.3223	85.6318
1406	KSMBR1_1802	oadG	kustd2062	putative gamma subunit (oadG) of oxaloacetate decarboxylase	7.02201	60.6175
1407	KSMBR1_1803	KSMBR1_1803	kustd2064	similar to two component histidine kinase	38.9325	38.9342
1408	KSMBR1_1804	KSMBR1_1804	kustd2065	similar to two-component response-regulator (transcription regulator)	68.0527	70.5495
1409	KSMBR1_1805	atoC_5	kustd2066	similar to sigma 54 response regulatory protein	28.4547	56.7193
1410	KSMBR1_1806	KSMBR1_1806	kustd2067	similar to ABC-type transport system permease protein	20.3241	27.6362
1411	KSMBR1_1807	KSMBR1_1807	kustd2068	similar to ABC-type transport system ATP-binding protein	39.5815	36.3508
1412	KSMBR1_1808	KSMBR1_1808	kustd2069	similar to ABC-transporter component	56.4838	51.1666
1413	KSMBR1_1809	KSMBR1_1809	kustd2070	hypothetical protein	13.022	20.4469
1414	KSMBR1_1810	KSMBR1_1810	kustd2072	PRC-barrel domain protein	42.426	88.6329
1415	KSMBR1_1811	KSMBR1_1811	kustd2074	hypothetical protein	48.0939	72.5847
1416	KSMBR1_1812	KSMBR1_1812	kustd2075	glycogen branching enzyme	38.8181	16.8805
1417	KSMBR1_1813	aas	kustd2076	similar to 2-acylglycerophosphoethanolamine acyltransferase/acyl carrier protein synthetase	30.5187	32.9277
1418	KSMBR1_1814	dinG	kustd2077	similar to ATP-dependent DNA helicase (DNA-damage-inducible protein G)	6.42444	10.2368
1419	KSMBR1_1815	oleE	kustd2078	similar to dehydratase OleE [Streptomyces antibioticus]	41.3916	65.2044
1420	KSMBR1_1816	rfe_3	kustd2079	similar to N-acetylglucosaminyltransferases (O-GlcNAc transferase)	61.2848	117.191
1421	KSMBR1_1817	aspAT_1	kustd2080	strongly similar to aspartate transaminase [Methanobacterium thermoformicicum]	181.513	238.357
1422	KSMBR1_1818	KSMBR1_1818	#N/A	hypothetical protein	12.7881	12.666
1423	KSMBR1_1820	KSMBR1_1820	kustd2084	hypothetical protein	48.8669	64.8949
1424	KSMBR1_1821	KSMBR1_1821	kustd2086	hypothetical protein	37.7384	62.8055
1425	KSMBR1_1822	KSMBR1_1822	kustd2087	hypothetical protein	76.7112	94.8716
1426	KSMBR1_1823	pld_2	kustd2088	Phospholipase D precursor	26.4255	38.9298
1427	KSMBR1_1824	KSMBR1_1824	kustd2090	hypothetical protein	49.3649	52.0609
1428	KSMBR1_1825	KSMBR1_1825	kustd2091	hypothetical protein	73.4226	81.7297
1429	KSMBR1_1826	KSMBR1_1826	kustd2092	hypothetical protein	40.2825	37.5277
1430	KSMBR1_1827	mdlB	kustd2094	similar to multidrug resistance-like ATP-binding protein MdlB	14.1937	14.9757
1431	KSMBR1_1830	KSMBR1_1830	#N/A	hypothetical protein	305.486	368.671
1432	KSMBR1_1831	KSMBR1_1831	kustd2099	hypothetical protein	24.3238	19.9616
1433	KSMBR1_1832	KSMBR1_1832	kustd2100	hypothetical protein	50.5779	41.3341
1434	KSMBR1_1833	KSMBR1_1833	kustd2101	hypothetical protein	15.6264	34.4985
1435	KSMBR1_1834	hisS	kustd2103	similar to histidyl-tRNA synthetase	116.987	151.08
1436	KSMBR1_1835	aspS	kustd2104	strongly similar to aspartyl-tRNA ligase	123.243	182.178
1437	KSMBR1_1836	KSMBR1_1836	kustd2105	similar to O-linked GlcNAc transferase	35.1887	58.531
1438	KSMBR1_1837	KSMBR1_1837	kustd2106	similar to O-linked GlcNAc transferase	100.593	139.407
1439	KSMBR1_1838	KSMBR1_1838	kustd2107	hypothetical protein	113.147	127.565
1440	KSMBR1_1839	KSMBR1_1839	kustd2108	hypothetical protein	112.254	190.44
1441	KSMBR1_1841	KSMBR1_1841	kustd2110	hypothetical protein	133.87	216.18
1442	KSMBR1_1842	KSMBR1_1842	kustd2111	hypothetical protein	133.121	186.669
1443	KSMBR1_1843	KSMBR1_1843	kustd2112	hypothetical protein	170.088	178.469
1444	KSMBR1_1844	KSMBR1_1844	kustd2113	EamA-like transporter family protein	30.867	24.8784
1445	KSMBR1_1845	hsdM_1	kustd2114	similar to type I restriction modification enzyme M chain	16.4876	25.2265
1446	KSMBR1_1847	hsdS_1	kustd2116	similar to type I restriction modification enzyme S chain	14.2286	15.4317
1447	KSMBR1_1849	KSMBR1_1849	kustd2118	hypothetical protein	22.4742	38.8666
1448	KSMBR1_1850	recG_3	kustd2119	similar to ATP-dependent DNA helicase RecG	36.9699	34.4915
1449	KSMBR1_1851	hsdR_1	kustd2120	similar to type I restriction-modification system, R subunit [pseudogene]	14.6016	4.49141
1450	KSMBR1_1852	hsdR_2	#N/A	similar to type I restriction-modification system, R subunit [pseudogene]	70.3695	68.5397
1451	KSMBR1_1853	lon_1	kustd2126	strongly similar to ATP-dependent protease La	253.614	301.004
1452	KSMBR1_1854	hsp_1	kustd2127	similar to small heat shock protein	92.4834	145.579
1453	KSMBR1_1855	groEL_2	kustd2129	strongly similar to 60 kDa chaperonin (groEL protein)	869.34	869.261
1454	KSMBR1_1856	KSMBR1_1856	kustd2132	hypothetical protein	30.6056	82.9651
1455	KSMBR1_1857	KSMBR1_1857	kustd2133	hypothetical protein	19.9986	13.6291
1456	KSMBR1_1858	malK	kustd2134	strongly similar to maltose transport system ATP-binding protein	35.4477	23.2655
1457	KSMBR1_1859	malG	kustd2135	similar to maltose transport system permease protein	20.9262	26.0098
1458	KSMBR1_1860	KSMBR1_1860	kustd2137	hypothetical protein	16.0885	6.70913
1459	KSMBR1_1861	KSMBR1_1861	kustd2138	putative MscS family protein.1 precursor	40.7548	45.1273
1460	KSMBR1_1862	KSMBR1_1862	kustd2140	similar to TonB-dependent receptor protein	7.95262	6.6083
1461	KSMBR1_1863	KSMBR1_1863	kustd2141	ABC transporter substrate binding protein	6.376	1.15568
1462	KSMBR1_1864	KSMBR1_1864	kustd2143	hypothetical protein	7.34211	5.84022
1463	KSMBR1_1866	uvrB	kustd2145	strongly similar to UvrABC system protein B (excinuclease ABC subunit B)	10.544	10.61
1464	KSMBR1_1878	KSMBR1_1878	kustd2147	hypothetical protein	68.9351	73.4492
1465	KSMBR1_1879	dagA	kustd2150	similar to D-alanine glycine permease	25.4598	31.1198
1466	KSMBR1_1880	KSMBR1_1880	kustd2152	hypothetical protein	74.0191	98.4857
1467	KSMBR1_1881	KSMBR1_1881	kustd2153	hypothetical protein	35.3746	62.9073
1468	KSMBR1_1882	folK_2	kustd2157	strongly similar to 2-amino-4-hydroxy-6-hydroxymethyldihydropteridine	21.8888	31.0856
1469	KSMBR1_1883	KSMBR1_1883	kustd2158	putative permease YjgP/YjgQ family protein	19.934	17.072
1470	KSMBR1_1884	comF	kustd2159	similar to competence protein F	102.728	99.0419
1471	KSMBR1_1885	KSMBR1_1885	kustd2160	hypothetical protein	142.554	238.498
1472	KSMBR1_1886	ptsN_3	#N/A	similar to nitrogen regulatory bacterial protein IIA	176.207	273.216
1473	KSMBR1_1887	ptsI	kustd2162	strongly similar to phosphoenolpyruvate-protein phosphotransferase (phosphotransferase system, enzyme I)	154.974	224.788
1474	KSMBR1_1888	KSMBR1_1888	kustd2163	hypothetical protein	81.7158	81.8396
1475	KSMBR1_1889	rne	kustd2164	strongly similar to ribonuclease E (RNase E)	64.6385	121.209
1476	KSMBR1_1890	rplU	kustd2165	similar to 50S ribosomal protein L21	512.14	736.55
1477	KSMBR1_1891	rpmA	kustd2166	strongly similar to 50S ribosomal protein L27	362.688	323.076
1478	KSMBR1_1892	KSMBR1_1892	kustd2167	hypothetical protein	70.9154	105.826
1479	KSMBR1_1893	cga	kustd2168	similar to glucan 1,4-alpha-glucosidase (glucoamylase)	72.0969	85.8608
1480	KSMBR1_1894	KSMBR1_1894	kustd2169	hypothetical protein	46.8228	73.3775
1481	KSMBR1_1895	KSMBR1_1895	kustd2170	hypothetical protein	40.3807	58.8505
1482	KSMBR1_1896	KSMBR1_1896	kustd2171	hypothetical protein	61.134	95.2581
1483	KSMBR1_1897	KSMBR1_1897	kustd2172	hypothetical protein	45.2679	73.1411
1484	KSMBR1_1898	KSMBR1_1898	kustd2173	hypothetical protein	52.1355	41.4072
1485	KSMBR1_1899	KSMBR1_1899	kustd2174	hypothetical protein	126.126	134.154
1486	KSMBR1_1900	adh_2	kustd2177	similar to alcohol dehydrogenase	63.2233	75.2589
1487	KSMBR1_1901	KSMBR1_1901	kustd2178	hypothetical protein	20.9069	46.2673
1488	KSMBR1_1902	KSMBR1_1902	kustd2179	hypothetical protein	34.4112	104.869
1489	KSMBR1_1903	KSMBR1_1903	kustd2180	similar to Tpr region of human peroxisomal targeting signal-1 receptor Pex5	10.8062	13.1167
1490	KSMBR1_1904	atoC_6	kustd2181	strongly similar to sigma 54 response regulator	3.99324	3.2333
1491	KSMBR1_1905	gntK	kustd2183	strongly similar to thermoresistant gluconokinase (gluconate kinase 2)	14.731	8.68218
1492	KSMBR1_1906	aspA	kustd2184	strongly similar to aspartate ammonia-lyase (aspartase)	45.7102	46.0613
1493	KSMBR1_1907	tmk	kustd2185	similar to thymidylate kinase	18.0813	27.1154
1494	KSMBR1_1908	KSMBR1_1908	kustd2186	hypothetical protein	103.973	153.499
1495	KSMBR1_1909	KSMBR1_1909	kustd2187	hypothetical protein	3.22176	8.6346
1496	KSMBR1_1910	uspA_2	kustd2188	similar to universal stress protein	32.9906	16.6463
1497	KSMBR1_1911	lon_2	kustd2189	strongly similar to endopeptidase La	45.5367	53.1533
1498	KSMBR1_1912	KSMBR1_1912	kustd2190	hypothetical protein	10.3051	8.34399
1499	KSMBR1_1913	nadC	kustd2191	similar to nicotinate-nucleotide pyrophosphorylase	62.6417	78.8817
1500	KSMBR1_1914	purD	kustd2192	strongly similar to glycinamide ribonucleotide synthetase (GARS, glycinamide ribonucleotide synthetase)	40.3107	48.0554
1501	KSMBR1_1916	KSMBR1_1916	kustd2194	hypothetical protein	7.09917	5.68492
1502	KSMBR1_1917	KSMBR1_1917	kustd2195	hypothetical protein	7.29233	38.6135
1503	KSMBR1_1918	trpC	kustd2196	strongly similar to indole-3-glycerol phosphate synthase (IGPS)	147.042	190.163
1504	KSMBR1_1919	trxA	kustd2197	strongly similar to thioredoxin	315.637	408.302
1505	KSMBR1_1920	KSMBR1_1920	kustd2198	hypothetical protein	60.7077	117.834
1506	KSMBR1_1921	KSMBR1_1921	kustd2199	hypothetical protein	174.936	278.577
1507	KSMBR1_1922	KSMBR1_1922	kustd2200	hypothetical protein	18.512	27.6258
1508	KSMBR1_1923	KSMBR1_1923	kustd2201	hypothetical protein	28.944	10.7198
1509	KSMBR1_1924	KSMBR1_1924	kustd2202	hypothetical protein	24.933	45.8854
1510	KSMBR1_1925	nirJ_3	kustd2203	similar to heme d1 biosynthesis protein NirJ	70.5672	88.0578
1511	KSMBR1_1926	KSMBR1_1926	kustd2205	hypothetical protein	76.9598	74.5168
1512	KSMBR1_1927	KSMBR1_1927	kustd2207	hypothetical protein	34.9822	72.8675
1513	KSMBR1_1928	KSMBR1_1928	kustd2208	hypothetical protein	191.951	266.545
1514	KSMBR1_1930	parA_3	kustd2210	similar to chromosome partitioning protein ParA	182.586	218.919
1515	KSMBR1_1931	KSMBR1_1931	kustd2211	hypothetical protein	76.0019	86.1484
1516	KSMBR1_1932	birA_2	kustd2212	similar to biotin-[acetyl-CoA-carboxylase] ligase	30.4852	32.1399
1517	KSMBR1_1933	groEL_3	kustd2214	strongly similar to 60 kDa chaperonin (GroEL protein)	1050.78	1167.94
1518	KSMBR1_1934	groES	kustd2215	strongly similar to 10 kDa chaperonin (GroES protein)	1482.56	1769.14
1519	KSMBR1_1935	groEL_4	kustd2216	stronlgy similar to 60 kDa chaperonin (GroEL protein)	1673.8	1914.85
1520	KSMBR1_1936	dnaJ_1	kustd2217	strongly similar to heat shock protein DnaJ	195.986	292.557
1521	KSMBR1_1937	KSMBR1_1937	kustd2218	hypothetical protein	217.889	329.302
1522	KSMBR1_1938	KSMBR1_1938	kustd2219	hypothetical protein	186.029	378.092
1523	KSMBR1_1939	KSMBR1_1939	kustd2220	hypothetical protein	129.233	179.923
1524	KSMBR1_1940	engA	kustd2221	similar to GTP-binding protein	77.3313	124.587
1525	KSMBR1_1941	KSMBR1_1941	kustd2222	hypothetical protein	30.1922	73.6975
1526	KSMBR1_1942	pcrA	kustd2223	strongly similar to ATP-dependent DNA helicase	92.8325	176.038
1527	KSMBR1_1943	nifS_2	kustd2224	similar to iron-sulfur cofactor synthesis protein NifS	208.762	242.209
1528	KSMBR1_1944	nifU_2	kustd2225	strongly similar to iron-sulfur cofactor synthesis protein NifU	130.038	169.865
1529	KSMBR1_1945	KSMBR1_1945	kustd2226	hypothetical protein	100.016	118.059
1530	KSMBR1_1949	KSMBR1_1949	#N/A	hypothetical protein	30.1478	63.5125
1531	KSMBR1_1973	KSMBR1_1973	#N/A	hypothetical protein	21.6996	12.4609
1532	KSMBR1_1975	spsQ_1	#N/A	similar to family 2 glycosyltransferase SpsQ	96.6002	70.4816
1533	KSMBR1_1976	KSMBR1_1976	#N/A	hypothetical protein	190.902	67.996
1534	KSMBR1_1977	KSMBR1_1977	#N/A	hypothetical protein	1.30561	2.34684
1535	KSMBR1_1981	spsQ_2	#N/A	similar to family 2 glycosyltransferase SpsQ	78.6228	42.7793
1536	KSMBR1_1982	KSMBR1_1982	#N/A	hypothetical protein	23.6934	19.6846
1537	KSMBR1_1983	KSMBR1_1983	#N/A	hypothetical protein	21.4552	2.1958
1538	KSMBR1_1987	KSMBR1_1987	kustc0256	hypothetical protein	22.5733	46.1736
1539	KSMBR1_1988	KSMBR1_1988	#N/A	S23 ribosomal protein	56.9507	22.2797
1540	KSMBR1_1989	rfbE_3	#N/A	similar to perosamine synthetase	49.1645	34.5352
1541	KSMBR1_1990	KSMBR1_1990	kustc0258	hypothetical protein	12.5185	18.5169
1542	KSMBR1_1991	KSMBR1_1991	kustc0259	hypothetical protein	20.6235	21.1098
1543	KSMBR1_1993	KSMBR1_1993	kustc0263	hypothetical protein	68.0881	96.0472
1544	KSMBR1_1994	coaE	kustc0264	strongly similar to dephosphocoenzyme A kinase	20.1199	30.3297
1545	KSMBR1_1995	polA	kustc0265	stongly similair to DNA polymerase I	54.52	71.7213
1546	KSMBR1_1997	KSMBR1_1997	kustc0267	hypothetical protein	19.1783	9.06483
1547	KSMBR1_1998	KSMBR1_1998	kustc0268	hypothetical protein	136.313	160.728
1548	KSMBR1_1999	KSMBR1_1999	kustc0271	hypothetical protein	48.6115	58.185
1549	KSMBR1_2001	thiH	kustc0273	strongly similair to thiamine biosynthesis enzyme ThiH	48.9459	79.1684
1550	KSMBR1_2003	bioB_1	kustc0276	similar to biotin synthase	29.386	53.0238
1551	KSMBR1_2004	KSMBR1_2004	kustc0277	hypothetical protein	46.5281	43.998
1552	KSMBR1_2005	frdB	kustc0278	similar to succinate dehydrogenase/fumarate reductase (chain B) of E.coli	188.459	268.647
1553	KSMBR1_2006	ftsY	kustc0279	strongly similar to the signal recognition particle receptor	60.2613	79.049
1554	KSMBR1_2007	KSMBR1_2007	kustc0280	hypothetical protein	34.3151	37.2306
1555	KSMBR1_2008	ribH	kustc0281	strongly similar to riboflavin synthase of Aquifex aeolicus	152.283	208.868
1556	KSMBR1_2009	tatC	kustc0286	similar to sec independent translocase tatC	58.9828	79.4675
1557	KSMBR1_2011	KSMBR1_2011	kustc0291	hypothetical protein	157.123	232.744
1558	KSMBR1_2012	KSMBR1_2012	kustc0292	hypothetical protein	116.021	171.802
1559	KSMBR1_2013	hemB	kustc0293	strongly similar to delta-aminolevulinate dehydratase (porphobilinogen synthase)	179.76	181.5
1560	KSMBR1_2014	pgl_1	kustc0295	strongly similar to 6-phosphogluconolactonase	24.0933	28.9789
1561	KSMBR1_2015	zwf_1	kustc0296	strongly similar to glucose-6-phosphate dehydrogenase	63.2828	106.119
1562	KSMBR1_2016	gnd_1	kustc0297	strongly similar to 6-phosphogluconate dehydrogenase (decarboxylating)	252.682	300.301
1563	KSMBR1_2017	KSMBR1_2017	kustc0299	similar to hypothetical protein YajQ	47.0369	78.5714
1564	KSMBR1_2018	KSMBR1_2018	kustc0300	hypothetical protein	13.449	36.6245
1565	KSMBR1_2019	trkH_2	kustc0301	similar to potassium uptake system protein TrkH	9.77844	14.9608
1566	KSMBR1_2020	trkA_2	kustc0302	similar to potassium uptake system protein TrkA	26.7661	46.4986
1567	KSMBR1_2021	KSMBR1_2021	kustc0304	hypothetical protein	50.5926	45.3554
1568	KSMBR1_2022	KSMBR1_2022	kustc0305	hypothetical protein	36.0004	48.8983
1569	KSMBR1_2023	corA	kustc0306	strongly similar to magnesium and cobalt transport protein CorA	58.5524	38.8771
1570	KSMBR1_2024	KSMBR1_2024	kustc0308	hypothetical protein	29.4124	32.4549
1571	KSMBR1_2025	KSMBR1_2025	kustc0309	hypothetical protein	26.5081	15.2072
1572	KSMBR1_2026	mgtB	kustc0311	strongly similar to P-type Mg2+ transport ATPase, subunit B	7.64117	8.40489
1573	KSMBR1_2027	KSMBR1_2027	kustc0313	hypothetical protein	8.28237	10.3201
1574	KSMBR1_2028	KSMBR1_2028	kustc0315	hypothetical protein	28.9923	37.7361
1575	KSMBR1_2029	aspAT_2	kustc0316	similar to aspartate aminotransferase	18.973	43.659
1576	KSMBR1_2030	KSMBR1_2030	kustc0317	hypothetical protein	85.4877	80.3705
1577	KSMBR1_2031	KSMBR1_2031	kustc0318	hypothetical protein	104.681	146.792
1578	KSMBR1_2032	KSMBR1_2032	kustc0320	hypothetical protein	93.6656	113.016
1579	KSMBR1_2033	KSMBR1_2033	kustc0321	hypothetical protein	101.402	131.597
1580	KSMBR1_2034	KSMBR1_2034	kustc0322	hypothetical protein	51.5383	52.4275
1581	KSMBR1_2036	KSMBR1_2036	kustc0324	hypothetical protein	61.8806	49.654
1582	KSMBR1_2037	KSMBR1_2037	kustc0325	hypothetical protein	14.8735	18.5973
1583	KSMBR1_2038	KSMBR1_2038	kustc0326	hypothetical protein	27.9858	49.8828
1584	KSMBR1_2040	KSMBR1_2040	kustc0327	hypothetical protein	8.35188	19.7735
1585	KSMBR1_2042	KSMBR1_2042	kustc0330	hypothetical protein	19.9402	10.1853
1586	KSMBR1_2043	KSMBR1_2043	kustc0331	hypothetical protein	60.8735	61.3593
1587	KSMBR1_2044	KSMBR1_2044	kustc0332	hypothetical protein	20.8767	20.6932
1588	KSMBR1_2045	KSMBR1_2045	kustc0334	hypothetical protein	1.86274	5.04961
1589	KSMBR1_2046	KSMBR1_2046	kustc0335	hypothetical protein	4.72565	8.40753
1590	KSMBR1_2047	KSMBR1_2047	kustc0336	hypothetical protein	12.6448	20.0798
1591	KSMBR1_2048	KSMBR1_2048	kustc0337	similar to type IIS restriction/modification enzyme; site-specific DNA methyltransferase (adenine specific)	34.8716	44.5238
1592	KSMBR1_2051	KSMBR1_2051	kustc0342	hypothetical protein	37.5348	38.6367
1593	KSMBR1_2052	KSMBR1_2052	kustc0343	hypothetical protein	60.0815	127.377
1594	KSMBR1_2053	KSMBR1_2053	kustc0344	hypothetical protein	41.8549	83.4102
1595	KSMBR1_2054	KSMBR1_2054	kustc0345	similar to NAD(P) oxidoreductase, FAD-containing subunit	51.1829	97.2625
1596	KSMBR1_2055	KSMBR1_2055	kustc0346	hypothetical protein	67.3083	78.087
1597	KSMBR1_2056	nadB	kustc0347	strongly similar to L-aspartate oxidase (quinolinate synthetase B)	43.2181	67.6004
1598	KSMBR1_2058	degT	kustc0348	strongly similar to pleiotrophic regulatory protein DegT	127.366	148.075
1599	KSMBR1_2059	KSMBR1_2059	kustc0349	hypothetical protein	71.4049	88.7456
1600	KSMBR1_2060	coaD	kustc0350	strongly similar to phosphopantetheine adenylyltransferase (PPAT)	111.495	163.389
1601	KSMBR1_2061	KSMBR1_2061	kustc0351	hypothetical protein	99.4446	154.289
1602	KSMBR1_2062	xseA	kustc0352	strongly similar to exodeoxyribonuclease VII large chain	85.6	94.3345
1603	KSMBR1_2063	xseB	kustc0353	strongly similar to exodeoxyribonuclease VII small chain	13.022	37.6418
1604	KSMBR1_2064	dxs_1	kustc0354	strongly similar to 1-deoxy-D-xylulose 5-phosphate synthase (DXP synthase)	100.423	138.941
1605	KSMBR1_2065	ppnK	kustc0355	strongly similar to inorganic polyphosphate/ATP-NAD kinase	197.451	278.42
1606	KSMBR1_2066	KSMBR1_2066	kustc0356	strongly similar to pyruvate:ferredoxin-oxoacid:ferredoxin oxidoreductases delta subunit (ferredoxin)	54.6347	57.6977
1607	KSMBR1_2067	KSMBR1_2067	kustc0357	strongly similar to pyruvate:ferredoxin-oxoacid:ferredoxin oxidoreductases alpha subunit	93.3105	148.764
1608	KSMBR1_2068	KSMBR1_2068	kustc0358	strongly similar to pyruvate:ferredoxin-oxoacid:ferredoxin oxidoreductases beta subunit	79.0929	89.086
1609	KSMBR1_2069	KSMBR1_2069	kustc0359	strongly similar to pyruvate:ferredoxin-oxoacid:ferredoxin oxidoreductases gamma subunit	33.8049	23.4731
1610	KSMBR1_2070	KSMBR1_2070	kustc0360	similar to TetR-family transcriptional regulator	7.82576	11.3445
1611	KSMBR1_2071	KSMBR1_2071	kustc0361	DinB family protein	42.1933	72.1284
1612	KSMBR1_2072	KSMBR1_2072	kustc0363	hypothetical protein	39.0153	43.9768
1613	KSMBR1_2073	KSMBR1_2073	kustc0364	hypothetical protein	85.6443	130.164
1614	KSMBR1_2074	KSMBR1_2074	kustc0367	hypothetical protein	42.2452	62.4054
1615	KSMBR1_2075	KSMBR1_2075	kustc0368	hypothetical protein	34.8565	70.1388
1616	KSMBR1_2076	KSMBR1_2076	kustc0369	hypothetical protein	20.5072	35.5471
1617	KSMBR1_2077	KSMBR1_2077	kustc0370	hypothetical protein	47.083	77.1871
1618	KSMBR1_2078	KSMBR1_2078	kustc0371	hypothetical protein	35.0054	50.4319
1619	KSMBR1_2079	atoC_7	kustc0372	strongly similar to sigma 54 response regulator	19.9595	21.9796
1620	KSMBR1_2080	KSMBR1_2080	kustc0373	similar to two-component sensor histidine kinase	3.38143	10.2023
1621	KSMBR1_2081	KSMBR1_2081	kustc0374	hypothetical protein	76.9375	130.318
1622	KSMBR1_2082	moeB_1	kustc0375	strongly similar to molybdopterin synthesis protein MoeB and thiamin biosynthesis protein ThiF	90.1956	121.768
1623	KSMBR1_2083	KSMBR1_2083	kustc0376	hypothetical protein	15.6436	18.0763
1624	KSMBR1_2084	KSMBR1_2084	kustc0377	Cupin domain protein	48.0098	62.8578
1625	KSMBR1_2086	amtB/amt1	kustc0381	similar to ammonium transport protein amtB	1054.04	57.6373
1626	KSMBR1_2087	ftcD	kustc0382	strongly similar to glutamate formimidoyltransferase	160.029	13.8067
1627	KSMBR1_2088	nrd	kustc0383	similar to glutaredoxin-like protein	106.713	77.7559
1628	KSMBR1_2089	KSMBR1_2089	kustc0384	Vacuole effluxer Atg22 like protein	29.3172	14.3556
1629	KSMBR1_2095	KSMBR1_2095	kustc0391	Alpha/beta hydrolase family protein	1.94706	15.3265
1630	KSMBR1_2097	KSMBR1_2097	kustc0393	hypothetical multiheme protein	5.66035	5.80546
1631	KSMBR1_2098	KSMBR1_2098	kustc0394	hypothetical protein	8.39524	0.589916
1632	KSMBR1_2100	KSMBR1_2100	kustc0397	hypothetical protein with unusual CxxxxCH motiv	11.2984	9.29054
1633	KSMBR1_2102	KSMBR1_2102	kustc1139	hypothetical protein	28.6432	36.5212
1634	KSMBR1_2105	KSMBR1_2105	kustc0402	hypothetical protein	8.07531	4.94055
1635	KSMBR1_2106	KSMBR1_2106	kustc0403	hypothetical protein	44.3573	39.8184
1636	KSMBR1_2107	KSMBR1_2107	kustc0404	hypothetical protein	26.1464	35.0061
1637	KSMBR1_2108	KSMBR1_2108	kustc0405	hypothetical protein	37.6802	16.137
1638	KSMBR1_2109	KSMBR1_2109	kustc0407	hypothetical protein	15.8359	17.4324
1639	KSMBR1_2110	KSMBR1_2110	kustc0408	hypothetical protein	18.2328	9.76433
1640	KSMBR1_2111	KSMBR1_2111	kustc0409	hypothetical protein	4.53399	7.97035
1641	KSMBR1_2112	KSMBR1_2112	kustc0410	hypothetical protein	16.3898	11.2428
1642	KSMBR1_2113	KSMBR1_2113	kustc0411	hypothetical protein	17.932	16.4359
1643	KSMBR1_2114	KSMBR1_2114	kustc0413	hypothetical protein	26.4963	26.2775
1644	KSMBR1_2115	KSMBR1_2115	kustc0400	hypothetical protein	19.759	37.5863
1645	KSMBR1_2118	hagH_1	kustc0416	similar to hydroxyacylglutathione hydrolase (glyoxylase II)	43.3771	47.4086
1646	KSMBR1_2119	KSMBR1_2119	#N/A	hypothetical protein	15.1969	26.3718
1647	KSMBR1_2120	KSMBR1_2120	kustc0418	hypothetical protein	6.51417	21.195
1648	KSMBR1_2121	KSMBR1_2121	kustc1139	hypothetical protein	27.3129	39.4835
1649	KSMBR1_2122	KSMBR1_2122	#N/A	hypothetical protein	6.39261	15.4712
1650	KSMBR1_2123	KSMBR1_2123	kustc0419	hypothetical protein	15.2164	27.6563
1651	KSMBR1_2124	KSMBR1_2124	kustc0420	hypothetical protein	28.0528	38.5716
1652	KSMBR1_2126	KSMBR1_2126	kustc0420	hypothetical protein	40.3126	69.4848
1653	KSMBR1_2127	KSMBR1_2127	#N/A	hypothetical protein	20.6499	44.5011
1654	KSMBR1_2138	KSMBR1_2138	kustc0425	hypothetical protein	855.211	1280.37
1655	KSMBR1_2139	KSMBR1_2139	kustc0426	hypothetical protein	33.5191	26.2742
1656	KSMBR1_2140	fixP	kustc0427	similar to cbb3-type cytochrome c oxidase subunit CcoP	80.3062	118.165
1657	KSMBR1_2141	KSMBR1_2141	kustc0428	hypothetical protein	15.7131	38.9541
1658	KSMBR1_2142	ccoN	kustc0429	strongly similar to cbb3-type cytochrome c oxidase subunit 1 CcoN	69.8892	61.352
1659	KSMBR1_2144	KSMBR1_2144	kustc0433	Bacterial membrane protein YfhO	19.7349	13.1041
1660	KSMBR1_2145	hagH_2	kustc0435	similar to hydroxyacylglutathione hydrolase (glyoxalase II)	59.1618	48.2613
1661	KSMBR1_2146	KSMBR1_2146	kustc0436	hypothetical protein	50.5845	54.2493
1662	KSMBR1_2148	gyrB_2	kustc0439	strongly similar to DNA gyrase subunit B	122.069	172.398
1663	KSMBR1_2149	KSMBR1_2149	kustc0440	hypothetical protein	19.0657	30.4135
1664	KSMBR1_2150	dnaN	kustc0441	similar to DNA polymerase III beta subunit	69.7415	85.0706
1665	KSMBR1_2151	dnaA_1	kustc0442	similar to chromosomal replication initiator protein DnaA	31.7131	38.6587
1666	KSMBR1_2152	KSMBR1_2152	kustc0443	hypothetical protein	14.6878	2.27152
1667	KSMBR1_2154	atzA	kustc0444	similar to chlorohydrolase/deaminase family protein	8.39425	25.0127
1668	KSMBR1_2155	mtaP_1	kustc0446	similar to 5'-methylthioadenosine phosphorylase	25.0373	28.1848
1669	KSMBR1_2156	KSMBR1_2156	kustc0447	hypothetical protein	34.1626	33.1973
1670	KSMBR1_2157	cimA	kustc0449	similar to (R)-citramalate synthase	145.144	181.12
1671	KSMBR1_2158	sucC	kustc0452	strongly similar to succinyl CoA-synthetase subunit b	56.3492	71.6059
1672	KSMBR1_2159	sucD	kustc0453	strongly similar to succinyl-CoA synthetase alpha chain	44.7779	55.1573
1673	KSMBR1_2160	KSMBR1_2160	kustc0454	hypothetical protein	58.5288	106.231
1674	KSMBR1_2161	KSMBR1_2161	kustc0456	hypothetical protein	395.874	872.064
1675	KSMBR1_2162	KSMBR1_2162	kustc0457	hypothetical protein	1631.47	3816.63
1676	KSMBR1_2163	hao_2	kustc0458	similar to hydroxylamine oxidoreductase	1942.61	4728.32
1677	KSMBR1_2164	uvrA_1	kustc0460	strongly similar to exinuclease ABC, protein A	9.69531	16.6567
1678	KSMBR1_2165	KSMBR1_2165	kustc0461	hypothetical protein	36.138	26.7199
1679	KSMBR1_2166	KSMBR1_2166	kustc0462	hypothetical protein	79.1615	80.58
1680	KSMBR1_2168	zupT	kustc0464	Zinc transporter ZupT	55.1067	75.4116
1681	KSMBR1_2169	KSMBR1_2169	kustc0465	hypothetical protein	42.415	48.86
1682	KSMBR1_2170	KSMBR1_2170	kustc0466	strongly similar to N-acetylmuramoyl-L-alanine amidase (T7 lysozyme)	185.532	320.225
1683	KSMBR1_2171	KSMBR1_2171	kustc0467	hypothetical protein	17.4447	20.2958
1684	KSMBR1_2173	KSMBR1_2173	kustc0469	hypothetical protein	59.5117	95.4661
1685	KSMBR1_2174	KSMBR1_2174	#N/A	hypothetical protein	290.879	334.858
1686	KSMBR1_2175	hdaC	kustc0472	similar to histone deacetylase	20.602	17.0851
1687	KSMBR1_2176	crp_1	kustc0474	similar to catabolite gene activator (cAMP receptor protein, cAMP-regulatory protein)	113.741	152.09
1688	KSMBR1_2178	KSMBR1_2178	#N/A	hypothetical protein	33.147	8.98281
1689	KSMBR1_2179	KSMBR1_2179	#N/A	hypothetical protein	7.59025	46.3492
1690	KSMBR1_2180	KSMBR1_2180	kustc0478	hypothetical protein	34.8189	2.82317
1691	KSMBR1_2181	KSMBR1_2181	kustc0480	hypothetical protein	15.0448	1.93747
1692	KSMBR1_2182	KSMBR1_2182	kustc0481	hypothetical protein	31.2629	30.3114
1693	KSMBR1_2183	KSMBR1_2183	kustc0482	hypothetical two-component response regulator protein	28.4199	40.4644
1694	KSMBR1_2184	fixL_2	kustc0483	similar to sensor histidine kinase protein	36.6159	47.1674
1695	KSMBR1_2185	napA	kustc0484	similar to FeS molybdopterin oxidoreductase proteins	44.5029	65.6311
1696	KSMBR1_2186	gidA	kustc0485	similar to putative glucose inhibited division protein A	115.302	132.785
1697	KSMBR1_2187	KSMBR1_2187	kustc0486	hypothetical protein	90.1552	133.391
1698	KSMBR1_2189	KSMBR1_2189	#N/A	hypothetical protein	416.229	793.734
1699	KSMBR1_2190	KSMBR1_2190	kustc0488	similar to DNA polymerase III clamp loader small subunit	202.669	276.561
1700	KSMBR1_2191	KSMBR1_2191	kustc0489	hypothetical protein	49.6919	43.0958
1701	KSMBR1_2192	KSMBR1_2192	kustc0490	hypothetical protein	25.0668	34.2877
1702	KSMBR1_2194	KSMBR1_2194	kustc0492	hypothetical protein	5.03174	33.6324
1703	KSMBR1_2195	pcm	kustc0494	Protein-L-isoaspartate O-methyltransferase	4.05129	14.6385
1704	KSMBR1_2196	KSMBR1_2196	kustc0495	hypothetical protein	7.63103	25.6578
1705	KSMBR1_2197	KSMBR1_2197	kustc0496	hypothetical protein	80.8496	107.872
1706	KSMBR1_2198	KSMBR1_2198	#N/A	hypothetical protein	8.84966	11.0269
1707	KSMBR1_2199	KSMBR1_2199	kustc0499	hypothetical protein	30.0852	30.7242
1708	KSMBR1_2200	KSMBR1_2200	kustc0500	hypothetical protein	30.6503	30.3993
1709	KSMBR1_2201	KSMBR1_2201	kustc0501	hypothetical protein	118.941	165.188
1710	KSMBR1_2202	acs	kustc0502	similar to acetyl-CoA synthetase (ADP-forming) alpha subunit	46.9172	51.9179
1711	KSMBR1_2203	moxR	kustc0504	similar to methanol dehydrogenase regulatory protein	77.5828	116.827
1712	KSMBR1_2204	KSMBR1_2204	kustc0505	hypothetical protein	38.2887	22.9031
1713	KSMBR1_2205	pgm	kustc0508	similar to phosphoglucomutase	85.0588	79.9839
1714	KSMBR1_2206	KSMBR1_2206	kustc0509	hypothetical protein	76.6445	103.025
1715	KSMBR1_2214	KSMBR1_2214	kustc0533	putative tpr repeat protein	10.3902	17.4503
1716	KSMBR1_2215	KSMBR1_2215	kustc0534	strongly similar to 30S ribosomal protein S15	166.555	434.29
1717	KSMBR1_2216	KSMBR1_2216	kustc0535	stronly similar to polynucleotide phosphorylase (PNPase)	266.377	398.448
1718	KSMBR1_2217	KSMBR1_2217	kustc0536	similar to Cold shock protein (CspB)	1074.82	1394.29
1719	KSMBR1_2218	KSMBR1_2218	#N/A	putative orf	83.3305	83.1344
1720	KSMBR1_2219	KSMBR1_2219	kustc0539	similar to sigma-54 dependent transcriptional response regulator	69.5703	67.2576
1721	KSMBR1_2220	KSMBR1_2220	kustc0540	putative orf	13.6957	10.4944
1722	KSMBR1_2221	KSMBR1_2221	kustc0541	strongly similar to peroxiredoxin (thioredoxin peroxidase)	676.846	829.828
1723	KSMBR1_2222	KSMBR1_2222	kustc0543	putative orf	67.0213	89.9287
1724	KSMBR1_2223	KSMBR1_2223	#N/A	putative orf	66.3411	88.2607
1725	KSMBR1_2224	KSMBR1_2224	kustc0546	similar to molybdopterin oxidoreductase, molybdopterin-containing subunit	48.9428	58.2135
1726	KSMBR1_2226	spsQ_3	kustc0529	similar to family 2 glycosyltransferase SpsQ	38.5408	31.3423
1727	KSMBR1_2227	KSMBR1_2227	kustc0528	hypothetical protein	54.135	75.2986
1728	KSMBR1_2229	uap1	kustc0526	similar to UDP-N-acetylglucosamine pyrophosphorylase	39.846	56.6153
1729	KSMBR1_2230	KSMBR1_2230	kustc0547	hypothetical protein	14.7942	16.0548
1730	KSMBR1_2231	KSMBR1_2231	kustc0548	hypothetical protein	15.5278	16.9267
1731	KSMBR1_2233	metF	kustc0552	similar to 5,10-methylenetetrahydrofolate reductase	108.967	141.849
1732	KSMBR1_2234	KSMBR1_2234	#N/A	hypothetical protein	254.453	255.942
1733	KSMBR1_2235	KSMBR1_2235	kustc0554	hypothetical protein	36.2312	22.159
1734	KSMBR1_2236	gdh_2	kustc0555	strongly similar to glutamate dehydrogenase	58.3533	49.2252
1735	KSMBR1_2238	cdo1	kustc0557	similar to cysteine dioxygenase type I	55.0007	74.7793
1736	KSMBR1_2239	fabG_3	kustc0558	similar to 3-oxoacyl-[acyl carrier protein] reductase	33.6906	47.6958
1737	KSMBR1_2240	KSMBR1_2240	kustc0559	Quinohemoprotein amine dehydrogenase A, alpha subunit, haem binding	64.7485	57.0977
1738	KSMBR1_2241	pfk	#N/A	strongly similar to 6-phosphofructokinase	143.348	114.342
1739	KSMBR1_2242	KSMBR1_2242	#N/A	similar to cytochrome c6	263.475	197.566
1740	KSMBR1_2243	KSMBR1_2243	kustc0564	hypothetical protein	320.577	298.62
1741	KSMBR1_2244	KSMBR1_2244	kustc0565	similar to superoxide reductase	299.655	296.549
1742	KSMBR1_2245	KSMBR1_2245	kustc0566	similar to ferredoxin	169.736	150.973
1743	KSMBR1_2246	hsp_2	kustc0567	similar to small heat shock protein	292.762	316.622
1744	KSMBR1_2247	hsp_3	kustc0568	similar to small heat shock protein	170.492	263.977
1745	KSMBR1_2248	dprA	kustc0569	strongly similar to competence protein DprA	13.0819	9.99491
1746	KSMBR1_2249	aroB	kustc0570	similar to 3-dehydroquinate synthase	14.3791	23.9939
1747	KSMBR1_2250	atpD_1	kustc0572	strongly similar to ATPD subunit beta of ATP synthase	62.901	67.9851
1748	KSMBR1_2251	atpC_1	kustc0573	similar to ATPC subunit epsilon of ATP synthase	27.5197	31.86
1749	KSMBR1_2252	KSMBR1_2252	kustc0574	hypothetical protein	35.1326	60.6557
1750	KSMBR1_2253	atpB_1	kustc0575	similar to ATPB subunit a of ATP synthase	4.92725	19.584
1751	KSMBR1_2254	atpE_1	kustc0576	strongly similar to ATPE subunit c of ATP synthase	28.955	22.3674
1752	KSMBR1_2255	KSMBR1_2255	kustc0577	hypothetical protein	50.9198	54.6526
1753	KSMBR1_2256	atpA_1	kustc0578	strongly similar to ATPA subunit alpha of ATP synthase	32.2671	35.73
1754	KSMBR1_2257	atpG_1	kustc0579	similar to ATPG subunit gamma of ATP synthase	22.4212	31.9155
1755	KSMBR1_2258	KSMBR1_2258	kustc0580	hypothetical protein	56.4029	65.07
1756	KSMBR1_2259	KSMBR1_2259	kustc0581	hypothetical protein	53.9016	62.8893
1757	KSMBR1_2262	KSMBR1_2262	kustc0585	hypothetical protein	19.3612	20.9599
1758	KSMBR1_2263	KSMBR1_2263	kustc0586	hypothetical protein	32.3815	50.4151
1759	KSMBR1_2267	KSMBR1_2267	kustc0589	hypothetical protein	8.73007	2.00292
1760	KSMBR1_2269	KSMBR1_2269	#N/A	Plasmid stabilisation system protein	27.9336	19.8385
1761	KSMBR1_2270	KSMBR1_2270	kustc0593	hypothetical protein	22.2509	10.5577
1762	KSMBR1_2272	KSMBR1_2272	kustc0595	hypothetical protein	23.6982	35.6487
1763	KSMBR1_2273	KSMBR1_2273	kustc0596	hypothetical protein	17.0914	26.8365
1764	KSMBR1_2274	KSMBR1_2274	kustc0598	hypothetical protein	69.9671	46.5287
1765	KSMBR1_2275	KSMBR1_2275	kustc0599	hypothetical protein	63.4277	119.274
1766	KSMBR1_2276	KSMBR1_2276	#N/A	hypothetical protein	151.215	159.713
1767	KSMBR1_2277	KSMBR1_2277	kustc0600	hypothetical protein	16.086	22.1388
1768	KSMBR1_2281	KSMBR1_2281	kustc0424	putative orf	80.3143	232.794
1769	KSMBR1_2282	KSMBR1_2282	kustc0603	hypothetical protein	104.207	88.8044
1770	KSMBR1_2283	KSMBR1_2283	kustc0604	hypothetical protein	265.892	280.701
1771	KSMBR1_2284	KSMBR1_2284	kustc0605	hypothetical protein	196.492	193.27
1772	KSMBR1_2285	KSMBR1_2285	kustc0606	hypothetical protein	213.552	244.22
1773	KSMBR1_2286	KSMBR1_2286	kustc0610	hypothetical protein	105.49	99.9699
1774	KSMBR1_2287	KSMBR1_2287	kustc0611	hypothetical protein	70.0553	121.545
1775	KSMBR1_2288	KSMBR1_2288	#N/A	hypothetical protein	109.813	109.254
1776	KSMBR1_2290	KSMBR1_2290	kustc0614	hypothetical protein	53.7646	39.2169
1777	KSMBR1_2334	tnpA_12	kustb0253	similar to transposase	233.3	287.111
1778	KSMBR1_2336	KSMBR1_2336	kustc0665	hypothetical protein	32.172	27.0532
1779	KSMBR1_2337	KSMBR1_2337	kustc0666	hypothetical protein	27.0469	3.46705
1780	KSMBR1_2338	KSMBR1_2338	kuste4234	hypothetical protein	187.415	207.682
1781	KSMBR1_2339	ltrA_2	kustb0192	strong similarity to group II intron-encoded protein LtrA	35.7794	4.13862
1782	KSMBR1_2341	KSMBR1_2341	kustc0669	hypothetical protein	75.567	86.7391
1783	KSMBR1_2343	KSMBR1_2343	#N/A	hypothetical protein	24.5053	31.9286
1784	KSMBR1_2345	KSMBR1_2345	#N/A	hypothetical protein	12.795	27.5662
1785	KSMBR1_2346	KSMBR1_2346	#N/A	hypothetical protein	56.1799	90.8191
1786	KSMBR1_2353	tig	kustc0676	similar to trigger factor (TF)	316.809	520.223
1787	KSMBR1_2354	clpP	kustc0677	strongly similar to ATP-dependent Clp protease proteolytic subunit ClpP	420.062	614.827
1788	KSMBR1_2355	KSMBR1_2355	kustc0678	hypothetical protein	2185.69	3693.54
1789	KSMBR1_2356	KSMBR1_2356	kustc0679	hypothetical protein	129.446	113.943
1790	KSMBR1_2357	sdhA	kustc0680	similar to succinate dehydrogenase subunit A	51.8921	71.7137
1791	KSMBR1_2358	sdhC	kustc0681	similar to succinate dehydrogenase subunit C	22.4992	3.16195
1792	KSMBR1_2359	sdhD	kustc0682	similar to succinate dehydrogenase subunit D	41.4727	29.0616
1793	KSMBR1_2361	murC_1	kustc0684	similar to UDP-N-acetylmuramate:L-alanine ligase MurC	30.0519	41.6582
1794	KSMBR1_2362	speD	kustc0685	similar to S-adenosylmethionine decarboxylase proenzyme (AdoMetDC)	40.4372	46.4086
1795	KSMBR1_2363	speE	kustc0686	similar to spermidine synthase (putrescine aminopropyltransferase) (SPDSY)	85.7691	83.557
1796	KSMBR1_2364	ogt	kustc0687	strongly similar to methylated-DNA-protein-cysteine S-methyltransferase	95.5292	103.417
1797	KSMBR1_2365	KSMBR1_2365	kustc0688	hypothetical protein	39.4269	66.373
1798	KSMBR1_2367	KSMBR1_2367	kustc0690	hypothetical protein	130.751	166.433
1799	KSMBR1_2368	KSMBR1_2368	kustc0691	hypothetical protein	35.4539	18.9299
1800	KSMBR1_2369	hdh_2	kustc0694	hydrazine dehydrogenase	26718.4	24536.7
1801	KSMBR1_2370	rfe_4	kustc0695	similar to N-acetylglucosaminyltransferases (O-GlcNAc transferase)	113.746	195.576
1802	KSMBR1_2371	add	kustc0696	similar to adenosine deaminase	65.913	43.7011
1803	KSMBR1_2372	KSMBR1_2372	kustc0698	hypothetical protein	68.0033	62.7325
1804	KSMBR1_2373	gpgS_1	kustc0699	Glucosyl-3-phosphoglycerate synthase	90.764	113.334
1805	KSMBR1_2374	mpgP	kustc0700	similar to mannosyl-3-phosphoglycerate phosphatase	40.8986	33.9369
1806	KSMBR1_2375	malF	kustc0701	strongly similar to trehalose/maltose transport protein MalF	12.5042	14.2733
1807	KSMBR1_2376	malE	kustc0702	similar to trehalose/maltose binding protein MalE	6.61971	7.65696
1808	KSMBR1_2377	KSMBR1_2377	kustc0705	hypothetical protein	170.099	211.38
1809	KSMBR1_2379	glcD	kustc0709	similar to glycolate oxidase subunit GlcD	53.7595	74.531
1810	KSMBR1_2380	aspC_2	kustc0710	strongly similar to aspartate aminotransferase AspC	72.2793	78.5999
1811	KSMBR1_2381	KSMBR1_2381	kustc0712	similar to NAD(P) oxidoreductase, FAD-containing subunit	237.168	374.635
1812	KSMBR1_2382	nuoF_3	kustc0713	similar to NADH:ubiquinone oxidoreductase 51 kDa subunit	175.817	280.946
1813	KSMBR1_2383	nuoE_3	kustc0714	similar to NADH:ubiquinone oxidoreductase 24 kDa subunit, mitochondrial precursor	181.633	264.69
1814	KSMBR1_2384	dnaG	kustc0715	similar to DNA primase	78.2791	88.241
1815	KSMBR1_2385	rpoD_1	kustc0717	strongly similar to transcription initiation factor sigma RpoD	134.622	203.047
1816	KSMBR1_2386	KSMBR1_2386	kustc0718	Putative zinc ribbon domain protein	123.095	207.4
1817	KSMBR1_2387	hisF	kustc0721	strongly similar to imidazole glycerol phosphate synthase subunit HisF	67.3761	107.962
1818	KSMBR1_2388	thiG	kustc0722	strongly similar to thiamin biosynthesis protein ThiG	95.7933	99.9669
1819	KSMBR1_2389	thiS	kustc0723	similar to thiS (Thiamine biosynthesis)	63.3824	39.6577
1820	KSMBR1_2390	KSMBR1_2390	kustc0724	hypothetical protein	60.0826	68.5952
1821	KSMBR1_2391	KSMBR1_2391	kustc0725	hypothetical protein	39.7755	52.2229
1822	KSMBR1_2392	KSMBR1_2392	#N/A	hypothetical protein	125.588	245.894
1823	KSMBR1_2395	KSMBR1_2395	kustc0729	hypothetical iron sulfur protein	16.6596	17.9761
1824	KSMBR1_2396	KSMBR1_2396	kustc0730	methionine synthase	34.0324	47.8156
1825	KSMBR1_2397	nqrDE_1	kustc0731	strongly similar to Na(+)-translocating NADH:quinone reductase	95.7617	100.284
1826	KSMBR1_2398	nqrDE_2	kustc0732	similar to Na(+)-translocating NADH:quinone reductase	116.368	143.454
1827	KSMBR1_2399	ilvN	#N/A	strongly similar to acetolactate synthase regulatory subunit	354.666	363.998
1828	KSMBR1_2400	ilvC	kustc0734	strongly similar to ketol-acid reductoisomerase	406.024	539.098
1829	KSMBR1_2401	surA_2	kustc0735	similar to peptidyl-prolyl cis-trans isomerase (survival protein SurA precursor)	683.227	828.819
1830	KSMBR1_2402	KSMBR1_2402	kustc0288	hypothetical protein	47.0915	49.3831
1831	KSMBR1_2403	KSMBR1_2403	kustc0741	hypothetical protein	116.691	163.077
1832	KSMBR1_2404	KSMBR1_2404	kustc0742	hypothetical protein	116.386	189.885
1833	KSMBR1_2405	moaA/nirJ/ppqE	kustc0743	similar to moaA/nifB/ppqE/nirJ protein family for cofactor bionsynthesis	135.953	223.28
1834	KSMBR1_2406	KSMBR1_2406	kustc0745	Dicarboxylate transport	23.009	32.8728
1835	KSMBR1_2408	KSMBR1_2408	#N/A	hypothetical protein	94.8746	93.9289
1836	KSMBR1_2409	KSMBR1_2409	#N/A	hypothetical protein	120.595	222.86
1837	KSMBR1_2410	pgp	kustc0747	similar to phosphoglycolate phosphatase	100.958	151.119
1838	KSMBR1_2411	KSMBR1_2411	#N/A	hypothetical protein	104.853	98.8905
1839	KSMBR1_2412	KSMBR1_2412	kustc0748	hypothetical protein	136.102	262.109
1840	KSMBR1_2413	KSMBR1_2413	kustc0749	hypothetical protein	231.658	392.034
1841	KSMBR1_2414	KSMBR1_2414	kustc0750	Putative addiction module component	23.1036	51.4985
1842	KSMBR1_2415	KSMBR1_2415	kustc0751	hypothetical protein	94.5381	174.25
1843	KSMBR1_2416	KSMBR1_2416	kustc0752	conserver hypothetical protein	21.1382	28.1475
1844	KSMBR1_2417	KSMBR1_2417	kustc0754	hypothetical protein	59.412	67.3031
1845	KSMBR1_2418	KSMBR1_2418	kustc0755	similar to Na+/H+ antiporter	15.2807	13.6894
1846	KSMBR1_2419	KSMBR1_2419	#N/A	transfer-messenger RNA, SsrA	160101	183939
1847	KSMBR1_2420	KSMBR1_2420	kustc0759	hypothetical protein	13.3772	25.7943
1848	KSMBR1_2421	KSMBR1_2421	kustc0760	hypothetical protein	15.9512	29.0981
1849	KSMBR1_2422	KSMBR1_2422	kustc0761	hypothetical protein	5.74134	2.53361
1850	KSMBR1_2423	KSMBR1_2423	kustc0762	similar to HtrA-like protein	82.2716	76.923
1851	KSMBR1_2424	KSMBR1_2424	kustc0764	similar to 1-acyl-sn-glycerol-3-phosphate acyltransferase (1-AGPacyltransferase) (1-AGPAT) (lysophosphatidic acid acyltransferase) (LPAAT).	220.237	380.163
1852	KSMBR1_2425	KSMBR1_2425	kustc0765	similar to O-linked GlcNAc transferase	144.956	184.384
1853	KSMBR1_2426	KSMBR1_2426	#N/A	hypothetical protein	43.8675	72.3216
1854	KSMBR1_2427	KSMBR1_2427	kustc0767	hypothetical protein	150.906	112.086
1855	KSMBR1_2428	cut	kustc0768	strongly similar to divalent cation tolerance protein	78.6439	112.582
1856	KSMBR1_2429	KSMBR1_2429	kustc0769	hypothetical protein	64.9795	130.452
1857	KSMBR1_2430	KSMBR1_2430	kustc0770	similar to O-linked GlcNAc transferase	36.4487	60.7988
1858	KSMBR1_2431	cpsE	kustc0771	strongly similar to galactosyl transferase CpsE	149.93	112.796
1859	KSMBR1_2432	KSMBR1_2432	kustc0773	similar to O-linked GlcNAc transferase	48.2798	40.2074
1860	KSMBR1_2433	cpsA	kustc0774	similar to capsular polysaccharide synthesis protein	58.5484	57.7509
1861	KSMBR1_2434	cooF	kustc0775	Iron-sulfur protein	216.184	252.202
1862	KSMBR1_2435	exbD	kustc0776	similar to biopolymer transport ExbD protein	53.0461	41.7388
1863	KSMBR1_2436	KSMBR1_2436	kustc0777	hypothetical protein	35.6271	20.5591
1864	KSMBR1_2437	KSMBR1_2437	kustc0778	hypothetical protein	6.09457	5.59307
1865	KSMBR1_2438	KSMBR1_2438	kustc0779	hypothetical protein	60.3149	34.3825
1866	KSMBR1_2439	exbB	kustc0780	similar to biopolymer transport ExbB peptide	22.5009	40.4696
1867	KSMBR1_2440	KSMBR1_2440	kustc0781	hypothetical protein	62.5087	81.6075
1868	KSMBR1_2442	KSMBR1_2442	kustc0784	strongly similar to GTP-binding protein	52.7281	61.6948
1869	KSMBR1_2443	pyrE	kustc0786	similar to orotate phosphoribosyl transferase	81.8993	122.585
1870	KSMBR1_2444	KSMBR1_2444	kustc0790	hypothetical protein	63.3248	39.4751
1871	KSMBR1_2445	KSMBR1_2445	kustc0792	hypothetical protein	40.7642	31.6649
1872	KSMBR1_2446	KSMBR1_2446	kustc0793	hypothetical protein	28.692	27.7997
1873	KSMBR1_2448	KSMBR1_2448	kustc0795	hypothetical protein	13.6593	14.339
1874	KSMBR1_2449	KSMBR1_2449	kustc0796	hypothetical protein	12.9645	26.9287
1875	KSMBR1_2450	KSMBR1_2450	#N/A	similar to type IIS restriction/modification enzyme; site-specific DNA methyltransferase (adenine specific)	0.878594	2.88291
1876	KSMBR1_2452	KSMBR1_2452	kustc0803	hypothetical protein	30.1439	18.6709
1877	KSMBR1_2453	KSMBR1_2453	kustc0804	hypothetical protein	46.1231	15.5564
1878	KSMBR1_2454	KSMBR1_2454	kustc0805	hypothetical protein	11.7849	42.4076
1879	KSMBR1_2455	KSMBR1_2455	#N/A	hypothetical protein	51.3081	55.6284
1880	KSMBR1_2456	KSMBR1_2456	kustc0807	hypothetical protein	33.646	63.1745
1881	KSMBR1_2457	KSMBR1_2457	#N/A	hypothetical protein	27.1392	27.1413
1882	KSMBR1_2458	KSMBR1_2458	kustc0809	hypothetical protein	68.7801	100.743
1883	KSMBR1_2459	KSMBR1_2459	kustc0810	hypothetical protein	112.306	102.288
1884	KSMBR1_2460	KSMBR1_2460	kustc0811	hypothetical protein	70.3105	68.4718
1885	KSMBR1_2461	gerN	kustc0812	similar to sodium/potassium proton antiport protein GerN	42.771	39.065
1886	KSMBR1_2462	KSMBR1_2462	kustc0814	hypothetical protein	83.5034	86.2573
1887	KSMBR1_2463	KSMBR1_2463	kustc0816	strongly similar to dam-replacing protein	20.6282	11.9356
1888	KSMBR1_2464	KSMBR1_2464	kustc0811	hypothetical protein	94.1356	97.6973
1889	KSMBR1_2465	KSMBR1_2465	kustc0818	similar to sodium/calcium/potassium exchanger NCKX1	37.0039	61.2717
1890	KSMBR1_2466	KSMBR1_2466	kustc0820	hypothetical protein	52.1696	62.0128
1891	KSMBR1_2467	KSMBR1_2467	kustc0821	similar to Na(+)/H(+) antiporter	73.1838	91.9507
1892	KSMBR1_2468	nuoA_1	kustc0822	similar to to proton-translocating NADH dehydrogenase I chain A (NuoA)	119.276	39.4311
1893	KSMBR1_2469	nuoB_1	kustc0823	strongly similar to proton-translocating NADH dehydrogenase I chain B	305.689	191.711
1894	KSMBR1_2470	nuoC	kustc0824	strongly similar to to proton-translocating NADH dehydrogenase I chain C (NuoC)	214.495	126.427
1895	KSMBR1_2471	nuoD	kustc0825	strongly similar to to proton-translocating NADH dehydrogenase I 49 kDa subunit (NuoD)	250.892	112.119
1896	KSMBR1_2472	nuoE_4	kustc0826	similar to to proton-translocating NADH dehydrogenase I, 24 kDa subunit (NuoE)	244.157	75.3484
1897	KSMBR1_2473	nuoF_2_2	kustc0827	similar to proton-translocating NADH dehydrogenase I, 51 kDa subunit (NuoF)	352.218	228.947
1898	KSMBR1_2474	KSMBR1_2474	kustc0828	similar to molybdopterin oxidoreductase, molybdopterin-containing subunit/ NuoG subunit of NADH dehydrogenase I	226.798	118.533
1899	KSMBR1_2475	KSMBR1_2475	kustc0831	hypothetical protein	51.7197	18.6972
1900	KSMBR1_2476	KSMBR1_2476	#N/A	hypothetical protein	108.222	77.3711
1901	KSMBR1_2477	KSMBR1_2477	kustc0833	hypothetical protein	206.569	172.885
1902	KSMBR1_2478	nuoH_1	kustc0834	stongly similar to NADH dehydrogenase subunit	130.375	79.2432
1903	KSMBR1_2479	nuoI_1	kustc0835	strongly similar to NADH dehydrogenase I subunit I	118.575	88.5744
1904	KSMBR1_2480	nuoJ_1	kustc0836	similar to NADH dehydrogenase I subunit J	149.394	63.3029
1905	KSMBR1_2481	nuoK_1	kustc0837	similar to NADH dehydrogenase I subunit K	89.5646	88.3353
1906	KSMBR1_2482	nuoL_1	kustc0838	strongly similar to NAD(P)H:quinone oxidoreductase chain 5	180.779	109.621
1907	KSMBR1_2483	nuoM_1	kustc0840	similar to NADH:ubiquinone oxidoreductase subunit M	115.847	79.5298
1908	KSMBR1_2484	KSMBR1_2484	kustc0841	hypothetical protein	20.1249	22.8199
1909	KSMBR1_2485	nuoN_1	kustc0842	similar to NAD(P)H-quinone oxidoreductase chain 2	150.844	85.9892
1910	KSMBR1_2486	KSMBR1_2486	#N/A	hypothetical protein	178.66	142.783
1911	KSMBR1_2487	KSMBR1_2487	kustc0847	hypothetical protein	137.149	55.9436
1912	KSMBR1_2488	KSMBR1_2488	kustc0848	hypothetical protein	97.1329	57.4846
1913	KSMBR1_2489	KSMBR1_2489	#N/A	hypothetical protein	17.9264	19.9714
1914	KSMBR1_2490	KSMBR1_2490	kustc0850	hypothetical protein	4.59307	7.79444
1915	KSMBR1_2491	rcc1_2	kustc0851	similar to regulator of chromosome condensation	55.8442	74.9756
1916	KSMBR1_2492	cysQ	kustc0852	similar to cysteine biosynthesis protein CysQ	52.2511	47.0252
1917	KSMBR1_2493	KSMBR1_2493	kustc0853	similar to response regulator protein	44.1076	29.2929
1918	KSMBR1_2494	ntrY	kustc0855	similar to sensor histidine kinase/response regulator protein NtrY	10.3153	19.521
1919	KSMBR1_2495	ntrC_2	kustc0856	strongly similar to sigma 54 response regulator protein ntrC	20.1752	18.276
1920	KSMBR1_2496	sppA	kustc0857	similar to signal peptide peptidase	26.3123	41.5877
1921	KSMBR1_2497	KSMBR1_2497	kustc0858	hypothetical protein	28.827	13.4202
1922	KSMBR1_2498	KSMBR1_2498	kustc0860	similar to thiol-disulfide oxidoreductase	48.4008	66.0715
1923	KSMBR1_2501	KSMBR1_2501	kustc0863	hypothetical protein	48.4807	49.6405
1924	KSMBR1_2502	KSMBR1_2502	kustc0864	strongly similar to NaDC-2	18.748	28.6508
1925	KSMBR1_2503	KSMBR1_2503	#N/A	hypothetical protein	6.1067	28.8765
1926	KSMBR1_2505	KSMBR1_2505	kustc0865	hypothetical protein	22.1111	18.2029
1927	KSMBR1_2506	msbA_1_2	kustc0868	similar to ATP-binding transport protein; multicopy suppressor of htrB	12.2659	14.5645
1928	KSMBR1_2511	xpsD	kustc0873	Type II secretion system protein D precursor	32.7054	23.1287
1929	KSMBR1_2512	KSMBR1_2512	kustc0876	hypothetical protein	34.0209	23.6708
1930	KSMBR1_2513	KSMBR1_2513	kustc0877	hypothetical proetein	38.0008	21.4401
1931	KSMBR1_2514	KSMBR1_2514	kustc0879	Competence protein A	63.1332	44.05
1932	KSMBR1_2515	KSMBR1_2515	kustc0880	similar to tRNA isopentenylpyrophosphate transferase	51.533	57.0226
1933	KSMBR1_2516	KSMBR1_2516	kustc0882	Colicin V production protein	57.5833	53.2734
1934	KSMBR1_2517	KSMBR1_2517	kustc0883	similar to O-linked GlcNAc transferase	63.3256	40.7926
1935	KSMBR1_2518	KSMBR1_2518	#N/A	hypothetical protein	36.0993	29.4231
1936	KSMBR1_2520	comA	kustc0885	similar to competence protein ComA	6.02422	5.45878
1937	KSMBR1_2521	KSMBR1_2521	kustc0886	hypothetical protein	47.2573	42.2988
1938	KSMBR1_2522	KSMBR1_2522	#N/A	hypothetical protein	7.98648	26.4098
1939	KSMBR1_2523	fsaA_1	kustc0887	similar to fructose-6-phosphate aldolase 1	32.3264	35.2502
1940	KSMBR1_2524	KSMBR1_2524	kustc0889	hypothetical protein	26.2812	33.1069
1941	KSMBR1_2525	clpX	kustc0890	strongly similar to ATPase subunit	55.5489	106.01
1942	KSMBR1_2526	KSMBR1_2526	kustc0891	hypothetical protein	69.9764	138.322
1943	KSMBR1_2527	parA_4	kustc0893	similar to ATPase involved in chromosome partitioning	141.228	153.706
1944	KSMBR1_2528	KSMBR1_2528	kustc0894	similar to histidine kinase	26.5031	34.7547
1945	KSMBR1_2529	KSMBR1_2529	kustc0895	stongly similar to sigma 54 response regulator	97.4671	126.635
1946	KSMBR1_2530	moaA	kustc0896	similar to molybdenum cofactor biosynthesis protein A	75.1901	89.0957
1947	KSMBR1_2531	KSMBR1_2531	kustc0899	hypothetical protein	43.5086	53.4794
1948	KSMBR1_2532	KSMBR1_2532	kustc0900	hypothetical protein	15.0937	17.115
1949	KSMBR1_2534	KSMBR1_2534	kustc0902	hypothetical protein	20.8334	19.0853
1950	KSMBR1_2535	moaC	kustc0903	Strongly similar to molybdenum cofactor biosynthesis protein C	28.4962	65.1512
1951	KSMBR1_2536	KSMBR1_2536	kustc0288	hypothetical protein	57.0649	63.9984
1952	KSMBR1_2537	msbA_2_2	kustc0905	Similar to ABC Multidrug Transporter (ATP Binding Cassette)	4.75862	12.0066
1953	KSMBR1_2538	glnS	kustc0906	strongly similar to glutaminyl-tRNA synthetase	58.1934	75.8672
1954	KSMBR1_2555	KSMBR1_2555	kustc0908	hypothetical protein	6.84659	1.82898
1955	KSMBR1_2557	KSMBR1_2557	kustc0910	hypothetical protein	4.39473	2.68873
1956	KSMBR1_2558	KSMBR1_2558	kustc0911	hypothetical protein	10.2102	4.48573
1957	KSMBR1_2559	KSMBR1_2559	kustc0912	Hypothetical Protein	2.85231	0.88224
1958	KSMBR1_2560	KSMBR1_2560	kustc0913	hypothetical protein	4.62984	5.83308
1959	KSMBR1_2562	KSMBR1_2562	kustc0915	hypothetical protein	0.913928	2.44941
1960	KSMBR1_2563	KSMBR1_2563	kustc0916	hypothetical protein	2.27373	5.02601
1961	KSMBR1_2564	KSMBR1_2564	kustc0917	TonB dependent receptor	0.880678	1.406
1962	KSMBR1_2566	KSMBR1_2566	kustc0921	protein with unknown function	1.00144	2.07256
1963	KSMBR1_2569	KSMBR1_2569	kustc0929	hypothetical histidine kinase protein	10.0692	4.13747
1964	KSMBR1_2571	sigE	kustc0934	similar to RNA polymerase sigma-70 factor, ECF subfamily	6.00411	11.6728
1965	KSMBR1_2572	KSMBR1_2572	kustc0935	hypothetical protein	5.29161	3.1468
1966	KSMBR1_2573	KSMBR1_2573	kustc0936	hypothetical protein	444.83	638.498
1967	KSMBR1_2574	KSMBR1_2574	kustc0937	hypothetical protein	33.6039	37.0388
1968	KSMBR1_2575	livQ	kustc0938	6'''-hydroxyparomomycin C oxidase	63.9514	77.4522
1969	KSMBR1_2576	KSMBR1_2576	kustc0939	similar to glucoamylase	71.7495	73.5666
1970	KSMBR1_2578	KSMBR1_2578	kustc0942	hypothetical protein	20.9884	23.4172
1971	KSMBR1_2579	KSMBR1_2579	kustc0943	similar to NAD(P) oxidoreductase, FAD-containing subunit	14.3431	17.283
1972	KSMBR1_2580	KSMBR1_2580	kustc0944	hypothetical protein	72.795	84.4653
1973	KSMBR1_2582	KSMBR1_2582	kustc0422	putative transposase	350.582	462.104
1974	KSMBR1_2583	KSMBR1_2583	#N/A	hypothetical protein	19.2843	24.0288
1975	KSMBR1_2584	dsbD/ccdA	kustc0946	similar to thiol:disulfide interchange protein	39.8948	36.2199
1976	KSMBR1_2585	talB	kustc0948	similar to transaldolase B	81.1167	77.9572
1977	KSMBR1_2586	KSMBR1_2586	kustc0950	hypothetical protein	45.7986	22.8409
1978	KSMBR1_2587	KSMBR1_2587	#N/A	hypothetical protein	46.7776	50.2266
1979	KSMBR1_2588	adh1a	kustc0956	similar to alcohol dehydrogenase	47.8321	30.6921
1980	KSMBR1_2590	KSMBR1_2590	kustc0959	hypothetical protein	71.6765	79.5897
1981	KSMBR1_2591	KSMBR1_2591	kustc0960	hypothetical protein	19.1069	34.9318
1982	KSMBR1_2592	KSMBR1_2592	kustc0961	hypothetical protein	42.0845	68.3984
1983	KSMBR1_2593	KSMBR1_2593	#N/A	hypothetical protein	13.4589	29.7896
1984	KSMBR1_2594	KSMBR1_2594	#N/A	hypothetical protein	53.5601	22.4515
1985	KSMBR1_2595	KSMBR1_2595	kustc0964	hypothetical protein	47.9661	24.7216
1986	KSMBR1_2596	KSMBR1_2596	kustc0965	hypothetical protein	30.4486	43.1984
1987	KSMBR1_2597	KSMBR1_2597	kustc0966	hypothetical protein	20.023	21.5302
1988	KSMBR1_2598	tlpA	kustc0967	similar to thioredoxin-like protein	91.9826	96.3406
1989	KSMBR1_2602	KSMBR1_2602	kustc0968	hypothetical protein	155.352	101.124
1990	KSMBR1_2603	KSMBR1_2603	kustc0971	hypothetical protein	22.4832	48.8626
1991	KSMBR1_2604	KSMBR1_2604	kustc0972	hypothetical protein	59.9271	68.4572
1992	KSMBR1_2605	KSMBR1_2605	#N/A	hypothetical protein	5.42878	17.7545
1993	KSMBR1_2606	KSMBR1_2606	kustc0976	hypothetical protein	44.2492	31.4173
1994	KSMBR1_2607	KSMBR1_2607	kustc0977	hypothetical protein	14.2771	15.6923
1995	KSMBR1_2608	KSMBR1_2608	kustc0978	hypothetical protein	32.1967	34.5907
1996	KSMBR1_2610	KSMBR1_2610	kustc0978	hypothetical protein	30.4084	29.0437
1997	KSMBR1_2611	KSMBR1_2611	kustc0981	hypothetical protein	2.68158	20.2223
1998	KSMBR1_2612	KSMBR1_2612	kustc0984	similar to type IV prepilin-like proteins leader peptide processing enzyme	101.17	123.908
1999	KSMBR1_2613	motB_4	kustc0985	similar to flagellar motor protein B	199.636	447.323
[truncated: 1,180 more rows]

## Sheet: 707 genes not expressed at all
nr	K.stuttgartiensisMBR1 number	Name	K.stuttgartiensis RU1 homologue	K. stuttgartiensis MBR1 annotation	average RPKM NH4+ limited growth	average RPKM NO2- limited growth
1	KSMBR1_0001	KSMBR1_0001	#N/A	hypothetical protein	0	0
2	KSMBR1_0003	KSMBR1_0003	#N/A	hypothetical protein	0	0
3	KSMBR1_0004	KSMBR1_0004	#N/A	hypothetical protein	0	0
4	KSMBR1_0005	KSMBR1_0005	#N/A	hypothetical protein	0	0
5	KSMBR1_0006	KSMBR1_0006	#N/A	similar to DNA-methyltransferase (cytosine-specific)	0	0
6	KSMBR1_0016	KSMBR1_0016	kuste2831	hypothetical protein	0	0
7	KSMBR1_0018	KSMBR1_0018	kuste2828	hypothetical protein	0	0
8	KSMBR1_0030	KSMBR1_0030	#N/A	hypothetical protein	0	0
9	KSMBR1_0036	KSMBR1_0036	#N/A	hypothetical protein	0	0
10	KSMBR1_0037	KSMBR1_0037	#N/A	AIPR protein	0	0
11	KSMBR1_0038	KSMBR1_0038	#N/A	Reverse transcriptase (RNA-dependent DNA polymerase)	0	0
12	KSMBR1_0039	KSMBR1_0039	kuste2494	hypothetical zinc finger containing protein	0	0
13	KSMBR1_0040	exeA_1	kuste2493	similar to general secretion pathway protein A (exeA)	0	0
14	KSMBR1_0041	KSMBR1_0041	#N/A	hypothetical protein	0	0
15	KSMBR1_0042	KSMBR1_0042	#N/A	hypothetical protein	0	0
16	KSMBR1_0043	KSMBR1_0043	kuste2491	hypothetical protein	0	0
17	KSMBR1_0044	KSMBR1_0044	#N/A	hypothetical protein	0	0
18	KSMBR1_0045	KSMBR1_0045	kuste2651	hypothetical protein	0	0
19	KSMBR1_0047	KSMBR1_0047	kuste2651	hypothetical protein	0	0
20	KSMBR1_0048	KSMBR1_0048	#N/A	hypothetical protein	0	0
21	KSMBR1_0049	KSMBR1_0049	kuste2491	hypothetical protein	0	0
22	KSMBR1_0050	KSMBR1_0050	#N/A	hypothetical protein	0	0
23	KSMBR1_0051	KSMBR1_0051	kuste2492	hypothetical protein	0	0
24	KSMBR1_0052	exeA_2	kuste2493	similar to general secretion pathway protein A (exeA)	0	0
25	KSMBR1_0053	KSMBR1_0053	kuste2494	hypothetical zinc finger containing protein	0	0
26	KSMBR1_0054	KSMBR1_0054	#N/A	hypothetical protein	0	0
27	KSMBR1_0055	KSMBR1_0055	#N/A	Hypothetical Protein	0	0
28	KSMBR1_0057	KSMBR1_0057	#N/A	putative orf	0	0
29	KSMBR1_0067	tnpA_1_1	kustb0253	similar to transposase	0	0
30	KSMBR1_0068	KSMBR1_0068	#N/A	tRNA-Ser(cag)	0	0
31	KSMBR1_0083	tnpA_2_1	kustb0253	similar to transposase	0	0
32	KSMBR1_0084	KSMBR1_0084	kuste2651	hypothetical protein	0	0
33	KSMBR1_0085	KSMBR1_0085	#N/A	hypothetical protein	0	0
34	KSMBR1_0086	KSMBR1_0086	kuste2491	hypothetical protein	0	0
35	KSMBR1_0087	KSMBR1_0087	#N/A	hypothetical protein	0	0
36	KSMBR1_0088	KSMBR1_0088	#N/A	hypothetical protein	0	0
37	KSMBR1_0089	exeA_3	kuste2493	similar to general secretion pathway protein A (exeA)	0	0
38	KSMBR1_0090	KSMBR1_0090	kuste2494	hypothetical zinc finger containing protein	0	0
39	KSMBR1_0091	KSMBR1_0091	kustc0922	hypothetical protein	0	0
40	KSMBR1_0092	KSMBR1_0092	kuste4369	hypothetical protein	0	0
41	KSMBR1_0097	KSMBR1_0097	#N/A	hypothetical protein	0	0
42	KSMBR1_0103	KSMBR1_0103	#N/A	hypothetical protein	0	0
43	KSMBR1_0111	KSMBR1_0111	#N/A	Hypothetical Protein	0	0
44	KSMBR1_0115	KSMBR1_0115	#N/A	tRNA-Val(gac)	0	0
45	KSMBR1_0147	KSMBR1_0147	#N/A	Hypothetical Protein	0	0
46	KSMBR1_0159	KSMBR1_0159	#N/A	hypothetical protein	0	0
47	KSMBR1_0176	KSMBR1_0176	kustc0493	similar to E. coli insertion element IS186	0	0
48	KSMBR1_0185	KSMBR1_0185	#N/A	tRNA-Ser(gga)	0	0
49	KSMBR1_0186	KSMBR1_0186	#N/A	tRNA-Ser(cga)	0	0
50	KSMBR1_0187	KSMBR1_0187	#N/A	hypothetical protein	0	0
51	KSMBR1_0189	KSMBR1_0189	#N/A	tRNA-Arg(acg)	0	0
52	KSMBR1_0191	KSMBR1_0191	kustc0379	hypothetical protein	0	0
53	KSMBR1_0192	KSMBR1_0192	#N/A	Hypothetical Protein	0	0
54	KSMBR1_0195	KSMBR1_0195	#N/A	hypothetical protein	0	0
55	KSMBR1_0197	KSMBR1_0197	kuste3720	hypothetical protein	0	0
56	KSMBR1_0198	KSMBR1_0198	#N/A	hypothetical protein	0	0
57	KSMBR1_0206	KSMBR1_0206	kuste3704	hypothetical protein	0	0
58	KSMBR1_0208	KSMBR1_0208	kuste2863	hypothetical protein	0	0
59	KSMBR1_0210	KSMBR1_0210	kustc0922	hypothetical protein	0	0
60	KSMBR1_0211	KSMBR1_0211	kuste2651	hypothetical protein	0	0
61	KSMBR1_0212	KSMBR1_0212	#N/A	hypothetical protein	0	0
62	KSMBR1_0214	KSMBR1_0214	#N/A	hypothetical protein	0	0
63	KSMBR1_0215	KSMBR1_0215	#N/A	hypothetical protein	0	0
64	KSMBR1_0216	exeA_4	kuste2493	similar to general secretion pathway protein A (exeA)	0	0
65	KSMBR1_0217	KSMBR1_0217	kuste2494	hypothetical zinc finger containing protein	0	0
66	KSMBR1_0218	KSMBR1_0218	#N/A	putative orf	0	0
67	KSMBR1_0222	KSMBR1_0222	#N/A	hypothetical protein	0	0
68	KSMBR1_0225	KSMBR1_0225	#N/A	hypothetical protein	0	0
69	KSMBR1_0227	KSMBR1_0227	kuste4484	hypothetical protein	0	0
70	KSMBR1_0228	KSMBR1_0228	kuste4482	hypothetical protein	0	0
71	KSMBR1_0236	KSMBR1_0236	kustc1197	hypothetical protein	0	0
72	KSMBR1_0237	KSMBR1_0237	kustc0424	hypothetical protein	0	0
73	KSMBR1_0241	KSMBR1_0241	kuste4464	hypothetical protein	0	0
74	KSMBR1_0242	KSMBR1_0242	#N/A	hypothetical protein	0	0
75	KSMBR1_0244	KSMBR1_0244	#N/A	tRNA-Thr(cgt)	0	0
76	KSMBR1_0251	KSMBR1_0251	kustc0922	hypothetical protein	0	0
77	KSMBR1_0281	KSMBR1_0281	#N/A	hypothetical protein	0	0
78	KSMBR1_0282	KSMBR1_0282	#N/A	hypothetical protein	0	0
79	KSMBR1_0283	KSMBR1_0283	#N/A	hypothetical protein	0	0
80	KSMBR1_0284	KSMBR1_0284	#N/A	hypothetical protein	0	0
81	KSMBR1_0285	KSMBR1_0285	#N/A	hypothetical protein	0	0
82	KSMBR1_0286	KSMBR1_0286	#N/A	hypothetical protein	0	0
83	KSMBR1_0287	KSMBR1_0287	#N/A	hypothetical protein	0	0
84	KSMBR1_0288	KSMBR1_0288	#N/A	hypothetical protein	0	0
85	KSMBR1_0289	KSMBR1_0289	#N/A	Helix-turn-helix domain protein	0	0
86	KSMBR1_0290	KSMBR1_0290	#N/A	hypothetical protein	0	0
87	KSMBR1_0291	KSMBR1_0291	#N/A	hypothetical protein	0	0
88	KSMBR1_0292	dam_1	#N/A	DNA adenine methylase	0	0
89	KSMBR1_0293	KSMBR1_0293	#N/A	hypothetical protein	0	0
90	KSMBR1_0294	KSMBR1_0294	#N/A	hypothetical protein	0	0
91	KSMBR1_0295	xerD_1	#N/A	similar to site-specific tyrosine recombinase	0	0
92	KSMBR1_0308	KSMBR1_0308	#N/A	hypothetical protein	0	0
93	KSMBR1_0312	KSMBR1_0312	#N/A	Hypothetical Protein	0	0
94	KSMBR1_0322	KSMBR1_0322	kustc0379	hypothetical protein	0	0
95	KSMBR1_0328	KSMBR1_0328	#N/A	hypothetical cytochrome protein	0	0
96	KSMBR1_0337	KSMBR1_0337	#N/A	hypothetical protein	0	0
97	KSMBR1_0392	tnpA_3	kustb0253	similar to transposase	0	0
98	KSMBR1_0404	KSMBR1_0404	#N/A	tRNA-Glu(ctc)	0	0
99	KSMBR1_0409	KSMBR1_0409	#N/A	tRNA-Gly(ccc)	0	0
100	KSMBR1_0431	KSMBR1_0431	#N/A	hypothetical protein	0	0
101	KSMBR1_0432	KSMBR1_0432	#N/A	Hypothetical Protein	0	0
102	KSMBR1_0433	KSMBR1_0433	#N/A	hypothetical protein	0	0
103	KSMBR1_0434	KSMBR1_0434	#N/A	hypothetical protein	0	0
104	KSMBR1_0436	KSMBR1_0436	#N/A	hypothetical protein	0	0
105	KSMBR1_0437	KSMBR1_0437	#N/A	DNA/RNA helicase	0	0
106	KSMBR1_0438	KSMBR1_0438	#N/A	hypothetical protein	0	0
107	KSMBR1_0439	KSMBR1_0439	#N/A	hypothetical protein	0	0
108	KSMBR1_0465	KSMBR1_0465	#N/A	hypothetical protein	0	0
109	KSMBR1_0470	KSMBR1_0470	kustc0493	similar to E. coli insertion element IS186	0	0
110	KSMBR1_0471	KSMBR1_0471	#N/A	Hypothetical Protein	0	0
111	KSMBR1_0486	KSMBR1_0486	kuste2651	hypothetical protein	0	0
112	KSMBR1_0487	KSMBR1_0487	#N/A	hypothetical protein	0	0
113	KSMBR1_0488	KSMBR1_0488	kuste2491	hypothetical protein	0	0
114	KSMBR1_0490	KSMBR1_0490	#N/A	hypothetical protein	0	0
115	KSMBR1_0491	exeA_5	kuste2493	similar to general secretion pathway protein A (exeA)	0	0
116	KSMBR1_0492	KSMBR1_0492	kuste2494	hypothetical zinc finger containing protein	0	0
117	KSMBR1_0514	KSMBR1_0514	kustc0379	hypothetical protein	0	0
118	KSMBR1_0518	KSMBR1_0518	#N/A	hypothetical protein	0	0
119	KSMBR1_0519	KSMBR1_0519	#N/A	hypothetical protein	0	0
120	KSMBR1_0521	KSMBR1_0521	#N/A	hypothetical protein	0	0
121	KSMBR1_0522	KSMBR1_0522	#N/A	hypothetical protein	0	0
122	KSMBR1_0524	KSMBR1_0524	#N/A	hypothetical protein	0	0
123	KSMBR1_0525	tuaH_1	#N/A	Putative teichuronic acid biosynthesis glycosyltransferase TuaH	0	0
124	KSMBR1_0526	KSMBR1_0526	#N/A	hypothetical protein	0	0
125	KSMBR1_0527	KSMBR1_0527	#N/A	similar to glycosyltransferase family 2	0	0
126	KSMBR1_0528	KSMBR1_0528	#N/A	Phosphotransferase enzyme family protein	0	0
127	KSMBR1_0529	wzt	#N/A	similar to ATP-binding protein Wzt of ABC-transporter involved in LPS biosynthesis	0	0
128	KSMBR1_0530	wzm	#N/A	similar to ABC-transporter involved in LPS biosynthesis Wzm	0	0
129	KSMBR1_0531	rfbA_1	#N/A	strongly similar to glucose-1-phosphate thymidylyltransferase	0	0
130	KSMBR1_0532	KSMBR1_0532	#N/A	Methyltransferase domain protein	0	0
131	KSMBR1_0533	KSMBR1_0533	#N/A	hypothetical protein	0	0
132	KSMBR1_0534	KSMBR1_0534	#N/A	hypothetical protein	0	0
133	KSMBR1_0535	KSMBR1_0535	#N/A	hypothetical protein	0	0
134	KSMBR1_0536	ilvE_2	#N/A	similar to branched-chain amino-acid aminotransferase	0	0
135	KSMBR1_0537	KSMBR1_0537	#N/A	similar to UDP-glucose 6-dehydrogenase	0	0
136	KSMBR1_0538	KSMBR1_0538	#N/A	similar to dTDP-glucose 4,6-dehydratase	0	0
137	KSMBR1_0539	rfbF	#N/A	strongly similar to glucose-1-phosphate cytidylyltransferase	0	0
138	KSMBR1_0542	KSMBR1_0542	#N/A	Sulfotransferase domain protein	0	0
139	KSMBR1_0543	capM_1	#N/A	similar to capsular polysaccharide biosynthesis glycosyltransferase CapM	0	0
140	KSMBR1_0544	KSMBR1_0544	#N/A	hypothetical protein	0	0
141	KSMBR1_0546	nirJ_2	#N/A	similar to heme d1 biosynthesis protein NirJ	0	0
142	KSMBR1_0547	KSMBR1_0547	#N/A	Methyltransferase domain protein	0	0
143	KSMBR1_0548	KSMBR1_0548	#N/A	hypothetical protein	0	0
144	KSMBR1_0549	tuaH_2	#N/A	Putative teichuronic acid biosynthesis glycosyltransferase TuaH	0	0
145	KSMBR1_0550	rfaL_2	#N/A	similar to lipid A core O-antigen ligase related enzyme	0	0
146	KSMBR1_0551	KSMBR1_0551	#N/A	hypothetical protein	0	0
147	KSMBR1_0562	KSMBR1_0562	#N/A	hypothetical protein	0	0
148	KSMBR1_0564	motR_1	#N/A	strong similarity to bacterial motility regulatory protein MotR	0	0
149	KSMBR1_0604	KSMBR1_0604	kustc0922	hypothetical protein	0	0
150	KSMBR1_0634	KSMBR1_0634	#N/A	hypothetical protein	0	0
151	KSMBR1_0635	KSMBR1_0635	#N/A	hypothetical protein	0	0
152	KSMBR1_0643	KSMBR1_0643	#N/A	hypothetical protein	0	0
153	KSMBR1_0671	KSMBR1_0671	#N/A	tRNA-Glu(ttc)	0	0
154	KSMBR1_0672	KSMBR1_0672	#N/A	tRNA-Lys(ttt)	0	0
155	KSMBR1_0690	KSMBR1_0690	kustc0922	hypothetical protein	0	0
156	KSMBR1_0691	KSMBR1_0691	kuste2494	hypothetical zinc finger containing protein	0	0
157	KSMBR1_0692	exeA_6	kuste2493	similar to general secretion pathway protein A (exeA)	0	0
158	KSMBR1_0693	KSMBR1_0693	kuste2492	hypothetical protein	0	0
159	KSMBR1_0694	KSMBR1_0694	#N/A	hypothetical protein	0	0
160	KSMBR1_0695	KSMBR1_0695	kuste2491	hypothetical protein	0	0
161	KSMBR1_0696	KSMBR1_0696	#N/A	hypothetical protein	0	0
162	KSMBR1_0697	KSMBR1_0697	kuste2651	hypothetical protein	0	0
163	KSMBR1_0698	KSMBR1_0698	kustc0922	hypothetical protein	0	0
164	KSMBR1_0700	KSMBR1_0700	#N/A	tRNA-Pro(tgg)	0	0
165	KSMBR1_0835	dpnM	#N/A	Modification methylase DpnIIA	0	0
166	KSMBR1_0836	mboIR	#N/A	Type-2 restriction enzyme MboI	0	0
167	KSMBR1_0837	KSMBR1_0837	#N/A	hypothetical protein	0	0
168	KSMBR1_0838	KSMBR1_0838	#N/A	hypothetical protein	0	0
169	KSMBR1_0839	KSMBR1_0839	#N/A	hypothetical protein	0	0
170	KSMBR1_0841	KSMBR1_0841	kuste3286	hypothetical protein	0	0
171	KSMBR1_0849	KSMBR1_0849	#N/A	hypothetical protein	0	0
172	KSMBR1_0850	KSMBR1_0850	#N/A	hypothetical protein	0	0
173	KSMBR1_0860	KSMBR1_0860	kustc0379	hypothetical protein	0	0
174	KSMBR1_0861	KSMBR1_0861	#N/A	YcfA-like protein	0	0
175	KSMBR1_0862	KSMBR1_0862	#N/A	hypothetical protein	0	0
176	KSMBR1_0863	KSMBR1_0863	#N/A	hypothetical protein	0	0
177	KSMBR1_0864	KSMBR1_0864	#N/A	hypothetical protein	0	0
178	KSMBR1_0865	KSMBR1_0865	#N/A	hypothetical protein	0	0
179	KSMBR1_0866	KSMBR1_0866	#N/A	hypothetical protein	0	0
180	KSMBR1_0867	KSMBR1_0867	#N/A	hypothetical protein	0	0
181	KSMBR1_0868	KSMBR1_0868	#N/A	hypothetical protein	0	0
182	KSMBR1_0872	KSMBR1_0872	#N/A	hypothetical protein	0	0
183	KSMBR1_0873	KSMBR1_0873	#N/A	hypothetical protein	0	0
184	KSMBR1_0874	KSMBR1_0874	#N/A	putative CsbD-like protein	0	0
185	KSMBR1_0875	rfbE_1	#N/A	similar to perosamine synthetase	0	0
186	KSMBR1_0877	KSMBR1_0877	#N/A	hypothetical protein	0	0
187	KSMBR1_0878	KSMBR1_0878	#N/A	hypothetical protein	0	0
188	KSMBR1_0879	KSMBR1_0879	#N/A	hypothetical protein	0	0
189	KSMBR1_0880	KSMBR1_0880	#N/A	ribosomal-protein-alanine N-acetyltransferase	0	0
190	KSMBR1_0881	KSMBR1_0881	#N/A	hypothetical protein	0	0
191	KSMBR1_0882	KSMBR1_0882	#N/A	hypothetical protein	0	0
192	KSMBR1_0883	recG_1	#N/A	similar to ATP-dependent DNA helicase RecG	0	0
193	KSMBR1_0884	KSMBR1_0884	#N/A	hypothetical protein	0	0
194	KSMBR1_0885	asnB	#N/A	similar to aspargine synthase AsnB	0	0
195	KSMBR1_0886	KSMBR1_0886	kustc0379	hypothetical protein	0	0
196	KSMBR1_0887	KSMBR1_0887	#N/A	putative orf	0	0
197	KSMBR1_0888	rfaG_1	#N/A	similar to lipopolysaccharide core biosynthesis protein	0	0
198	KSMBR1_0889	KSMBR1_0889	#N/A	hypothetical protein	0	0
199	KSMBR1_0890	KSMBR1_0890	#N/A	hypothetical protein	0	0
200	KSMBR1_0891	mtfB_2	#N/A	similar to mannosyltransferase B	0	0
201	KSMBR1_0892	prmA	#N/A	Ribosomal protein L11 methyltransferase	0	0
202	KSMBR1_0893	KSMBR1_0893	#N/A	putative S-adenosylmethionine-dependent methyltransferase/MSMEI_2290	0	0
203	KSMBR1_0894	KSMBR1_0894	#N/A	hypothetical protein	0	0
204	KSMBR1_0895	KSMBR1_0895	#N/A	hypothetical protein	0	0
205	KSMBR1_0896	cmoB	#N/A	tRNA (mo5U34)-methyltransferase	0	0
206	KSMBR1_0897	capM_2	#N/A	similar to capsular polysaccharide biosynthesis glycosyltransferase	0	0
207	KSMBR1_0898	tnpA_6	kustb0253	similar to transposase	0	0
208	KSMBR1_0899	KSMBR1_0899	#N/A	hypothetical protein	0	0
209	KSMBR1_0900	KSMBR1_0900	#N/A	hypothetical protein	0	0
210	KSMBR1_0901	coq3_2	#N/A	similar to dihydroxyhexaprenylbenzoate methyltransferase	0	0
211	KSMBR1_0902	coq3_3	#N/A	similar to dihydroxyhexaprenylbenzoate methyltransferase	0	0
212	KSMBR1_0903	lacA	#N/A	similar to galactoside O-acetyltransferase	0	0
213	KSMBR1_0904	murJ	#N/A	putative peptidoglycan biosynthesis protein MurJ	0	0
214	KSMBR1_0905	KSMBR1_0905	#N/A	hypothetical protein	0	0
215	KSMBR1_0907	lpsL_2	#N/A	strongly similar to UDP-glucuronate 5'-epimerase	0	0
216	KSMBR1_0909	KSMBR1_0909	kustc0379	hypothetical protein	0	0
217	KSMBR1_0910	ugd_2	#N/A	similar to UDP-glucose/GDP-mannose dehydrogenase	0	0
218	KSMBR1_0911	KSMBR1_0911	#N/A	hypothetical protein	0	0
219	KSMBR1_0912	KSMBR1_0912	#N/A	hypothetical protein	0	0
220	KSMBR1_0913	KSMBR1_0913	#N/A	hypothetical protein	0	0
221	KSMBR1_0915	KSMBR1_0915	kustc0379	hypothetical protein	0	0
222	KSMBR1_0916	KSMBR1_0916	kustc0379	hypothetical protein	0	0
223	KSMBR1_0917	KSMBR1_0917	#N/A	hypothetical protein	0	0
224	KSMBR1_0918	KSMBR1_0918	#N/A	hypothetical protein	0	0
225	KSMBR1_0920	KSMBR1_0920	#N/A	putative orf	0	0
226	KSMBR1_0921	KSMBR1_0921	#N/A	hypothetical protein	0	0
227	KSMBR1_0922	KSMBR1_0922	#N/A	hypothetical protein	0	0
228	KSMBR1_0923	KSMBR1_0923	#N/A	hypothetical protein	0	0
229	KSMBR1_0924	KSMBR1_0924	#N/A	hypothetical protein	0	0
230	KSMBR1_0925	KSMBR1_0925	#N/A	hypothetical protein	0	0
231	KSMBR1_0926	KSMBR1_0926	#N/A	PIN domain protein	0	0
232	KSMBR1_0927	KSMBR1_0927	#N/A	putative antitoxin VapB3	0	0
233	KSMBR1_0936	KSMBR1_0936	#N/A	hypothetical protein	0	0
234	KSMBR1_0937	KSMBR1_0937	#N/A	Hypothetical Protein	0	0
235	KSMBR1_0966	KSMBR1_0966	kuste3158	hypothetical protein	0	0
236	KSMBR1_0971	KSMBR1_0971	kuste3150	hypothetical protein	0	0
237	KSMBR1_0973	KSMBR1_0973	#N/A	hypothetical protein	0	0
238	KSMBR1_0990	KSMBR1_0990	#N/A	5S ribosomal RNA	0	0
239	KSMBR1_0991	KSMBR1_0991	#N/A	23S ribosomal RNA	0	0
240	KSMBR1_0992	KSMBR1_0992	#N/A	tRNA-Ala(tgc)	0	0
241	KSMBR1_0993	KSMBR1_0993	#N/A	tRNA-Ile(gat)	0	0
242	KSMBR1_0994	KSMBR1_0994	#N/A	16S ribosomal RNA	0	0
243	KSMBR1_0998	KSMBR1_0998	kuste3122	hypothetical protein	0	0
244	KSMBR1_1018	KSMBR1_1018	#N/A	tRNA-Leu(taa)	0	0
245	KSMBR1_1019	KSMBR1_1019	#N/A	tRNA-Cys(gca)	0	0
246	KSMBR1_1039	KSMBR1_1039	#N/A	tRNA-Phe(gaa)	0	0
247	KSMBR1_1046	tnpA_7	#N/A	similar to transposase	0	0
248	KSMBR1_1105	KSMBR1_1105	#N/A	hypothetical protein	0	0
249	KSMBR1_1106	KSMBR1_1106	kusta0109	hypothetical protein	0	0
250	KSMBR1_1109	KSMBR1_1109	#N/A	hypothetical protein	0	0
251	KSMBR1_1110	dpm_2	#N/A	similar to dolichyl-phosphate mannosyltransferase	0	0
252	KSMBR1_1111	KSMBR1_1111	kustc0922	hypothetical protein	0	0
253	KSMBR1_1112	KSMBR1_1112	kuste2494	hypothetical zinc finger containing protein	0	0
254	KSMBR1_1113	exeA_7	kuste2493	similar to general secretion pathway protein A (exeA)	0	0
255	KSMBR1_1114	KSMBR1_1114	#N/A	hypothetical protein	0	0
256	KSMBR1_1115	KSMBR1_1115	#N/A	hypothetical protein	0	0
257	KSMBR1_1116	KSMBR1_1116	kuste2491	hypothetical protein	0	0
258	KSMBR1_1117	KSMBR1_1117	#N/A	hypothetical protein	0	0
259	KSMBR1_1118	KSMBR1_1118	kuste2651	hypothetical protein	0	0
260	KSMBR1_1119	tnpA_9	kustb0253	similar to transposase	0	0
261	KSMBR1_1122	KSMBR1_1122	kustc0493	similar to E. coli insertion element IS186	0	0
262	KSMBR1_1124	KSMBR1_1124	kustc0379	hypothetical protein	0	0
263	KSMBR1_1132	KSMBR1_1132	kustc0493	similar to E. coli insertion element IS186	0	0
264	KSMBR1_1153	KSMBR1_1153	#N/A	hypothetical protein	0	0
265	KSMBR1_1156	KSMBR1_1156	kustd1413	hypothetical protein	0	0
266	KSMBR1_1190	KSMBR1_1190	#N/A	tRNA-Leu(caa)	0	0
267	KSMBR1_1192	tnpA_10	kustb0253	similar to transposase	0	0
268	KSMBR1_1199	KSMBR1_1199	kustc0379	hypothetical protein	0	0
269	KSMBR1_1236	KSMBR1_1236	#N/A	hypothetical protein	0	0
270	KSMBR1_1245	KSMBR1_1245	kustc0493	similar to E. coli insertion element IS186	0	0
271	KSMBR1_1290	KSMBR1_1290	#N/A	hypothetical protein	0	0
272	KSMBR1_1291	KSMBR1_1291	kustd1504	hypothetical protein	0	0
273	KSMBR1_1292	KSMBR1_1292	#N/A	putative orf	0	0
274	KSMBR1_1311	KSMBR1_1311	#N/A	tRNA-Val(tac)	0	0
275	KSMBR1_1343	KSMBR1_1343	kustd1569	hypothetical protein	0	0
276	KSMBR1_1345	KSMBR1_1345	#N/A	tRNA-Pro(cgg)	0	0
277	KSMBR1_1346	tnpA_11	kustb0253	similar to transposase	0	0
278	KSMBR1_1355	KSMBR1_1355	#N/A	hypothetical protein	0	0
279	KSMBR1_1407	KSMBR1_1407	#N/A	tRNA-Asn(gtt)	0	0
280	KSMBR1_1410	KSMBR1_1410	#N/A	hypothetical protein	0	0
281	KSMBR1_1418	KSMBR1_1418	kustd1659	hypothetical protein	0	0
282	KSMBR1_1476	KSMBR1_1476	kustd1722	hypothetical protein	0	0
283	KSMBR1_1495	pepF_2	#N/A	similar to oligopeptidase PepF	0	0
284	KSMBR1_1552	ilvE_3	#N/A	similar to branched-chain amino-acid aminotransferase	0	0
285	KSMBR1_1557	KSMBR1_1557	kuste4355	hypothetical protein	0	0
286	KSMBR1_1558	KSMBR1_1558	kuste2494	hypothetical zinc finger containing protein	0	0
287	KSMBR1_1559	exeA_8	kuste2493	similar to general secretion pathway protein A (exeA)	0	0
288	KSMBR1_1560	KSMBR1_1560	#N/A	hypothetical protein	0	0
289	KSMBR1_1561	KSMBR1_1561	#N/A	hypothetical protein	0	0
290	KSMBR1_1562	KSMBR1_1562	kuste2491	hypothetical protein	0	0
291	KSMBR1_1563	KSMBR1_1563	#N/A	hypothetical protein	0	0
292	KSMBR1_1564	KSMBR1_1564	kuste2651	hypothetical protein	0	0
293	KSMBR1_1568	KSMBR1_1568	#N/A	Hypothetical Protein	0	0
294	KSMBR1_1586	KSMBR1_1586	#N/A	hypothetical protein	0	0
295	KSMBR1_1627	KSMBR1_1627	#N/A	hypothetical protein	0	0
296	KSMBR1_1647	KSMBR1_1647	#N/A	Hypothetical Protein	0	0
297	KSMBR1_1648	KSMBR1_1648	#N/A	hypothetical protein	0	0
298	KSMBR1_1649	KSMBR1_1649	#N/A	transposase	0	0
299	KSMBR1_1650	copA_2	#N/A	similar to multimodular CopA (P-type ATPase)	0	0
300	KSMBR1_1651	KSMBR1_1651	#N/A	hypothetical protein	0	0
301	KSMBR1_1652	KSMBR1_1652	#N/A	hypothetical protein	0	0
302	KSMBR1_1653	KSMBR1_1653	#N/A	hypothetical protein	0	0
303	KSMBR1_1654	KSMBR1_1654	#N/A	hypothetical protein	0	0
304	KSMBR1_1655	KSMBR1_1655	#N/A	hypothetical protein	0	0
305	KSMBR1_1656	KSMBR1_1656	#N/A	hypothetical protein	0	0
306	KSMBR1_1657	KSMBR1_1657	#N/A	hypothetical protein	0	0
307	KSMBR1_1658	KSMBR1_1658	#N/A	hypothetical protein	0	0
308	KSMBR1_1659	KSMBR1_1659	#N/A	hypothetical protein	0	0
309	KSMBR1_1660	KSMBR1_1660	kustc0922	hypothetical protein	0	0
310	KSMBR1_1661	KSMBR1_1661	#N/A	Transcription elongation factor GreA/GreB domain protein (fragment)	0	0
311	KSMBR1_1663	KSMBR1_1663	#N/A	Transcription elongation factor GreA/GreB domain protein (fragment)	0	0
312	KSMBR1_1664	KSMBR1_1664	#N/A	Hypothetical Protein	0	0
313	KSMBR1_1665	KSMBR1_1665	#N/A	hypothetical protein	0	0
314	KSMBR1_1666	KSMBR1_1666	#N/A	hypothetical protein	0	0
315	KSMBR1_1667	KSMBR1_1667	#N/A	hypothetical protein	0	0
316	KSMBR1_1668	KSMBR1_1668	#N/A	hypothetical protein	0	0
317	KSMBR1_1669	carQ	#N/A	RNA polymerase sigma factor CarQ	0	0
318	KSMBR1_1670	KSMBR1_1670	#N/A	similar to serine/threonine protein kinase (catalytic domain)	0	0
319	KSMBR1_1677	KSMBR1_1677	kustc0922	hypothetical protein	0	0
320	KSMBR1_1680	KSMBR1_1680	#N/A	hypothetical protein	0	0
321	KSMBR1_1704	KSMBR1_1704	kustc0379	hypothetical protein	0	0
322	KSMBR1_1705	KSMBR1_1705	kustd1950	hypothetical protein	0	0
323	KSMBR1_1707	KSMBR1_1707	#N/A	hypothetical protein	0	0
324	KSMBR1_1755	KSMBR1_1755	kustc0379	hypothetical protein	0	0
325	KSMBR1_1767	KSMBR1_1767	kusta0094	putative transposase	0	0
326	KSMBR1_1787	KSMBR1_1787	kustd2045	strongly similar to FMN-binding protein	0	0
327	KSMBR1_1829	KSMBR1_1829	kustd2096	hypothetical protein	0	0
328	KSMBR1_1840	KSMBR1_1840	kustd2109	hypothetical protein	0	0
329	KSMBR1_1848	KSMBR1_1848	#N/A	hypothetical protein	0	0
330	KSMBR1_1865	KSMBR1_1865	kustd2144	hypothetical protein	0	0
331	KSMBR1_1867	KSMBR1_1867	#N/A	hypothetical protein	0	0
332	KSMBR1_1868	KSMBR1_1868	#N/A	hypothetical protein	0	0
333	KSMBR1_1869	KSMBR1_1869	#N/A	hypothetical protein	0	0
334	KSMBR1_1870	KSMBR1_1870	#N/A	hypothetical protein	0	0
335	KSMBR1_1871	KSMBR1_1871	#N/A	hypothetical protein	0	0
336	KSMBR1_1872	KSMBR1_1872	#N/A	hypothetical protein	0	0
337	KSMBR1_1873	hsdR_3	#N/A	similar to type I restriction-modification system, R subunit [pseudogene]	0	0
338	KSMBR1_1874	KSMBR1_1874	#N/A	hypothetical protein	0	0
339	KSMBR1_1875	KSMBR1_1875	#N/A	similar to type IIS restriction/modification enzyme; site-specific DNA methyltransferase (adenine specific)	0	0
340	KSMBR1_1876	KSMBR1_1876	#N/A	hypothetical protein	0	0
341	KSMBR1_1877	comEA	#N/A	ComE operon protein 1	0	0
342	KSMBR1_1915	KSMBR1_1915	#N/A	tRNA-Met(cat)	0	0
343	KSMBR1_1929	KSMBR1_1929	#N/A	hypothetical protein	0	0
344	KSMBR1_1947	KSMBR1_1947	#N/A	hypothetical protein	0	0
345	KSMBR1_1948	rfbE_2	#N/A	similar to perosamine synthetase	0	0
346	KSMBR1_1950	KSMBR1_1950	kustc0589	hypothetical protein	0	0
347	KSMBR1_1951	KSMBR1_1951	kustc0588	hypothetical protein	0	0
348	KSMBR1_1952	KSMBR1_1952	#N/A	similar to type IIS restriction/modification enzyme; site-specific DNA methyltransferase (adenine specific)	0	0
349	KSMBR1_1953	KSMBR1_1953	#N/A	hypothetical protein	0	0
350	KSMBR1_1955	KSMBR1_1955	#N/A	hypothetical protein	0	0
351	KSMBR1_1956	KSMBR1_1956	#N/A	hypothetical protein	0	0
352	KSMBR1_1957	rfbG	#N/A	strongly similar to CDP-glucose 4,6-dehydratase	0	0
353	KSMBR1_1958	KSMBR1_1958	#N/A	Hypothetical Protein	0	0
354	KSMBR1_1959	KSMBR1_1959	#N/A	hypothetical protein	0	0
355	KSMBR1_1960	rmlb_2	#N/A	strongly similar to dTDP-D-glucose 4,6-dehydratase	0	0
356	KSMBR1_1961	KSMBR1_1961	#N/A	hypothetical protein	0	0
357	KSMBR1_1962	arnB_2	#N/A	strongly similar to Arnb transferase	0	0
358	KSMBR1_1963	KSMBR1_1963	#N/A	hypothetical protein	0	0
359	KSMBR1_1964	KSMBR1_1964	#N/A	WbqC-like protein family protein	0	0
360	KSMBR1_1965	fmt_1	#N/A	Methionyl-tRNA formyltransferase	0	0
361	KSMBR1_1966	neuB_1	#N/A	similarity to N-acetyl neuramic acid synthetase NeuB	0	0
362	KSMBR1_1967	kdsB_2	#N/A	similar to 3-deoxy-manno-octulosonate cytidylyltransferase	0	0
363	KSMBR1_1968	murG_1	#N/A	UDP-N-acetylglucosamine--N-acetylmuramyl-(pentapeptide) pyrophosphoryl-undecaprenol N-acetylglucosamine transferase	0	0
364	KSMBR1_1969	moaA_2	#N/A	similar to molybdopterin cofactor synthesis protein MoaA	0	0
365	KSMBR1_1970	KSMBR1_1970	#N/A	hypothetical protein	0	0
366	KSMBR1_1971	KSMBR1_1971	#N/A	Sulfotransferase domain protein	0	0
367	KSMBR1_1972	KSMBR1_1972	#N/A	hypothetical protein	0	0
368	KSMBR1_1974	KSMBR1_1974	#N/A	hypothetical protein	0	0
369	KSMBR1_1978	KSMBR1_1978	#N/A	hypothetical protein	0	0
370	KSMBR1_1979	KSMBR1_1979	#N/A	hypothetical protein	0	0
371	KSMBR1_1980	KSMBR1_1980	#N/A	hypothetical protein	0	0
372	KSMBR1_1984	KSMBR1_1984	kustc0379	hypothetical protein	0	0
373	KSMBR1_1985	KSMBR1_1985	kustc0493	similar to E. coli insertion element IS186	0	0
374	KSMBR1_1986	KSMBR1_1986	kustc0379	hypothetical protein	0	0
375	KSMBR1_1996	KSMBR1_1996	kustc0266	hypothetical protein	0	0
376	KSMBR1_2010	KSMBR1_2010	kustc0288	hypothetical protein	0	0
377	KSMBR1_2039	KSMBR1_2039	#N/A	hypothetical protein	0	0
378	KSMBR1_2049	KSMBR1_2049	#N/A	Transposase IS200 like protein	0	0
379	KSMBR1_2050	KSMBR1_2050	#N/A	hypothetical protein	0	0
380	KSMBR1_2057	KSMBR1_2057	#N/A	tRNA-Arg(ccg)	0	0
381	KSMBR1_2085	KSMBR1_2085	kustc0379	hypothetical protein	0	0
382	KSMBR1_2090	KSMBR1_2090	#N/A	hypothetical protein	0	0
383	KSMBR1_2091	KSMBR1_2091	#N/A	hypothetical protein	0	0
384	KSMBR1_2092	KSMBR1_2092	#N/A	hypothetical protein	0	0
385	KSMBR1_2093	KSMBR1_2093	#N/A	Fic/DOC family protein	0	0
386	KSMBR1_2094	KSMBR1_2094	#N/A	hypothetical protein	0	0
387	KSMBR1_2116	vapB	#N/A	Antitoxin VapB	0	0
388	KSMBR1_2117	KSMBR1_2117	#N/A	hypothetical protein	0	0
389	KSMBR1_2125	KSMBR1_2125	#N/A	Hypothetical Protein	0	0
390	KSMBR1_2128	KSMBR1_2128	kustc0422	putative transposase	0	0
391	KSMBR1_2130	KSMBR1_2130	kuste2494	hypothetical zinc finger containing protein	0	0
392	KSMBR1_2131	exeA_9	kuste2493	similar to general secretion pathway protein A (exeA)	0	0
393	KSMBR1_2132	KSMBR1_2132	#N/A	hypothetical protein	0	0
394	KSMBR1_2133	KSMBR1_2133	#N/A	hypothetical protein	0	0
395	KSMBR1_2134	KSMBR1_2134	kuste2491	hypothetical protein	0	0
396	KSMBR1_2135	KSMBR1_2135	#N/A	hypothetical protein	0	0
397	KSMBR1_2136	KSMBR1_2136	kuste2651	hypothetical protein	0	0
398	KSMBR1_2137	KSMBR1_2137	kustc0422	putative transposase	0	0
399	KSMBR1_2153	KSMBR1_2153	#N/A	hypothetical protein	0	0
400	KSMBR1_2167	KSMBR1_2167	kustc0379	hypothetical protein	0	0
401	KSMBR1_2177	KSMBR1_2177	kustc0379	hypothetical protein	0	0
402	KSMBR1_2188	KSMBR1_2188	kustc0487	hypothetical protein	0	0
403	KSMBR1_2208	KSMBR1_2208	#N/A	hypothetical protein	0	0
404	KSMBR1_2210	KSMBR1_2210	#N/A	hypothetical protein	0	0
405	KSMBR1_2212	KSMBR1_2212	#N/A	hypothetical protein	0	0
406	KSMBR1_2213	KSMBR1_2213	#N/A	pseudogene	0	0
407	KSMBR1_2225	KSMBR1_2225	kustc0379	hypothetical protein	0	0
408	KSMBR1_2228	KSMBR1_2228	#N/A	tRNA-Met(cat)	0	0
409	KSMBR1_2232	KSMBR1_2232	#N/A	tRNA-Met(cat)	0	0
410	KSMBR1_2237	KSMBR1_2237	#N/A	hypothetical protein	0	0
411	KSMBR1_2261	KSMBR1_2261	kustc0583	hypothetical protein	0	0
412	KSMBR1_2264	KSMBR1_2264	kustc0587	hypothetical protein	0	0
413	KSMBR1_2265	KSMBR1_2265	#N/A	hypothetical protein	0	0
414	KSMBR1_2266	KSMBR1_2266	#N/A	hypothetical protein	0	0
415	KSMBR1_2268	KSMBR1_2268	#N/A	hypothetical protein	0	0
416	KSMBR1_2279	KSMBR1_2279	#N/A	hypothetical protein	0	0
417	KSMBR1_2280	KSMBR1_2280	kustc0424	hypothetical protein	0	0
418	KSMBR1_2302	KSMBR1_2302	#N/A	hypothetical protein	0	0
419	KSMBR1_2303	KSMBR1_2303	#N/A	hypothetical protein	0	0
420	KSMBR1_2304	KSMBR1_2304	#N/A	hypothetical protein	0	0
421	KSMBR1_2306	KSMBR1_2306	#N/A	hypothetical protein	0	0
422	KSMBR1_2309	KSMBR1_2309	#N/A	hypothetical protein	0	0
423	KSMBR1_2310	KSMBR1_2310	#N/A	hypothetical protein	0	0
424	KSMBR1_2311	KSMBR1_2311	kustc0379	hypothetical protein	0	0
425	KSMBR1_2312	KSMBR1_2312	#N/A	hypothetical protein	0	0
426	KSMBR1_2313	KSMBR1_2313	#N/A	Nucleotidyltransferase domain protein	0	0
427	KSMBR1_2314	KSMBR1_2314	#N/A	HEPN domain protein	0	0
428	KSMBR1_2315	KSMBR1_2315	#N/A	hypothetical protein	0	0
429	KSMBR1_2316	KSMBR1_2316	#N/A	hypothetical protein	0	0
430	KSMBR1_2317	neuB_2	#N/A	similarity to N-acetyl neuramic acid synthetase NeuB	0	0
431	KSMBR1_2318	cbaC_1	#N/A	similar to 1-carboxy-3-chloro-3,4-dihydroxycyclohexa-1, 5-diene dehydrogenase	0	0
432	KSMBR1_2319	arnB_3	#N/A	strongly similar to Arnb transferase	0	0
433	KSMBR1_2320	neuA	#N/A	CMP-N,N'-diacetyllegionaminic acid synthase	0	0
434	KSMBR1_2321	KSMBR1_2321	#N/A	hypothetical protein	0	0
435	KSMBR1_2322	ulaE	#N/A	L-ribulose-5-phosphate 3-epimerase UlaE	0	0
436	KSMBR1_2323	cbaC_2	#N/A	similar to 1-carboxy-3-chloro-3,4-dihydroxycyclohexa-1, 5-diene dehydrogenase	0	0
437	KSMBR1_2324	fabG_4	#N/A	similar to 3-oxoacyl-[acyl-carrier protein] reductase	0	0
438	KSMBR1_2325	KSMBR1_2325	#N/A	hypothetical protein	0	0
439	KSMBR1_2326	KSMBR1_2326	#N/A	hypothetical protein	0	0
440	KSMBR1_2327	KSMBR1_2327	#N/A	similar to glycosyltransferase family 2	0	0
441	KSMBR1_2328	coq3_4	#N/A	similar to dihydroxyhexaprenylbenzoate methyltransferase	0	0
442	KSMBR1_2329	ykvP_2	#N/A	Spore protein YkvP	0	0
443	KSMBR1_2330	KSMBR1_2330	#N/A	similar to glycosyltransferase family 2	0	0
444	KSMBR1_2332	KSMBR1_2332	#N/A	hypothetical protein	0	0
445	KSMBR1_2333	KSMBR1_2333	#N/A	hypothetical protein	0	0
446	KSMBR1_2340	ltrA_3	kustb0192	strong similarity to group II intron-encoded protein LtrA	0	0
447	KSMBR1_2347	KSMBR1_2347	#N/A	tRNA-Arg(tct)	0	0
448	KSMBR1_2348	KSMBR1_2348	#N/A	tRNA-His(gtg)	0	0
449	KSMBR1_2349	KSMBR1_2349	#N/A	tRNA-Arg(tcg)	0	0
450	KSMBR1_2350	KSMBR1_2350	#N/A	tRNA-Lys(ctt)	0	0
451	KSMBR1_2351	KSMBR1_2351	#N/A	tRNA-Leu(tag)	0	0
452	KSMBR1_2352	KSMBR1_2352	#N/A	tRNA-Gly(gcc)	0	0
453	KSMBR1_2366	KSMBR1_2366	#N/A	tRNA-Ala(cgc)	0	0
454	KSMBR1_2378	KSMBR1_2378	kustc0707	hypothetical protein	0	0
455	KSMBR1_2393	ltrA_4	kuste2863	similar to group II intron encoded reverse transcriptase	0	0
456	KSMBR1_2394	KSMBR1_2394	#N/A	hypothetical protein	0	0
457	KSMBR1_2407	KSMBR1_2407	#N/A	hypothetical protein	0	0
458	KSMBR1_2441	KSMBR1_2441	kustc0782	hypothetical protein	0	0
459	KSMBR1_2451	KSMBR1_2451	#N/A	hypothetical protein	0	0
460	KSMBR1_2499	KSMBR1_2499	#N/A	hypothetical protein	0	0
461	KSMBR1_2504	KSMBR1_2504	#N/A	Hypothetical Protein	0	0
462	KSMBR1_2507	pehV	#N/A	similar to polygalacturonase	0	0
463	KSMBR1_2508	KSMBR1_2508	#N/A	hypothetical protein	0	0
464	KSMBR1_2509	KSMBR1_2509	#N/A	hypothetical protein	0	0
465	KSMBR1_2519	KSMBR1_2519	kustc1225	hypothetical protein	0	0
466	KSMBR1_2533	KSMBR1_2533	kustc0901	hypothetical protein	0	0
467	KSMBR1_2539	KSMBR1_2539	#N/A	hypothetical protein	0	0
468	KSMBR1_2540	KSMBR1_2540	#N/A	Caspase domain protein	0	0
469	KSMBR1_2541	KSMBR1_2541	#N/A	hypothetical protein	0	0
470	KSMBR1_2542	KSMBR1_2542	#N/A	Hypothetical Protein	0	0
471	KSMBR1_2543	KSMBR1_2543	#N/A	hypothetical protein	0	0
472	KSMBR1_2544	hsdR_4	#N/A	Type-1 restriction enzyme R protein	0	0
473	KSMBR1_2545	KSMBR1_2545	#N/A	ORF6N domain protein	0	0
474	KSMBR1_2546	KSMBR1_2546	#N/A	DNA-damage-inducible protein D	0	0
475	KSMBR1_2547	KSMBR1_2547	#N/A	KilA-N domain protein	0	0
476	KSMBR1_2548	KSMBR1_2548	kustc0379	hypothetical protein	0	0
477	KSMBR1_2549	KSMBR1_2549	#N/A	hypothetical protein	0	0
478	KSMBR1_2550	KSMBR1_2550	#N/A	DNA-damage-inducible protein D	0	0
479	KSMBR1_2551	KSMBR1_2551	#N/A	Type I restriction modification DNA specificity domain protein	0	0
480	KSMBR1_2552	KSMBR1_2552	#N/A	hypothetical protein	0	0
481	KSMBR1_2553	hsdM_2	#N/A	similar to type I restriction modification enzyme M chain	0	0
482	KSMBR1_2554	KSMBR1_2554	#N/A	hypothetical protein	0	0
483	KSMBR1_2565	KSMBR1_2565	kustc0920	hypothetical protein	0	0
484	KSMBR1_2570	KSMBR1_2570	#N/A	hypothetical protein	0	0
485	KSMBR1_2577	KSMBR1_2577	kustc0493	similar to E. coli insertion element IS186	0	0
486	KSMBR1_2581	KSMBR1_2581	kuste4159	hypothetical protein	0	0
487	KSMBR1_2599	KSMBR1_2599	#N/A	hypothetical protein	0	0
488	KSMBR1_2600	KSMBR1_2600	#N/A	hypothetical protein	0	0
489	KSMBR1_2601	KSMBR1_2601	#N/A	hypothetical protein	0	0
490	KSMBR1_2609	KSMBR1_2609	#N/A	Hypothetical Protein	0	0
491	KSMBR1_2638	KSMBR1_2638	kustc0493	similar to E. coli insertion element IS186	0	0
492	KSMBR1_2676	KSMBR1_2676	#N/A	hypothetical protein	0	0
493	KSMBR1_2677	KSMBR1_2677	kuste2491	hypothetical protein	0	0
494	KSMBR1_2678	KSMBR1_2678	#N/A	hypothetical protein	0	0
495	KSMBR1_2679	KSMBR1_2679	#N/A	hypothetical protein	0	0
496	KSMBR1_2680	exeA_10	kuste2493	similar to general secretion pathway protein A (exeA)	0	0
497	KSMBR1_2681	KSMBR1_2681	kuste2494	hypothetical zinc finger containing protein	0	0
498	KSMBR1_2682	KSMBR1_2682	#N/A	hypothetical protein	0	0
499	KSMBR1_2697	KSMBR1_2697	#N/A	hypothetical protein	0	0
500	KSMBR1_2698	KSMBR1_2698	kustd1267	hypothetical protein	0	0
501	KSMBR1_2707	KSMBR1_2707	kustd1266	hypothetical protein	0	0
502	KSMBR1_2731	KSMBR1_2731	#N/A	hypothetical protein	0	0
503	KSMBR1_2732	KSMBR1_2732	#N/A	putative orf	0	0
504	KSMBR1_2733	KSMBR1_2733	#N/A	similar to ABC-type transport system ATP-binding protein	0	0
505	KSMBR1_2739	KSMBR1_2739	kuste2889	hypothetical protein	0	0
506	KSMBR1_2741	KSMBR1_2741	kuste2892	NYN domain protein	0	0
507	KSMBR1_2750	KSMBR1_2750	#N/A	hypothetical protein	0	0
508	KSMBR1_2785	KSMBR1_2785	#N/A	tRNA-Thr(tgt)	0	0
509	KSMBR1_2786	KSMBR1_2786	#N/A	tRNA-Tyr(gta)	0	0
510	KSMBR1_2787	KSMBR1_2787	#N/A	tRNA-Gly(tcc)	0	0
511	KSMBR1_2788	KSMBR1_2788	#N/A	tRNA-Thr(ggt)	0	0
512	KSMBR1_2791	KSMBR1_2791	#N/A	tRNA-Trp(cca)	0	0
513	KSMBR1_2836	KSMBR1_2836	kustc0953	hypothetical protein	0	0
514	KSMBR1_2840	KSMBR1_2840	#N/A	tRNA-Pro(ggg)	0	0
515	KSMBR1_2841	KSMBR1_2841	kuste2863	Integrase, catalytic region (fragment)	0	0
516	KSMBR1_2842	KSMBR1_2842	#N/A	hypothetical protein	0	0
517	KSMBR1_2843	KSMBR1_2843	kustc0493	similar to E. coli insertion element IS186	0	0
518	KSMBR1_2844	KSMBR1_2844	#N/A	hypothetical protein	0	0
519	KSMBR1_2850	KSMBR1_2850	kustc0424	hypothetical protein	0	0
520	KSMBR1_2862	KSMBR1_2862	#N/A	hypothetical protein	0	0
521	KSMBR1_2863	KSMBR1_2863	#N/A	YcfA-like protein	0	0
522	KSMBR1_2864	KSMBR1_2864	#N/A	strongly similar DNA polymerase epsilon subunit (3'-5' exonuclease)	0	0
523	KSMBR1_2865	KSMBR1_2865	#N/A	hypothetical protein	0	0
524	KSMBR1_2866	KSMBR1_2866	#N/A	hypothetical protein	0	0
525	KSMBR1_2867	KSMBR1_2867	#N/A	hypothetical protein	0	0
526	KSMBR1_2868	KSMBR1_2868	#N/A	hypothetical protein	0	0
527	KSMBR1_2869	KSMBR1_2869	#N/A	hypothetical protein	0	0
528	KSMBR1_2870	KSMBR1_2870	#N/A	hypothetical protein	0	0
529	KSMBR1_2871	KSMBR1_2871	#N/A	hypothetical protein	0	0
530	KSMBR1_2872	KSMBR1_2872	#N/A	hypothetical protein	0	0
531	KSMBR1_2873	KSMBR1_2873	#N/A	hypothetical protein	0	0
532	KSMBR1_2874	KSMBR1_2874	#N/A	hypothetical protein	0	0
533	KSMBR1_2875	KSMBR1_2875	#N/A	hypothetical protein	0	0
534	KSMBR1_2902	KSMBR1_2902	#N/A	hypothetical protein	0	0
535	KSMBR1_2913	KSMBR1_2913	#N/A	hypothetical protein	0	0
536	KSMBR1_2949	KSMBR1_2949	#N/A	tRNA-Ser(gct)	0	0
537	KSMBR1_2950	KSMBR1_2950	#N/A	tRNA-Ser(tga)	0	0
538	KSMBR1_2974	KSMBR1_2974	kustc1232	hypothetical protein	0	0
539	KSMBR1_3004	KSMBR1_3004	kustc0379	hypothetical protein	0	0
540	KSMBR1_3021	KSMBR1_3021	#N/A	tRNA-Gln(ttg)	0	0
541	KSMBR1_3048	KSMBR1_3048	kustc0922	hypothetical protein	0	0
542	KSMBR1_3062	KSMBR1_3062	kusta0065	hypothetical protein	0	0
543	KSMBR1_3063	KSMBR1_3063	kusta0067	hypothetical protein	0	0
544	KSMBR1_3075	KSMBR1_3075	#N/A	Hypothetical Protein	0	0
545	KSMBR1_3076	KSMBR1_3076	#N/A	hypothetical protein	0	0
546	KSMBR1_3095	KSMBR1_3095	kustc1050	hypothetical protein	0	0
547	KSMBR1_3096	KSMBR1_3096	kuste2494	hypothetical zinc finger containing protein	0	0
548	KSMBR1_3097	exeA_11	kuste2493	similar to general secretion pathway protein A (exeA)	0	0
549	KSMBR1_3098	KSMBR1_3098	#N/A	hypothetical protein	0	0
550	KSMBR1_3099	KSMBR1_3099	#N/A	hypothetical protein	0	0
551	KSMBR1_3100	KSMBR1_3100	kuste2491	hypothetical protein	0	0
552	KSMBR1_3101	KSMBR1_3101	#N/A	hypothetical protein	0	0
553	KSMBR1_3102	KSMBR1_3102	kuste2651	hypothetical protein	0	0
554	KSMBR1_3110	KSMBR1_3110	kuste2651	hypothetical protein	0	0
555	KSMBR1_3111	KSMBR1_3111	#N/A	hypothetical protein	0	0
556	KSMBR1_3112	KSMBR1_3112	kuste2491	hypothetical protein	0	0
557	KSMBR1_3113	KSMBR1_3113	#N/A	hypothetical protein	0	0
558	KSMBR1_3114	KSMBR1_3114	#N/A	hypothetical protein	0	0
559	KSMBR1_3115	exeA_12	kuste2493	similar to general secretion pathway protein A (exeA)	0	0
560	KSMBR1_3116	KSMBR1_3116	kuste2494	hypothetical zinc finger containing protein	0	0
561	KSMBR1_3118	KSMBR1_3118	kustc0424	hypothetical protein	0	0
562	KSMBR1_3123	KSMBR1_3123	#N/A	tRNA-Ala(ggc)	0	0
563	KSMBR1_3126	KSMBR1_3126	kuste2863	hypothetical protein	0	0
564	KSMBR1_3160	ltrA_6	kustb0192	strong similarity to group II intron-encoded protein LtrA	0	0
565	KSMBR1_3185	KSMBR1_3185	#N/A	hypothetical protein	0	0
566	KSMBR1_3188	KSMBR1_3188	kustb0181	hypothetical protein	0	0
567	KSMBR1_3197	KSMBR1_3197	#N/A	hypothetical protein	0	0
568	KSMBR1_3201	KSMBR1_3201	#N/A	Hypothetical Protein	0	0
569	KSMBR1_3202	KSMBR1_3202	#N/A	hypothetical protein	0	0
570	KSMBR1_3203	KSMBR1_3203	kustb0195	putative orf	0	0
571	KSMBR1_3206	KSMBR1_3206	#N/A	hypothetical protein	0	0
572	KSMBR1_3238	KSMBR1_3238	#N/A	hypothetical protein	0	0
573	KSMBR1_3239	KSMBR1_3239	#N/A	Ribbon-helix-helix protein, copG family	0	0
574	KSMBR1_3249	KSMBR1_3249	#N/A	hypothetical protein	0	0
575	KSMBR1_3313	atoS_2_1	#N/A	similar to two component sensor histidine kinase	0	0
576	KSMBR1_3324	KSMBR1_3324	#N/A	tRNA-Arg(cct)	0	0
577	KSMBR1_3331	KSMBR1_3331	kustc1225	hypothetical protein	0	0
578	KSMBR1_3358	KSMBR1_3358	#N/A	hypothetical protein	0	0
579	KSMBR1_3363	KSMBR1_3363	#N/A	tRNA-Leu(gag)	0	0
580	KSMBR1_3389	KSMBR1_3389	kuste2420	hypothetical protein	0	0
581	KSMBR1_3402	KSMBR1_3402	#N/A	hypothetical protein	0	0
582	KSMBR1_3403	KSMBR1_3403	#N/A	hypothetical protein	0	0
583	KSMBR1_3405	KSMBR1_3405	#N/A	hypothetical protein	0	0
584	KSMBR1_3406	KSMBR1_3406	#N/A	hypothetical protein	0	0
585	KSMBR1_3407	KSMBR1_3407	#N/A	hypothetical protein	0	0
586	KSMBR1_3408	KSMBR1_3408	#N/A	TIR domain protein	0	0
587	KSMBR1_3409	KSMBR1_3409	#N/A	TIR domain protein	0	0
588	KSMBR1_3410	KSMBR1_3410	#N/A	hypothetical protein	0	0
589	KSMBR1_3412	KSMBR1_3412	#N/A	hypothetical protein	0	0
590	KSMBR1_3452	KSMBR1_3452	#N/A	hypothetical protein	0	0
591	KSMBR1_3484	KSMBR1_3484	#N/A	hypothetical protein	0	0
592	KSMBR1_3485	KSMBR1_3485	#N/A	hypothetical protein	0	0
593	KSMBR1_3498	KSMBR1_3498	#N/A	hypothetical protein	0	0
594	KSMBR1_3519	KSMBR1_3519	kuste3884	hypothetical protein	0	0
595	KSMBR1_3522	KSMBR1_3522	#N/A	tRNA-Gln(ctg)	0	0
596	KSMBR1_3536	rcc1_3	#N/A	similar to regulator of chromosome condensation	0	0
597	KSMBR1_3537	KSMBR1_3537	#N/A	hypothetical protein	0	0
598	KSMBR1_3538	KSMBR1_3538	#N/A	hypothetical protein	0	0
599	KSMBR1_3539	KSMBR1_3539	#N/A	hypothetical protein	0	0
600	KSMBR1_3540	KSMBR1_3540	#N/A	hypothetical protein	0	0
601	KSMBR1_3541	KSMBR1_3541	#N/A	hypothetical protein	0	0
602	KSMBR1_3606	KSMBR1_3606	#N/A	hypothetical protein	0	0
603	KSMBR1_3607	KSMBR1_3607	kuste2494	hypothetical zinc finger containing protein	0	0
604	KSMBR1_3608	exeA_13	kuste2493	similar to general secretion pathway protein A (exeA)	0	0
605	KSMBR1_3609	KSMBR1_3609	kuste2492	hypothetical protein	0	0
606	KSMBR1_3610	KSMBR1_3610	#N/A	hypothetical protein	0	0
607	KSMBR1_3611	KSMBR1_3611	kuste2491	hypothetical protein	0	0
608	KSMBR1_3612	KSMBR1_3612	#N/A	hypothetical protein	0	0
609	KSMBR1_3613	KSMBR1_3613	kuste2651	hypothetical protein	0	0
610	KSMBR1_3627	tnpA_17	kustb0253	similar to transposase	0	0
611	KSMBR1_3651	KSMBR1_3651	#N/A	putative orf	0	0
612	KSMBR1_3652	KSMBR1_3652	#N/A	hypothetical protein	0	0
613	KSMBR1_3653	KSMBR1_3653	kustc0493	similar to E. coli insertion element IS186	0	0
614	KSMBR1_3654	KSMBR1_3654	#N/A	hypothetical protein	0	0
615	KSMBR1_3655	KSMBR1_3655	kuste2651	hypothetical protein	0	0
616	KSMBR1_3656	KSMBR1_3656	#N/A	hypothetical protein	0	0
617	KSMBR1_3657	KSMBR1_3657	kuste2491	hypothetical protein	0	0
618	KSMBR1_3658	KSMBR1_3658	#N/A	hypothetical protein	0	0
619	KSMBR1_3659	KSMBR1_3659	#N/A	hypothetical protein	0	0
620	KSMBR1_3660	exeA_14	kuste2493	similar to general secretion pathway protein A (exeA)	0	0
621	KSMBR1_3661	KSMBR1_3661	kuste2494	hypothetical zinc finger containing protein	0	0
622	KSMBR1_3676	KSMBR1_3676	kustc0922	hypothetical protein	0	0
623	KSMBR1_3677	KSMBR1_3677	kuste2494	hypothetical zinc finger containing protein	0	0
624	KSMBR1_3678	exeA_15	kuste2493	similar to general secretion pathway protein A (exeA)	0	0
625	KSMBR1_3679	KSMBR1_3679	#N/A	hypothetical protein	0	0
626	KSMBR1_3680	KSMBR1_3680	#N/A	hypothetical protein	0	0
627	KSMBR1_3681	KSMBR1_3681	kuste2491	hypothetical protein	0	0
628	KSMBR1_3682	KSMBR1_3682	#N/A	hypothetical protein	0	0
629	KSMBR1_3683	KSMBR1_3683	kuste2651	hypothetical protein	0	0
630	KSMBR1_3685	KSMBR1_3685	#N/A	EcsC protein family protein	0	0
631	KSMBR1_3686	KSMBR1_3686	#N/A	Hypothetical Protein	0	0
632	KSMBR1_3687	KSMBR1_3687	#N/A	hypothetical protein	0	0
633	KSMBR1_3688	KSMBR1_3688	#N/A	hypothetical protein	0	0
634	KSMBR1_3689	KSMBR1_3689	#N/A	hypothetical protein	0	0
635	KSMBR1_3690	KSMBR1_3690	#N/A	AAA-like domain protein	0	0
636	KSMBR1_3691	KSMBR1_3691	#N/A	hypothetical protein	0	0
637	KSMBR1_3692	KSMBR1_3692	#N/A	hypothetical protein	0	0
638	KSMBR1_3693	KSMBR1_3693	#N/A	hypothetical protein	0	0
639	KSMBR1_3694	KSMBR1_3694	#N/A	hypothetical protein	0	0
640	KSMBR1_3695	KSMBR1_3695	#N/A	hypothetical protein	0	0
641	KSMBR1_3696	KSMBR1_3696	#N/A	hypothetical protein	0	0
642	KSMBR1_3697	KSMBR1_3697	#N/A	hypothetical protein	0	0
643	KSMBR1_3699	KSMBR1_3699	#N/A	hypothetical protein	0	0
644	KSMBR1_3700	KSMBR1_3700	kustc0424	hypothetical protein	0	0
645	KSMBR1_3702	KSMBR1_3702	kuste2637	hypothetical protein	0	0
646	KSMBR1_3703	KSMBR1_3703	kuste2640	hypothetical protein	0	0
647	KSMBR1_3704	KSMBR1_3704	#N/A	hypothetical protein	0	0
648	KSMBR1_3715	KSMBR1_3715	kustc0493	similar to E. coli insertion element IS186	0	0
649	KSMBR1_3728	KSMBR1_3728	#N/A	hypothetical protein	0	0
650	KSMBR1_3756	KSMBR1_3756	kuste4621	hypothetical protein	0	0
651	KSMBR1_3767	tnpA_20	kustb0253	similar to transposase	0	0
652	KSMBR1_3788	tnpA_21	kustb0253	similar to transposase	0	0
653	KSMBR1_3790	tnpA_22	kustb0253	similar to transposase	0	0
654	KSMBR1_3791	KSMBR1_3791	kustc0953	hypothetical protein	0	0
655	KSMBR1_3830	KSMBR1_3830	#N/A	hypothetical protein	0	0
656	KSMBR1_3834	KSMBR1_3834	kustc0493	similar to E. coli insertion element IS186	0	0
657	KSMBR1_3848	KSMBR1_3848	kustc1071	hypothetical protein	0	0
658	KSMBR1_3849	KSMBR1_3849	kuste4355	hypothetical protein	0	0
659	KSMBR1_3851	KSMBR1_3851	kuste2494	hypothetical zinc finger containing protein	0	0
660	KSMBR1_3852	exeA_16	kuste2493	similar to general secretion pathway protein A (exeA)	0	0
661	KSMBR1_3853	KSMBR1_3853	kuste2492	hypothetical protein	0	0
662	KSMBR1_3854	KSMBR1_3854	#N/A	hypothetical protein	0	0
663	KSMBR1_3855	KSMBR1_3855	kuste2491	hypothetical protein	0	0
664	KSMBR1_3856	KSMBR1_3856	#N/A	hypothetical protein	0	0
665	KSMBR1_3857	KSMBR1_3857	kuste2651	hypothetical protein	0	0
666	KSMBR1_3859	KSMBR1_3859	kustb0235	putative orf	0	0
667	KSMBR1_3865	KSMBR1_3865	kustc0493	similar to E. coli insertion element IS186	0	0
668	KSMBR1_3873	KSMBR1_3873	#N/A	tRNA-Asp(gtc)	0	0
669	KSMBR1_3884	hprK	#N/A	HPr kinase/phosphorylase	0	0
670	KSMBR1_3885	KSMBR1_3885	#N/A	hypothetical protein	0	0
671	KSMBR1_3886	KSMBR1_3886	#N/A	hypothetical protein	0	0
672	KSMBR1_3887	flu_1	#N/A	similar to cell surface glycoprotein (S-layer protein)	0	0
673	KSMBR1_3888	KSMBR1_3888	kustd1378	hypothetical protein	0	0
674	KSMBR1_3889	tnpA_24	kustb0253	similar to transposase	0	0
675	KSMBR1_3890	KSMBR1_3890	kuste2651	hypothetical protein	0	0
676	KSMBR1_3891	KSMBR1_3891	#N/A	hypothetical protein	0	0
677	KSMBR1_3892	KSMBR1_3892	kuste2491	hypothetical protein	0	0
678	KSMBR1_3893	KSMBR1_3893	#N/A	hypothetical protein	0	0
679	KSMBR1_3894	KSMBR1_3894	#N/A	hypothetical protein	0	0
680	KSMBR1_3895	exeA_17	kuste2493	similar to general secretion pathway protein A (exeA)	0	0
681	KSMBR1_3896	KSMBR1_3896	kuste2494	hypothetical zinc finger containing protein	0	0
682	KSMBR1_3897	KSMBR1_3897	kustc0493	similar to E. coli insertion element IS186	0	0
683	KSMBR1_3901	KSMBR1_3901	kuste2756	hypothetical protein	0	0
684	KSMBR1_3903	KSMBR1_3903	#N/A	hypothetical protein	0	0
685	KSMBR1_3906	KSMBR1_3906	#N/A	hypothetical protein	0	0
686	KSMBR1_3910	KSMBR1_3910	kusta0003	hypothetical protein	0	0
687	KSMBR1_3917	KSMBR1_3917	kustc0953	putative orf	0	0
688	KSMBR1_3918	KSMBR1_3918	#N/A	hypothetical protein	0	0
689	KSMBR1_3919	tnpA_25	kustb0253	similar to transposase	0	0
690	KSMBR1_3921	KSMBR1_3921	kustc0493	similar to E. coli insertion element IS186	0	0
691	KSMBR1_3969	KSMBR1_3969	#N/A	Hypothetical Protein	0	0
692	KSMBR1_3971	KSMBR1_3971	#N/A	hypothetical protein	0	0
693	KSMBR1_3995	KSMBR1_3995	kustc1225	hypothetical protein	0	0
694	KSMBR1_3999	KSMBR1_3999	kustc0922	hypothetical protein	0	0
695	KSMBR1_4001	KSMBR1_4001	#N/A	hypothetical protein	0	0
696	KSMBR1_4005	KSMBR1_4005	kustc0493	similar to E. coli insertion element IS186	0	0
697	KSMBR1_4014	KSMBR1_4014	kustc0587	hypothetical protein	0	0
698	KSMBR1_4018	KSMBR1_4018	#N/A	putative orf	0	0
699	KSMBR1_4019	KSMBR1_4019	#N/A	hypothetical protein	0	0
700	KSMBR1_4020	KSMBR1_4020	kuste2626	putative orf	0	0
701	KSMBR1_4032	KSMBR1_4032	kuste2611	putative orf	0	0
702	KSMBR1_4033	KSMBR1_4033	kustc0922	hypothetical protein	0	0
703	KSMBR1_4042	KSMBR1_4042	kustc0379	hypothetical protein	0	0
704	KSMBR1_4043	KSMBR1_4043	#N/A	Hypothetical Protein	0	0
705	KSMBR1_4077	tnpA_26	kustb0253	similar to transposase	0	0
706	KSMBR1_4078	KSMBR1_4078	kustc0953	hypothetical protein	0	0
707	KSMBR1_4094	KSMBR1_4094	#N/A	#N/A	0	0
