# Supplementary material for: Nutrient Limitation Causes Differential Expression of Transport- and Metabolism Genes in the Compartmentalized Anammox Bacterium Kuenenia stuttgartiensis
Source: Front Microbiol. 2020 Aug 13;11:1959. doi: 10.3389/fmicb.2020.01959 (PMC7438415; doi:10.3389/fmicb.2020.01959)
Supplement: Supplementary file 2 [file Data_Sheet_2.xlsx]

## Sheet: legend
Supplemental file 2: K. stuttgartiensis MBR1 genes that are 1) significantly upregulated in ammonium limited growth conditions compared with nitrite limited growth conditions, 2) significantly upregulated in nitrite limited growth conditions compared with ammonium limited growth conditions, 3) not differentially expressed in both conditions, 4) not expressed in either condition. Significance thre…

## Sheet: 40 up in NH4 lim
nr	K. stuttgartiensis MBR1 gene number	Name	K. stuttgartiensis RU1 homologue	K. stuttgartiensis MBR1 annotation	COG group	average RPKM NH4 lim	average RPKM NO2 lim		base Mean	lfc= log2FoldChange	lfcSE	stat	pvalue	padj	used padj<0.05 and lfc>0.58 for significance filtering.
1	KSMBR1_2631	nrp_2	kustc1014	strongly similar to nitrogen regulatory protein P-II	ND	1072.62	8.07585		48.0049	7.24075	0.898324	-8.06029	7.6115e-16	1.44745e-13	DESeq gives padj=NA for basemean values <4
2	KSMBR1_3177	KSMBR1_3177	kustb0166	hypothetical protein	ND	2414.83	31.9473		406.094	6.50852	0.30755	-21.1625	2.1165e-99	4.82985e-96	Padj=NA is not significant
3	KSMBR1_2630	amt_2	kustc1012	strongly similar to ammonium transporter	ND	2031.47	33.1252		365.989	6.31231	0.299394	-21.0836	1.12448e-98	1.28303e-95
4	KSMBR1_2632	amt_3	kustc1015	strongly similar to ammonium transporter	ND	1680.96	28.0787		300.663	6.24651	0.320774	-19.4732	1.85205e-84	1.40879e-81		value lfc positive:	high in nitrite limited conditions
5	KSMBR1_2086	amtB/amt1	kustc0381	similar to ammonium transport protein amtB	P	1054.04	57.6373		253.304	4.55953	0.250558	-18.1975	5.40043e-74	3.08095e-71		value lfc negative:	high in ammonium limited conditions
6	KSMBR1_2629	KSMBR1_2629	kustc1011	hypothetical protein	ND	411.135	19.8249		9.34067	4.47932	1.005	-4.45705	8.30966e-06	0.000486221		if pvalue=NA, then gene is not expressed in either condition, or there are large outliers in the replicates, padj will also be NA then.
7	KSMBR1_2627	amt_1	kustc1009	strongly similar to ammonium transporter	ND	936.732	80.1145		204.212	3.94483	0.247714	-15.9249	4.25489e-57	1.94193e-54		if padj =NA, then the gene is only expressed at very low levels (here baseMean <4).
8	KSMBR1_2087	ftcD	kustc0382	strongly similar to glutamate formimidoyltransferase	ND	160.029	13.8067		22.6803	3.79061	0.580233	-6.53291	6.45039e-11	7.35989e-09
9	KSMBR1_3720	KSMBR1_3720	#N/A	hypothetical protein	T	395.937	35.086		20.4562	3.75831	0.595101	-6.31541	2.69451e-10	2.92804e-08
10	KSMBR1_3008	focA_5	kusta0004	similar to nitrite/formate transporter focA	P	131.453	14.1953		20.3853	3.71179	0.590242	-6.28859	3.20356e-10	3.32296e-08
11	KSMBR1_3009	nar1	kusta0009	similar to nitrite transporter	ND	127.129	21.9246		17.2946	3.01519	0.591448	-5.09799	3.43287e-07	2.44807e-05
12	KSMBR1_3419	KSMBR1_3419	kusta0051	hypothetical protein	ND	706.336	148.885		147.531	2.62859	0.302142	-8.69983	3.32375e-18	7.58479e-16
13	KSMBR1_2891	KSMBR1_2891	kustc1132	hypothetical protein	O	143.997	34.3285		15.0494	2.50784	0.598404	-4.19089	2.77865e-05	0.00141624
14	KSMBR1_2628	nrp_1	kustc1010	strongly similar to nitrogen regulatory protein P-II	ND	1081.81	295.373		58.1163	2.25949	0.32932	-6.86109	6.8339e-12	9.74686e-10
15	KSMBR1_3600	KSMBR1_3600	kuste2858	hypothetical protein	ND	17051.9	4896.53		1490.67	2.17882	0.165558	-13.1605	1.48171e-39	5.63542e-37
16	KSMBR1_2472	nuoE_4	kustc0826	similar to to proton-translocating NADH dehydrogenase I, 24 kDa subunit (NuoE)	C	244.157	75.3484		19.6001	2.0902	0.498886	-4.18974	2.79276e-05	0.00141624
17	KSMBR1_1259	fixL_1	kustd1464	similar to histidine kinase	T	70.8358	22.3092		19.1148	2.02233	0.537946	-3.75936	0.00017035	0.00762231
18	KSMBR1_4085	KSMBR1_4085	kuste3992	hypothetical protein	ND	201.775	65.8029		13.6034	1.99075	0.584056	-3.40849	0.000653225	0.025701
19	KSMBR1_3868	KSMBR1_3868	kustc0284	putative transposase	ND	81.9751	27.1705		18.6883	1.95641	0.540593	-3.61901	0.000295737	0.0124976
20	KSMBR1_3152	KSMBR1_3152	kustb0137	hypothetical protein	ND	483.938	182.59		84.0322	1.815	0.43597	-4.16313	3.1392e-05	0.00155732
21	KSMBR1_4080	htrA_4	kuste3995	similar to serine proteinase HtrA/DegQ/DegS family protein	ND	298.842	109.502		53.5888	1.81192	0.341158	-5.31109	1.08972e-07	8.28916e-06
22	KSMBR1_3056	waaE_3	kusta0058	similar to glycosyltransferase fused to TPR-repeat domain protein	N	116.453	44.8134		25.4751	1.74668	0.532835	-3.2781	0.00104509	0.0372641
23	KSMBR1_3049	KSMBR1_3049	kusta0053	similar to Flagellin	ND	430.734	171.927		66.4909	1.73029	0.396963	-4.35881	1.30772e-05	0.000746054
24	KSMBR1_3602	hzsB_2	kuste2860	hydrazine synthase subunit B	ND	122.736	53.2123		22.0273	1.60328	0.487521	-3.28864	0.00100672	0.0364658
25	KSMBR1_2471	nuoD	kustc0825	strongly similar to to proton-translocating NADH dehydrogenase I 49 kDa subunit (NuoD)	C	250.892	112.119		52.6854	1.52373	0.323914	-4.70412	2.54967e-06	0.00016162
26	KSMBR1_4084	KSMBR1_4084	kuste3993	YfdX protein	ND	369.09	168.757		68.0218	1.51762	0.311359	-4.87419	1.09257e-06	7.3331e-05
27	KSMBR1_2713	hzsA_1	kuste2861	hydrazine synthase subunit A	L	55788.7	28462.1		24761.6	1.3463	0.153688	-8.75998	1.95287e-18	4.95161e-16
28	KSMBR1_2474	KSMBR1_2474	kustc0828	similar to molybdopterin oxidoreductase, molybdopterin-containing subunit/ NuoG subunit of NADH dehydrogenase I	ND	226.798	118.533		111.458	1.31305	0.244106	-5.37903	7.48869e-08	5.89282e-06
29	KSMBR1_2704	hzsB_3	kuste2860	hydrazine synthase subunit B	P	30310.4	17014		5840.81	1.2081	0.156584	-7.71534	1.20658e-14	2.11801e-12
30	KSMBR1_2712	hzsB_1	kuste2860	hydrazine synthase subunit B	ND	30702.9	17433.7		5936.35	1.19159	0.157353	-7.57271	3.65518e-14	5.95794e-12
31	KSMBR1_2485	nuoN_1	kustc0842	similar to NAD(P)H-quinone oxidoreductase chain 2	C	150.844	85.9892		41.6532	1.17019	0.364691	-3.20871	0.00133333	0.0468101
32	KSMBR1_2703	hzsC_3	kuste2859	hydrazine synthase subunit C	ND	20222.3	12177.5		4402.4	1.10643	0.161764	-6.83978	7.93172e-12	1.06472e-09
33	KSMBR1_3667	chbP	#N/A	N,N'-diacetylchitobiose phosphorylase	ND	481.224	291.309		796.576	1.10256	0.18466	-5.97074	2.36176e-09	2.24564e-07
34	KSMBR1_3601	hzsC_2	kuste2859	hydrazine synthase subunit C	ND	20313.4	12287.2		4428.27	1.09975	0.161858	-6.79454	1.08656e-11	1.37752e-09
35	KSMBR1_2711	hzsC_1	kuste2859	hydrazine synthase subunit C	ND	20576.6	12475.5		4489.26	1.09706	0.158344	-6.92837	4.25708e-12	6.47644e-10
36	KSMBR1_2482	nuoL_1	kustc0838	strongly similar to NAD(P)H:quinone oxidoreductase chain 5	ND	180.779	109.621		67.0726	1.08311	0.294423	-3.67874	0.000234392	0.0102862
37	KSMBR1_2473	nuoF_2_2	kustc0827	similar to proton-translocating NADH dehydrogenase I, 51 kDa subunit (NuoF)	C	352.218	228.947		128.23	0.992168	0.234338	-4.23391	2.29662e-05	0.00121881
38	KSMBR1_0703	KSMBR1_0703	kuste3440	hypothetical protein	R	2622.64	1943.09		215.504	0.803484	0.204965	-3.92009	8.8515e-05	0.00412227
39	KSMBR1_3083	KSMBR1_3083	kusta0088	hypothetical protein	ND	10625.3	8198.79		846.1	0.748754	0.167663	-4.46583	7.97586e-06	0.000478972
40	KSMBR1_3082	KSMBR1_3082	kusta0087	small soluble cyt c	ND	9931.08	8182.68		868.061	0.652343	0.17213	-3.78983	0.00015075	0.00688023

## Sheet: 26 up in NO2 lim
nr	K. stuttgartiensis MBR1 gene number	Name	K. stuttgartiensis RU1 homologue	K. stuttgartiensis MBR1 annotation	COG group	average RPKM NH4 lim	average RPKM NO2 lim		base Mean	lfc= log2Fold Change	lfcSE	stat	pvalue	padj	used padj<0.05 and lfc>0.58 for significance filtering.
1	KSMBR1_3122	KSMBR1_3122	kustb0235	Hypothetical Protein	ND	0	76.2572		8.29948	6.06748	1.40051	4.33235	1.47525e-05	0.000821102	DESeq gives padj=NA for basemean values <4
2	KSMBR1_3846	tnpA_23	kusta0094	similar to transposase tnpA	ND	0	79.2421		4.64083	5.1921	1.50882	3.44116	0.00057922	0.0231891	Padj=NA is not significant
3	KSMBR1_3436	KSMBR1_3436	kuste2473	Cna protein B-type domain protein	ND	8.61331	116.77		18.5323	3.43524	0.720602	4.76718	1.86821e-06	0.000121807
4	KSMBR1_0450	KSMBR1_0450	kuste4138	hypothetical protein	C	38.9764	478.334		91.3224	3.23389	0.334009	9.68205	3.5945e-22	1.02533e-19		value lfc positive:	high in nitrite limited conditions
5	KSMBR1_0452	nirS	kuste4136	strongly similar to cd1 nitrite reductase NirS	ND	104.806	1032.18		220.312	2.91457	0.247537	11.7743	5.29709e-32	1.72685e-29		value lfc negative:	high in ammonium limited conditions
6	KSMBR1_3717	nrp_3	#N/A	strongly similar to nitrogen regulatory protein P-II	ND	64.4074	621.352		31.8756	2.85284	0.502988	5.67179	1.41311e-08	1.24027e-06		if pvalue=NA, then gene is not expressed in either condition, or there are large outliers in the replicates, padj will also be NA then.
7	KSMBR1_3718	nrp_4	#N/A	strongly similar to nitrogen regulatory protein P-II	ND	33.3959	303.694		15.1347	2.75728	0.671331	4.10719	4.0051e-05	0.00190409		if padj =NA, then the gene is only expressed at very low levels (here baseMean <4).
8	KSMBR1_0449	nirJ_1	kuste4139	similar to nirJ/moaA/ppqE family of cofactor synthesis proteins	ND	46.3362	395.004		50.0618	2.69203	0.401033	6.71274	1.91e-11	2.29402e-09
9	KSMBR1_3716	amt_4	#N/A	strongly similar to ammonium transporter	ND	63.7369	509.16		87.1771	2.60044	0.313311	8.29988	1.04219e-16	2.16207e-14
10	KSMBR1_0447	rsxB	kuste4141	Electron transport complex subunit RsxB	R	27.8801	219.231		10.3051	2.54759	0.795937	3.20074	0.00137077	0.0473954
11	KSMBR1_0451	KSMBR1_0451	kuste4137	hypothetical mono heme cytochrome nirC	ND	82.7267	622.509		31.4027	2.53404	0.468331	5.41079	6.27465e-08	5.11384e-06
12	KSMBR1_0448	nirF	kuste4140	similar to heme d 1 biosynthesis protein NirF	C	39.4548	285.532		39.6041	2.43174	0.429371	5.6635	1.48313e-08	1.25352e-06
13	KSMBR1_0446	KSMBR1_0446	kuste4142	hypothetical protein	ND	48.8531	287.122		14.1302	2.24411	0.662555	3.38706	0.000706448	0.027324
14	KSMBR1_3433	KSMBR1_3433	kuste2470	hypothetical protein	ND	15.5317	92.9434		16.305	2.23059	0.61884	3.60447	0.000312787	0.0129778
15	KSMBR1_0445	KSMBR1_0445	kuste4145	hypothetical protein	C	58.8955	312.723		42.8748	1.9974	0.395176	5.05446	4.3162e-07	2.98472e-05
16	KSMBR1_3432	KSMBR1_3432	kuste2469	hypothetical protein	ND	25.1138	115.97		22.1146	1.87274	0.544209	3.44122	0.000579098	0.0231891
17	KSMBR1_1074	KSMBR1_1074	kuste3052	hypothetical protein	ND	980.754	4340.82		593.479	1.77911	0.294555	6.04	1.54112e-09	1.52906e-07
18	KSMBR1_1075	KSMBR1_1075	kuste3051	hypothetical protein	ND	250.219	954.382		28.225	1.564	0.473089	3.30593	0.000946621	0.0348418
19	KSMBR1_1073	KSMBR1_1073	kuste3053	similar to histidine kinase	T	704.172	2394.16		249.631	1.39926	0.245215	5.70627	1.15479e-08	1.05409e-06
20	KSMBR1_1072	KSMBR1_1072	kuste3054	hypothetical protein	ND	676.002	2234.95		135.771	1.36124	0.296118	4.59695	4.28727e-06	0.00026442
21	KSMBR1_2720	KSMBR1_2720	kuste2872	hypothetical protein	ND	261.965	761.371		59.6518	1.16168	0.345819	3.35921	0.00078165	0.0292414
22	KSMBR1_1070	focA_2	kuste3055	formate/nitrite transporter	ND	4460.86	11109.6		1539.49	0.945588	0.228642	4.13566	3.53929e-05	0.00171844
23	KSMBR1_2163	hao_2	kustc0458	similar to hydroxylamine oxidoreductase	ND	1942.61	4728.32		1199.46	0.910791	0.177974	5.11754	3.09549e-07	2.27868e-05
24	KSMBR1_2162	KSMBR1_2162	kustc0457	hypothetical protein	C	1631.47	3816.63		469.251	0.854608	0.198581	4.30357	1.68071e-05	0.000913185
25	KSMBR1_1459	nrxC	kustd1704	nitrite oxidoreductase subunit C	ND	2574.8	5182.9		834.416	0.634574	0.174341	3.63985	0.0002728	0.0117458
26	KSMBR1_1458	nrxB	kustd1703	nitrite oxidoreductase subunit B	ND	2504.45	4946.18		1020.57	0.609345	0.180936	3.36774	0.00075787	0.0288243

## Sheet: 3322 no sign change
nr	K. stuttgartiensis MBR1 gene number	Name	K. stuttgartiensis RU1 homologue	K. stuttgartiensis MBR1 annotation	COG group	average RPKM NH4 lim	average RPKM NO2 lim		base Mean	lfc= log2FoldChange	lfcSE	stat	pvalue	padj
1	KSMBR1_0002	panC	kuste2845	strongly similar to pantoate--beta-alanine ligase from Corynebacterium glutamicum (strain ATCC)	H	25.607	53.0698		7.57578	0.608797	0.787287	0.773285	0.439354	0.999787
2	KSMBR1_0007	rfaF/waaF	kuste2843	similar to ADP-heptose-LPS-heptosyl transferase II	M	26.427	32.2611		7.5905	-0.057451	0.746838	-0.0769257	0.938683	0.999787
3	KSMBR1_0008	KSMBR1_0008	kustd1378	hypothetical protein	ND	17.4441	31.9547		7.5968	0.44084	0.871793	0.50567	0.613088	0.999787		value lfc positive:	high in nitrite limited conditions
4	KSMBR1_0009	KSMBR1_0009	kuste2842	hypothetical protein	T	0	11.1553		0.770619	2.61266	2.33977	1.11663	0.264153	NA		value lfc negative:	high in ammonium limited conditions
5	KSMBR1_0010	KSMBR1_0010	kuste2841	hypothetical protein	ND	12.4383	17.5259		9.6709	0.0820159	0.65934	0.124391	0.901006	0.999787		if pvalue=NA, then gene is not expressed in either condition, or there are large outliers in the replicates, padj will also be NA then.
6	KSMBR1_0011	nox	kuste2839	similar to pyridine nucleotide-disulphide oxidoreductase	I	14.1693	22.5857		6.90768	0.269933	0.786924	0.343023	0.731581	0.999787		if padj =NA, then the gene is only expressed at very low levels (here baseMean <4).
7	KSMBR1_0012	KSMBR1_0012	kuste2838	hypothetical protein	ND	23.7524	17.2633		2.91841	-0.754245	1.21245	-0.622082	0.533888	NA
8	KSMBR1_0013	KSMBR1_0013	kuste2837	hypothetical protein	P	4.84013	7.68769		1.51344	0.273431	1.59556	0.17137	0.863933	NA
9	KSMBR1_0014	KSMBR1_0014	#N/A	hypothetical protein	ND	7.17805	11.1399		0.555181	0.340189	2.69799	0.12609	0.899661	NA
10	KSMBR1_0015	arsR_1	kuste2833	strongly similar to response regulator of the arsR family protein	K	27.179	20.4544		1.75031	-0.878776	1.48438	-0.592014	0.553841	NA
11	KSMBR1_0017	KSMBR1_0017	kuste2829	hypothetical protein	ND	8.182	8.45269		3.04703	-0.28271	1.1597	-0.243779	0.807402	NA
12	KSMBR1_0019	KSMBR1_0019	kuste2827	hypothetical protein	ND	7.29316	10.213		2.71387	0.0213482	1.26927	0.0168192	0.986581	NA
13	KSMBR1_0020	KSMBR1_0020	kuste2826	hypothetical protein	ND	7.92645	14.7626		1.04101	0.463533	1.94486	0.238337	0.81162	NA
14	KSMBR1_0021	KSMBR1_0021	kuste2824	hypothetical protein	ND	202.036	261.405		36.4846	0.00754577	0.365379	0.0206519	0.983523	0.999787
15	KSMBR1_0022	KSMBR1_0022	kuste2822	Hemerythrin HHE cation binding domain protein	ND	144.158	190.203		19.7122	0.0436714	0.495055	0.0882153	0.929706	0.999787
16	KSMBR1_0023	KSMBR1_0023	#N/A	hypothetical protein	ND	50.7115	0		0.856996	-3.70352	2.29485	-1.61384	0.106562	NA
17	KSMBR1_0024	acrF	kuste2818	similar to acriflavine resistance protein F	V	41.4601	51.3875		33.137	-0.0882368	0.388422	-0.227167	0.820294	0.999787
18	KSMBR1_0025	acrA_1	kuste2817	similar to AcrA/AcrE family multidrug efflux protein	MV	16.9059	24.145		4.98753	0.171446	0.912601	0.187865	0.850983	0.999787
19	KSMBR1_0026	KSMBR1_0026	kuste2815	hypothetical protein	K	16.2554	5.52335		1.62613	-1.78872	1.60265	-1.1161	0.26438	NA
20	KSMBR1_0027	putB	kuste2814	similar to sodium solute symporter	ND	21.2827	34.9735		11.6049	0.3126	0.624884	0.500254	0.616897	0.999787
21	KSMBR1_0028	KSMBR1_0028	kuste2813	hypothetical protein	ND	14.8735	29.4856		3.44658	0.635388	1.08122	0.587658	0.556762	NA
22	KSMBR1_0029	KSMBR1_0029	kuste2812	similar to SAM-dependent methyltransferase	J	23.5333	29.0616		7.38331	-0.0549464	0.752581	-0.0730105	0.941798	0.999787
23	KSMBR1_0031	nucI	#N/A	highly similar to nuclease	ND	12.4353	28.1418		2.62813	0.75295	1.32758	0.567161	0.570605	NA
24	KSMBR1_0032	KSMBR1_0032	kuste2810	hypothetical protein	ND	3.67069	21.4396		0.972573	1.79487	2.20027	0.815749	0.414644	NA
25	KSMBR1_0033	KSMBR1_0033	kuste2809	hypothetical protein	ND	34.263	28.505		2.65583	-0.521791	1.21374	-0.429903	0.667266	NA
26	KSMBR1_0034	glnA_1	kuste2808	strongly similar to glutamate-ammonia ligase type III	ND	46.4672	71.4863		27.8705	0.233781	0.418179	0.559046	0.57613	0.999787
27	KSMBR1_0035	KSMBR1_0035	kuste2807	similar to kinesin light chain KLC	ND	41.6584	68.7087		10.6089	0.373067	0.653141	0.571189	0.567871	0.999787
28	KSMBR1_0046	KSMBR1_0046	kuste2863	hypothetical protein	X	61.3685	32.8219		10.225	-1.38017	0.859762	-1.60529	0.108429	0.999787
29	KSMBR1_0056	KSMBR1_0056	kuste3661	hypothetical protein	R	1.90154	5.69988		0.837688	1.29572	2.20036	0.588867	0.555951	NA
30	KSMBR1_0058	KSMBR1_0058	kuste2863	hypothetical protein	X	22.518	33.6593		5.69452	0.170582	0.847241	0.201338	0.840434	0.999787
31	KSMBR1_0059	dpm_1	kuste3652	similar to dolichyl-phosphate mannosyltransferase	M	17.4863	36.637		4.4843	0.682947	0.976744	0.699207	0.484422	0.999787
32	KSMBR1_0060	catC	kuste3650	similar to muconolactone delta-isomerase	ND	50.882	125.977		6.67918	0.961967	0.818975	1.1746	0.240155	0.999787
33	KSMBR1_0061	fabG_1	kuste3649	strongly similar to 3-oxoacyl carrier protein reductase	ND	105.362	154.753		21.9068	0.207083	0.468974	0.441567	0.658803	0.999787
34	KSMBR1_0062	KSMBR1_0062	kuste3648	hypothetical protein	ND	133.834	158.702		19.8265	-0.155007	0.470566	-0.329406	0.741849	0.999787
35	KSMBR1_0063	splb	kuste3646	similar to DNA repair photoproduct lyase	ND	23.7088	33.7891		8.94815	0.163004	0.684906	0.237995	0.811885	0.999787
36	KSMBR1_0064	KSMBR1_0064	kuste3645	hypothetical protein	ND	84.4331	69.2072		2.91942	-0.737978	1.18104	-0.624853	0.532068	NA
37	KSMBR1_0065	KSMBR1_0065	kuste3642	hypothetical protein	ND	98.8321	194.749		7.79945	0.57163	0.796233	0.717918	0.472808	0.999787
38	KSMBR1_0066	bfr_1	kuste3640	similar to bacterioferritin: purified by Simon	ND	167.74	169.777		18.3947	-0.369879	0.508456	-0.727455	0.466948	0.999787
39	KSMBR1_0069	smpB	kuste3638	strong similarity to SsrA-binding protein	ND	81.5598	123.67		10.2863	0.225112	0.678674	0.331693	0.740121	0.999787
40	KSMBR1_0070	cheY_1	kuste3637	similar to two-component response regulator CheY	ND	21.4022	32.3386		2.56837	0.231784	1.24221	0.186591	0.851982	NA
41	KSMBR1_0071	dacC	kuste3636	D-alanyl-D-alanine carboxypeptidase DacC precursor	ND	42.7549	55.23		16.3079	0.0147741	0.550256	0.0268495	0.97858	0.999787
42	KSMBR1_0072	pmtA_1	kuste3635	similar to phosphatidylethanolamine N-methyltransferase	ND	73.1362	93.6789		11.9258	0.000446473	0.610295	0.00073157	0.999416	0.999787
43	KSMBR1_0073	KSMBR1_0073	kuste3634	similar to UDP-glucose 6-dehydrogenase	M	84.5779	144.1		33.2795	0.3644	0.38563	0.944947	0.344686	0.999787
44	KSMBR1_0074	KSMBR1_0074	kuste3633	hypothetical protein	ND	643.481	983.668		133.91	0.235425	0.230725	1.02037	0.307552	0.999787
45	KSMBR1_0075	KSMBR1_0075	kuste3632	4-hydroxy-3-methylbut-2-enyl diphosphate reductase	ND	65.5736	92.0616		31.1899	0.104747	0.386198	0.271227	0.786216	0.999787
46	KSMBR1_0076	KSMBR1_0076	kuste3631	hypothetical protein	ND	26.1238	49.6681		5.90937	0.563016	0.882185	0.638207	0.523339	0.999787
47	KSMBR1_0077	KSMBR1_0077	kuste3629	hypothetical protein	ND	29.0899	43.5614		4.56511	0.250056	0.981579	0.254748	0.798917	0.999787
48	KSMBR1_0078	KSMBR1_0078	kuste3628	hypothetical protein	ND	21.9078	29.0311		3.26563	0.0960739	1.11737	0.0859823	0.93148	NA
49	KSMBR1_0079	KSMBR1_0079	kuste3627	hypothetical protein	ND	27.6435	9.93785		1.11868	-2.05732	2.13996	-0.961384	0.336359	NA
50	KSMBR1_0080	adh_1	kuste3626	strongly similar to alcohol dehydrogenase	ND	176.669	317.644		58.502	0.470819	0.302936	1.55419	0.120139	0.999787
51	KSMBR1_0081	KSMBR1_0081	kuste3625	hypothetical protein	ND	227.878	255.228		9.34833	-0.252136	0.715644	-0.352321	0.724598	0.999787
52	KSMBR1_0082	KSMBR1_0082	kustb0235	Hypothetical Protein	ND	143.043	1.9435		35.1757	-6.66262	3.05929	-2.17783	0.0294187	0.482975
53	KSMBR1_0093	KSMBR1_0093	kuste3829	hypothetical protein	ND	33.2542	9.01089		2.99759	-2.00178	1.23333	-1.62307	0.104575	NA
54	KSMBR1_0094	rpiB_1	kuste3828	strongly similar to ribose-5-phosphate isomerase	G	33.1603	42.284		3.89838	-0.032033	0.996733	-0.032138	0.974362	NA
55	KSMBR1_0095	resA	kuste3827	similar to thiol-disulfide oxidoreductase	O	12.39	13.2049		1.4236	-0.294058	1.66162	-0.176971	0.859531	NA
56	KSMBR1_0096	KSMBR1_0096	kuste3826	hypothetical protein	ND	51.6183	53.9568		2.46534	-0.329432	1.33799	-0.246213	0.805517	NA
57	KSMBR1_0098	KSMBR1_0098	kuste3817	hypothetical protein	V	39.8232	38.0015		2.50794	-0.263603	1.29724	-0.203203	0.838977	NA
58	KSMBR1_0099	KSMBR1_0099	kuste3816	hypothetical protein	V	43.3951	42.0433		9.99118	-0.348537	0.683884	-0.509643	0.610301	0.999787
59	KSMBR1_0100	KSMBR1_0100	kuste3815	hypothetical protein	X	33.0502	48.9345		8.7462	0.195257	0.697114	0.280093	0.779406	0.999787
60	KSMBR1_0101	KSMBR1_0101	kuste3814	hypothetical protein	ND	35.2439	15.0026		1.47844	-1.52857	1.66236	-0.919519	0.357824	NA
61	KSMBR1_0102	KSMBR1_0102	kuste3813	hypothetical protein*	ND	13.0406	20.4994		3.40165	0.246729	1.19252	0.206897	0.83609	NA
62	KSMBR1_0104	KSMBR1_0104	kuste3811	hypothetical protein	ND	18.5773	31.4205		7.75866	0.291969	0.771469	0.378458	0.70509	0.999787
63	KSMBR1_0105	KSMBR1_0105	kuste3810	hypothetical protein	ND	9.68058	16.9308		1.18843	0.475123	1.92485	0.246836	0.805035	NA
64	KSMBR1_0106	KSMBR1_0106	kuste3809	RAMP superfamily protein	ND	22.4015	48.0189		9.08994	0.707892	0.698029	1.01413	0.310521	0.999787
65	KSMBR1_0107	KSMBR1_0107	kuste3808	hypothetical protein *	ND	42.811	81.4261		13.4851	0.52207	0.571577	0.913385	0.36104	0.999787
66	KSMBR1_0108	KSMBR1_0108	kuste3807	hypothetical protein	V	122.166	151.36		24.9784	-0.0387181	0.439109	-0.0881743	0.929738	0.999787
67	KSMBR1_0109	KSMBR1_0109	kuste3806	hypothetical protein	ND	122.688	138.994		13.1034	-0.152389	0.575915	-0.264604	0.791315	0.999787
68	KSMBR1_0110	KSMBR1_0110	kuste3805	hypothetical protein	ND	25.7638	92.8072		6.46659	1.42763	0.860521	1.65903	0.0971101	0.995565
69	KSMBR1_0112	KSMBR1_0112	kuste3805	hypothetical protein	V	21.7131	24.9718		10.932	-0.207187	0.629087	-0.329346	0.741894	0.999787
70	KSMBR1_0113	KSMBR1_0113	kuste3802	hypothetical protein	ND	43.0888	9.71911		1.21455	-2.10942	1.92644	-1.09498	0.273524	NA
71	KSMBR1_0114	KSMBR1_0114	kuste3800	hypothetical protein	ND	57.5481	68.5712		13.9289	-0.14684	0.551065	-0.266466	0.78988	0.999787
72	KSMBR1_0116	KSMBR1_0116	#N/A	hypothetical protein	ND	9.73532	0		0.175022	-1.86251	4.08047	-0.456444	0.648071	NA
73	KSMBR1_0117	KSMBR1_0117	kuste3799	hypothetical protein	J	73.9624	82.029		11.7029	-0.206196	0.593951	-0.34716	0.728471	0.999787
74	KSMBR1_0118	KSMBR1_0118	kuste3798	hypothetical protein	ND	145.089	306.164		22.6051	0.715938	0.47561	1.5053	0.132246	0.999787
75	KSMBR1_0119	rmlb_1	kuste3797	strongly similar to dTDP-D-glucose 4,6-dehydratase	ND	249.458	273.554		61.7379	-0.214276	0.313233	-0.684078	0.493926	0.999787
76	KSMBR1_0120	atpC	kuste3796	similar to ATP synthase subunit epsilon	C	509.429	690.287		55.2321	0.065583	0.318158	0.206133	0.836687	0.999787
77	KSMBR1_0121	atpD	kuste3795	strongly similar to ATP synthase subunit beta	C	564.12	845.393		225.527	0.213905	0.215251	0.993746	0.320347	0.999787
78	KSMBR1_0122	atpG	kuste3794	similar to ATP synthase subunit gamma	C	429.874	612.996		103.183	0.140771	0.263448	0.53434	0.593106	0.999787
79	KSMBR1_0123	atpA	kuste3793	strongly similar to ATP synthase subunit alpha	C	840.889	1160.35		342.988	0.0923392	0.195928	0.471291	0.637433	0.999787
80	KSMBR1_0124	atpH	#N/A	ATP synthase subunit delta	C	1139.63	1712.09		176.912	0.211171	0.221634	0.952793	0.340695	0.999787
81	KSMBR1_0125	atpF	#N/A	ATP synthase subunit b, sodium ion specific	C	1458.04	2384.72		220.323	0.337101	0.220717	1.5273	0.126686	0.999787
82	KSMBR1_0126	KSMBR1_0126	kuste3791	hypothetical protein	C	827.322	997.811		57.1182	-0.0930677	0.311332	-0.298934	0.76499	0.999787
83	KSMBR1_0127	KSMBR1_0127	kuste3790	hypothetical protein	C	133.037	200.022		12.3168	0.235889	0.602117	0.391765	0.695232	0.999787
84	KSMBR1_0128	atpB	kuste3789	similar to ATP synthase subunit A	C	154.582	258.501		35.8954	0.392531	0.384675	1.02042	0.307528	0.999787
85	KSMBR1_0129	KSMBR1_0129	#N/A	ATP synthase I chain	ND	218.717	497.815		35.9922	0.814523	0.372004	2.18956	0.0285565	0.475663
86	KSMBR1_0130	KSMBR1_0130	kuste3787	Putative F0F1-ATPase subunit (ATPase_gene1)	ND	114.713	96.2113		6.32249	-0.590465	0.792001	-0.745536	0.455948	0.999787
87	KSMBR1_0131	KSMBR1_0131	kuste3786	hypothetical protein	ND	337.384	490.494		58.2356	0.177042	0.30881	0.573305	0.566438	0.999787
88	KSMBR1_0132	hemL	kuste3785	strongly similar to glutamate-1-semialdehyde aminomutase (aminotransferase)	ND	329.069	422.778		111.016	-0.0043278	0.251125	-0.0172336	0.98625	0.999787
89	KSMBR1_0133	garT	kuste3784	similar to phosphoribosylglycinamide formyltransferase	F	51.7078	74.8256		9.00359	0.114754	0.707486	0.1622	0.871148	0.999787
90	KSMBR1_0134	matrin/pump-1/mmp-7	kuste3783	similar to matrilysin (metalloproteinase)	ND	24.81	46.3386		6.89324	0.54223	0.783883	0.691723	0.489111	0.999787
91	KSMBR1_0135	fepA	kuste3782	similar to ferric enterobactin receptor FepA	ND	15.1101	30.4437		9.64908	0.602338	0.675815	0.891276	0.372781	0.999787
92	KSMBR1_0136	KSMBR1_0136	kuste3781	hypothetical protein	ND	0	6.8436		0.60883	2.29988	2.7037	0.850639	0.39497	NA
93	KSMBR1_0137	KSMBR1_0137	kuste3780	ABC transporter substrate binding protein	ND	5.24517	5.82115		1.2689	-0.186395	1.75961	-0.10593	0.915638	NA
94	KSMBR1_0138	gacS	kuste3779	similar to hybrid sensor	T	8.67035	9.15698		6.02411	-0.199659	0.878911	-0.227166	0.820295	0.999787
95	KSMBR1_0139	KSMBR1_0139	kuste3778	hypothetical protein	S	29.0097	0		0.932739	-3.79877	2.24401	-1.69285	0.0904844	NA
96	KSMBR1_0140	KSMBR1_0140	kuste3777	hypothetical protein	ND	13.1767	14.6798		1.12147	-0.257223	1.83667	-0.140049	0.888622	NA
97	KSMBR1_0141	KSMBR1_0141	kuste3776	hypothetical protein	ND	10.3352	20.3514		3.43478	0.643477	1.1157	0.576747	0.56411	NA
98	KSMBR1_0142	hepA	kuste3775	similar to ATP-dependent RNA helicase (RNA polymerase associated protein)	KL	25.4697	26.2177		15.9444	-0.287734	0.528473	-0.544463	0.586123	0.999787
99	KSMBR1_0143	KSMBR1_0143	kuste3774	hypothetical protein	ND	89.6839	97.4394		21.4801	-0.256848	0.459666	-0.55877	0.576319	0.999787
100	KSMBR1_0144	KSMBR1_0144	kuste3772	similar to flavocytochrome C fumarate reductase	ND	35.214	36.6375		10.2772	-0.311359	0.634182	-0.490962	0.623454	0.999787
101	KSMBR1_0145	KSMBR1_0145	kuste3771	hypothetical protein	ND	111.866	141.669		21.4036	-0.0265948	0.459195	-0.0579162	0.953815	0.999787
102	KSMBR1_0146	ptsN_1	kuste3770	similar to nitrogen regulatory bacterial protein IIA	GT	58.7458	50.9961		2.8362	-0.544197	1.2415	-0.438338	0.661142	NA
103	KSMBR1_0148	ptsN_2	#N/A	similar to nitrogen regulatory bacterial protein IIA	GT	27.6675	20.1596		1.61352	-0.821313	1.51896	-0.540707	0.588709	NA
104	KSMBR1_0149	KSMBR1_0149	kuste3767	hypothetical protein	ND	9.78826	32.2312		0.89331	1.36238	2.16801	0.628403	0.52974	NA
105	KSMBR1_0150	KSMBR1_0150	kuste3766	hypothetical protein	ND	23.1635	33.0924		5.92439	0.0608775	0.845221	0.0720255	0.942582	0.999787
106	KSMBR1_0151	KSMBR1_0151	kuste3765	hypothetical protein	Q	68.6613	85.8555		20.5427	-0.0218887	0.480772	-0.0455283	0.963686	0.999787
107	KSMBR1_0152	KSMBR1_00152	kuste3764	hypothetical protein	ND	91.81	81.2665		15.2248	-0.528321	0.568368	-0.92954	0.352609	0.999787
108	KSMBR1_0153	KSMBR1_0153	kuste3763	hypothetical protein	ND	41.9136	25.6451		6.9123	-1.00339	0.816073	-1.22954	0.218871	0.999787
109	KSMBR1_0154	KSMBR1_0154	kuste3762	hypothetical protein	H	27.1524	34.866		7.67121	-0.0629532	0.737451	-0.0853659	0.93197	0.999787
110	KSMBR1_0155	KSMBR1_0155	kuste3761	hypothetical protein	ND	83.3152	160.323		25.824	0.571468	0.44351	1.28851	0.197567	0.999787
111	KSMBR1_0156	KSMBR1_00156	kuste3760	hypothetical protein	ND	48.9937	54.1899		18.7796	-0.227508	0.495471	-0.459175	0.646108	0.999787
112	KSMBR1_0157	KSMBR1_0157	kuste3759	hypothetical protein	ND	71.6564	95.4682		11.4086	0.0800458	0.620748	0.128951	0.897397	0.999787
113	KSMBR1_0158	KSMBR1_0158	kuste3757	hypothetical protein	ND	5.75602	1.78038		0.317028	-0.988333	3.54925	-0.278463	0.780657	NA
114	KSMBR1_0160	KSMBR1_0160	kuste3756	hypothetical protein	ND	0	2.74475		0.0608435	-0.0294863	4.06608	-0.00725177	0.994214	NA
115	KSMBR1_0161	KSMBR1_0161	kuste3755	hypothetical protein	C	78.2767	110.037		10.8037	0.176065	0.652868	0.269679	0.787407	0.999787
116	KSMBR1_0162	psp	kuste3754	similar to phosphoserine phosphatase	ND	98.2202	124.979		16.5671	-0.0535276	0.521326	-0.102676	0.91822	0.999787
117	KSMBR1_0163	KSMBR1_0163	kuste3753	hypothetical protein	ND	4.64766	13.1305		0.804942	1.24535	2.33962	0.532289	0.594526	NA
118	KSMBR1_0164	glk	kuste3751	similar to glucokinase	KG	84.6725	126.296		23.0914	0.190578	0.447377	0.425991	0.670115	0.999787
119	KSMBR1_0165	KSMBR1_0165	kuste3750	hypothetical protein	J	96.5462	128.239		46.1401	0.035614	0.333221	0.106878	0.914886	0.999787
120	KSMBR1_0166	KSMBR1_0166	kuste3749	signal peptidase I	ND	76.3508	111.31		32.5644	0.170146	0.384827	0.442136	0.658391	0.999787
121	KSMBR1_0167	abca	kuste3748	similar to chain A of ATP binding cassette transporter	M	75.1684	140.369		19.6791	0.510018	0.481985	1.05816	0.289981	0.999787
122	KSMBR1_0168	nlpD	kuste3747	Murein hydrolase activator NlpD precursor	M	90.7294	83.1344		15.1536	-0.495195	0.527826	-0.938177	0.348153	0.999787
123	KSMBR1_0169	KSMBR1_0169	kuste3746	hypothetical protein	ND	47.3757	37.262		2.19444	-0.70701	1.33122	-0.531101	0.595349	NA
124	KSMBR1_0170	KSMBR1_0170	kuste3744	hypothetical protein	FGR	59.0531	75.9901		7.48728	-0.00335215	0.736208	-0.00455327	0.996367	0.999787
125	KSMBR1_0171	ispD	kuste3743	similar to 2-C-methyl-D-erythritol 4-phosphate cytidylyltransferase	I	57.869	83.7665		10.9641	0.180684	0.653153	0.276634	0.782061	0.999787
126	KSMBR1_0172	KSMBR1_0172	kuste3742	Hemerythrin HHE cation binding domain protein	ND	45.9097	53.9127		7.71963	-0.168467	0.753179	-0.223675	0.82301	0.999787
127	KSMBR1_0173	KSMBR1_0173	kuste3741	hypothetical protein	ND	79.5468	166.224		18.7297	0.721205	0.502554	1.43508	0.151265	0.999787
128	KSMBR1_0174	lysS	kuste3740	strongly similar to lysyl-tRNA synthetase	ND	102.757	135.404		38.8945	0.0296656	0.356194	0.0832851	0.933625	0.999787
129	KSMBR1_0175	KSMBR1_0175	kuste3738	hypothetical protein	ND	55.8913	112.848		8.2709	0.699733	0.752782	0.92953	0.352614	0.999787
130	KSMBR1_0177	KSMBR1_0177	kuste3735	hypothetical protein	X	27.6448	34.1917		5.97372	-0.0145298	0.832086	-0.0174619	0.986068	0.999787
131	KSMBR1_0178	KSMBR1_0178	kuste3733	hypothetical protein	K	24.9488	28.4237		13.3028	-0.140514	0.633756	-0.221717	0.824534	0.999787
132	KSMBR1_0179	dan	kuste3732	silmilar to D-aminoacylase	P	61.422	64.1666		23.0417	-0.328292	0.444794	-0.738078	0.460467	0.999787
133	KSMBR1_0180	KSMBR1_0180	kuste3731	hypothetical protein	ND	0	15.9178		0.310803	1.29635	3.87854	0.334238	0.7382	NA
134	KSMBR1_0181	rpoN	kuste3730	strongly similar to RNA polymerase subunit sigma-54	ND	61.4096	59.5398		20.4702	-0.453934	0.473648	-0.958377	0.337872	0.999787
135	KSMBR1_0182	recR	kuste3729	strongly similar to recombination protein RecR	L	64.1108	100.908		12.0595	0.262463	0.605776	0.433268	0.66482	0.999787
136	KSMBR1_0183	KSMBR1_0183	kuste3728	hypothetical protein	R	120.51	104.269		9.15777	-0.616848	0.692485	-0.890776	0.373049	0.999787
137	KSMBR1_0184	dnaX	kuste3727	similar to DNA polymerase III subunit gamma/tau	L	85.1063	100.284		35.6453	-0.119768	0.371955	-0.321996	0.747456	0.999787
138	KSMBR1_0188	KSMBR1_0188	kuste3726	hypothetical protein	J	65.4991	63.2017		7.43578	-0.345143	0.810027	-0.426089	0.670043	0.999787
139	KSMBR1_0190	KSMBR1_0190	#N/A	hypothetical protein	ND	48.6728	71.5752		2.53466	0.228791	1.25001	0.183031	0.854774	NA
140	KSMBR1_0193	KSMBR1_0193	#N/A	hypothetical protein	ND	22.8931	41.1822		1.62351	0.457095	1.61235	0.283497	0.776796	NA
141	KSMBR1_0194	KSMBR1_0194	kuste3722	hypothetical protein	ND	55.1008	56.684		8.88717	-0.271012	0.711442	-0.380934	0.703253	0.999787
142	KSMBR1_0196	KSMBR1_0196	kuste3721	VTC domain protein	ND	1.99033	3.17755		0.391267	-0.0953582	3.05909	-0.0311721	0.975132	NA
143	KSMBR1_0199	KSMBR1_0199	kuste3714	hypothetical protein	P	5.77406	11.048		1.49312	0.496819	1.6462	0.301798	0.762806	NA
144	KSMBR1_0200	KSMBR1_0200	kuste3713	hypothetical protein	ND	24.8223	11.5523		1.62586	-1.36501	1.71177	-0.797426	0.425203	NA
145	KSMBR1_0201	cbiQ	kuste3712	similar to cobalt transport protein CbiQ	H	23.9245	24.6194		4.43266	-0.336255	0.934586	-0.35979	0.719004	0.999787
146	KSMBR1_0202	cbiO	kuste3711	similar to cobalt transport ATP-binding protein CbiO	PR	16.8989	17.2774		3.48594	-0.321709	1.10995	-0.289841	0.771938	NA
147	KSMBR1_0203	cobD	kuste3709	similar to L-threonine-O-3-phosphate decarboxylase	E	11.2646	8.62311		2.56786	-0.731385	1.22989	-0.594675	0.55206	NA
148	KSMBR1_0204	cbiP	kuste3706	strongly similar to cobyric acid synthase	ND	10.54	9.02501		3.52804	-0.484266	1.07214	-0.451681	0.651499	NA
149	KSMBR1_0205	KSMBR1_0205	kuste3705	hypothetical protein	ND	0	1.26681		0.0608435	-0.0294863	4.06608	-0.00725177	0.994214	NA
150	KSMBR1_0207	KSMBR1_0207	kuste2863	hypothetical protein	X	27.5345	0		1.52085	-4.48597	2.03806	-2.2011	0.0277289	NA
151	KSMBR1_0209	KSMBR1_0209	kuste2245	hypothetical protein	ND	11.6611	21.0949		3.73351	0.379178	1.10441	0.343331	0.73135	NA
152	KSMBR1_0213	KSMBR1_0213	kuste2491	hypothetical protein	ND	43.3701	54.1587		5.04698	-0.0425722	0.886683	-0.0480129	0.961706	0.999787
153	KSMBR1_0219	KSMBR1_0219	#N/A	hypothetical protein	ND	42.0519	79.1332		10.2679	0.54881	0.648109	0.846786	0.397114	0.999787
154	KSMBR1_0220	KSMBR1_0220	kuste4501	hypothetical protein	S	70.7216	77.8		13.0016	-0.238876	0.56976	-0.419257	0.675028	0.999787
155	KSMBR1_0221	KSMBR1_0221	kuste4500	hypothetical protein	S	10.198	10.4944		0.905923	-0.358451	2.0827	-0.172109	0.863352	NA
156	KSMBR1_0223	KSMBR1_0223	#N/A	hypothetical protein	ND	0	1.68908		0.0608435	-0.0294863	4.06608	-0.00725177	0.994214	NA
157	KSMBR1_0224	KSMBR1_0224	#N/A	hypothetical protein	ND	5.8159	6.71854		0.330424	-0.717224	3.50749	-0.204484	0.837975	NA
158	KSMBR1_0226	KSMBR1_0226	#N/A	hypothetical protein	ND	31.3218	21.1169		5.47037	-0.976948	0.859806	-1.13624	0.255855	0.999787
159	KSMBR1_0229	KSMBR1_0229	kuste4481	hypothetical protein	G	10.3139	17.956		6.42396	0.339276	0.835689	0.405984	0.684755	0.999787
160	KSMBR1_0230	bfr_2	kuste4480	strongly similar to bacterioferritin: not purified by Simon	ND	326.885	332.855		36.4527	-0.364278	0.361363	-1.00807	0.313421	0.999787
161	KSMBR1_0231	KSMBR1_0231	#N/A	very similar to histidine kinase	ND	4.52348	27.476		1.0001	1.7789	2.0666	0.860785	0.389357	NA
162	KSMBR1_0232	KSMBR1_0232	#N/A	hypothetical protein	ND	4.48628	4.21766		0.433494	-0.730753	3.19242	-0.228903	0.818945	NA
163	KSMBR1_0233	istB_1	kuste4420	similar to transposase istB	L	113.575	122.96		9.24807	-0.279113	0.662162	-0.421518	0.673377	0.999787
164	KSMBR1_0234	istB_2	#N/A	similar to transposase istB	ND	137.184	143.236		7.08758	-0.384485	0.770469	-0.499027	0.61776	0.999787
165	KSMBR1_0235	istA	#N/A	similar to transposase istA	X	165.005	224.408		49.9627	0.0626885	0.323372	0.193859	0.846287	0.999787
166	KSMBR1_0238	KSMBR1_0238	#N/A	putative orf	ND	130.297	171.479		19.1021	0.000745503	0.482462	0.0015452	0.998767	0.999787
167	KSMBR1_0239	KSMBR1_0239	kuste4466	hypothetical protein	E	160.909	170.121		130.524	-0.296985	0.234137	-1.26842	0.204647	0.999787
168	KSMBR1_0240	KSMBR1_0240	kuste4465	hypothetical protein	R	44.3602	58.1145		11.7066	0.0042038	0.593364	0.00708469	0.994347	0.999787
169	KSMBR1_0243	KSMBR1_0243	kuste4462	hypothetical protein	ND	31.7138	92.5754		3.92603	1.08272	1.0824	1.00029	0.317169	NA
170	KSMBR1_0245	kdsA	kuste4373	strongly similar to 3-deoxy-D-manno-octulosonate 8-phosphate synthase	ND	54.7476	58.0824		10.8576	-0.291167	0.631595	-0.461003	0.644796	0.999787
171	KSMBR1_0246	hybD	kuste4372	similar to [NiFe]-hydrogenase maturation endoprotease	C	107.089	80.7234		10.4424	-0.771246	0.655028	-1.17743	0.239026	0.999787
172	KSMBR1_0247	nifJ	kuste4371	strongly similar to pyruvate:ferredoxin oxidoreductase	ND	100.979	147.201		100.573	0.176818	0.255392	0.692338	0.488725	0.999787
173	KSMBR1_0248	KSMBR1_0248	kuste4370	hypothetical protein	ND	118.21	183.583		24.511	0.268433	0.4404	0.609521	0.542179	0.999787
174	KSMBR1_0249	KSMBR1_0249	#N/A	hypothetical protein	X	249.514	323.543		49.7644	-0.00747245	0.333961	-0.0223752	0.982149	0.999787
175	KSMBR1_0250	KSMBR1_0250	kuste4368	hypothetical protein	ND	55.0011	45.0468		3.75401	-0.633191	1.05306	-0.601287	0.547649	NA
176	KSMBR1_0252	KSMBR1_0252	kustc0288	hypothetical protein	ND	40.3554	76.7264		29.6492	0.53503	1.05025	0.509433	0.610449	0.999787
177	KSMBR1_0253	KSMBR1_0253	kuste4365	hypothetical protein	ND	7.22298	8.34399		0.330424	-0.717224	3.50749	-0.204484	0.837975	NA
178	KSMBR1_0254	KSMBR1_0254	kuste4364	similar to rubrerythrin	C	42.0834	66.778		6.71493	0.253911	0.813607	0.31208	0.754979	0.999787
179	KSMBR1_0255	KSMBR1_0255	kuste4363	hypothetical protein	ND	26.5669	46.8584		2.38773	0.55262	1.36268	0.405538	0.685082	NA
180	KSMBR1_0256	KSMBR1_0256	kuste4361	hypothetical protein	ND	10.8291	20.5879		0.62164	0.475023	2.82293	0.168273	0.866369	NA
181	KSMBR1_0257	KSMBR1_0257	kuste4359	hypothetical protein	ND	9.59105	20.6608		3.20732	0.606202	1.19024	0.50931	0.610535	NA
182	KSMBR1_0258	KSMBR1_0258	kuste4358	hypothetical protein	ND	8.88315	16.9535		2.7461	0.588595	1.36814	0.430215	0.667039	NA
183	KSMBR1_0259	KSMBR1_0259	kuste4357	hypothetical protein	ND	36.3226	35.1051		2.81705	-0.499561	1.1927	-0.418848	0.675327	NA
184	KSMBR1_0260	KSMBR1_0260	kuste4356	hypothetical protein	ND	11.5514	27.8924		7.41284	0.814571	0.820383	0.992915	0.320751	0.999787
185	KSMBR1_0261	KSMBR1_0261	kustc1050	hypothetical protein	X	1.88956	1.25077		0.532576	-0.744559	2.93441	-0.253734	0.799701	NA
186	KSMBR1_0262	KSMBR1_0262	kuste4353	hypothetical protein	ND	0	10.4714		0.182728	0.261161	4.05768	0.0643622	0.948682	NA
187	KSMBR1_0263	KSMBR1_0263	kuste4351	hypothetical protein	ND	29.5427	39.1083		7.90053	0.0381955	0.724689	0.0527061	0.957966	0.999787
188	KSMBR1_0264	KSMBR1_0264	kuste4350	hypothetical protein	R	18.3393	31.4586		7.74335	0.450248	0.742092	0.606728	0.544032	0.999787
189	KSMBR1_0265	KSMBR1_0265	#N/A	hypothetical protein	ND	8.61367	14.8026		0.588698	0.565492	2.62334	0.215562	0.829329	NA
190	KSMBR1_0266	KSMBR1_0266	kuste4348	hypothetical protein	ND	33.4916	51.2591		4.45953	0.230124	1.01461	0.22681	0.820571	0.999787
191	KSMBR1_0267	KSMBR1_0267	kuste4347	hypothetical protein	ND	24.9789	39.3017		10.2079	0.267193	0.644476	0.414589	0.678443	0.999787
192	KSMBR1_0268	KSMBR1_0268	kuste4346	hypothetical protein	ND	13.2595	32.0402		3.60927	0.926206	1.17477	0.788416	0.430454	NA
193	KSMBR1_0269	cheY_2	kuste4345	similar to two component response regulator	ND	12.4762	18.0519		1.28209	0.189602	1.81543	0.104439	0.916821	NA
194	KSMBR1_0270	pckA	kuste4342	similar to phosphoenolpyruvate carboxykinase	ND	25.9292	36.6094		11.7112	0.186154	0.652564	0.285266	0.77544	0.999787
195	KSMBR1_0271	rnhA_1	kuste4341	similar to ribonuclease H	ND	34.2641	26.6399		4.27138	-0.807161	0.989366	-0.815837	0.414593	NA
196	KSMBR1_0272	lolD_1	kuste4340	strong similarity to lipoprotein releasing system ATP-binding protein LolD	ND	114.966	187.847		24.4936	0.317771	0.432252	0.735153	0.462247	0.999787
197	KSMBR1_0273	ilvE_1	kuste4339	similar to branched-chain amino acid transferase	EH	114.261	138.163		24.7845	-0.116452	0.438224	-0.265736	0.790443	0.999787
198	KSMBR1_0274	lspA	kuste4338	similar to type II lipoprotein signal peptidase	MU	145.013	163.78		17.0944	-0.204009	0.507203	-0.402222	0.68752	0.999787
199	KSMBR1_0275	dksA	kuste4337	similar to DnaK suppressor protein	J	278.945	543.056		34.3108	0.575584	0.386705	1.48843	0.136637	0.999787
200	KSMBR1_0276	KSMBR1_0276	kuste4336	hypothetical protein	R	56.6385	50.5308		11.8279	-0.54458	0.593124	-0.918156	0.358537	0.999787
201	KSMBR1_0277	truC_1	kuste4335	similar to pseudouridine synthase C	J	43.6929	61.5517		8.77968	0.10021	0.688074	0.145638	0.884207	0.999787
202	KSMBR1_0278	KSMBR1_0278	kuste4334	hypothetical protein	P	36.477	75.1581		11.7447	0.670629	0.638092	1.05099	0.293263	0.999787
203	KSMBR1_0279	pyrI	kuste4332	strongly similar to aspartate transcarbamoylase regulatory chain	H	57.4161	86.8561		7.32121	0.227291	0.805666	0.282116	0.777854	0.999787
204	KSMBR1_0280	pyrB	kuste4331	strongly similar to aspartate transcarbamoylase catalytic chain	ND	88.9378	134.04		23.3434	0.219831	0.453575	0.484664	0.627915	0.999787
205	KSMBR1_0296	hom	kuste4329	strongly similar to homoserine dehydrogenase	E	90.0421	100.896		28.4629	-0.227647	0.420004	-0.542011	0.587811	0.999787
206	KSMBR1_0297	ppd	kuste4328	strongly similar to phosphonopyruvate decarboxylase	ND	84.5627	128.352		28.6999	0.193473	0.418409	0.462401	0.643794	0.999787
207	KSMBR1_0298	gpm	#N/A	strongly similar to 2,3-biphosphoglycerate-dependent phosphoglycerate mutase	ND	93.2648	88.3252		14.7102	-0.457481	0.548855	-0.833519	0.404552	0.999787
208	KSMBR1_0299	KSMBR1_0299	kuste4325	hypothetical protein	R	44.6308	34.8736		5.33849	-0.663957	0.883265	-0.751708	0.452227	0.999787
209	KSMBR1_0300	focA_1	kuste4324	similar to formate transporter	P	25.0115	38.3333		6.5379	0.200979	0.799254	0.251458	0.80146	0.999787
210	KSMBR1_0301	atoC_1	kuste4323	strongly similar to sigma 54 response regulator	ND	20.7134	35.0836		8.62729	0.432779	0.718828	0.602062	0.547133	0.999787
211	KSMBR1_0302	KSMBR1_0302	kuste4322	hypothetical signal transduction protein	ND	31.2036	53.8981		6.16986	0.388465	0.814238	0.477091	0.633298	0.999787
212	KSMBR1_0303	KSMBR1_0303	kuste4321	hypothetical histidine kinase protein	ND	19.1269	28.4233		8.63431	0.138164	0.717481	0.192569	0.847297	0.999787
213	KSMBR1_0304	KSMBR1_0304	kuste4320	similar to thyroid hormone sulfotransferase	ND	17.5528	25.9939		4.80245	0.153432	0.95353	0.160909	0.872165	0.999787
214	KSMBR1_0305	rnpA	kuste4319	strongly similar to RNAse P protein	ND	22.2568	23.2269		2.00007	-0.323459	1.37841	-0.234661	0.814472	NA
215	KSMBR1_0306	KSMBR1_0306	kuste4317	hypothetical protein	ND	51.1788	62.979		9.30415	-0.034881	0.666697	-0.0523191	0.958274	0.999787
216	KSMBR1_0307	KSMBR1_0307	kuste4315	hypothetical protein	R	11.8135	15.5864		8.43489	0.00715165	0.707418	0.0101095	0.991934	0.999787
217	KSMBR1_0309	KSMBR1_0309	kuste4313	hypothetical protein	ND	956.433	1120.64		119.378	-0.149685	0.251678	-0.594749	0.552011	0.999787
218	KSMBR1_0310	KSMBR1_0310	#N/A	hypothetical protein	ND	0	17.3527		0.182728	0.261161	4.05768	0.0643622	0.948682	NA
219	KSMBR1_0311	glgP_1	#N/A	similar to glycogen phosphorylase	ND	7.97562	35.089		1.10955	1.79876	2.00377	0.897687	0.369353	NA
220	KSMBR1_0313	glgP_2	#N/A	similar to glycogen phosphorylase	G	83.288	128.079		38.9354	0.252986	0.35713	0.708386	0.478706	0.999787
221	KSMBR1_0314	KSMBR1_0314	kuste4309	hypothetical protein	ND	167.433	261.207		26.6711	0.268861	0.414979	0.647891	0.517055	0.999787
222	KSMBR1_0315	KSMBR1_0315	#N/A	hypothetical protein	ND	41.341	22.6272		1.93983	-1.02386	1.47353	-0.694831	0.487161	NA
223	KSMBR1_0316	sufI	kuste4301	similar to multicopper oxidase sufI	DPM	55.8078	62.5921		17.4347	-0.238255	0.510786	-0.466448	0.640895	0.999787
224	KSMBR1_0317	czcC_1	kuste4300	similar to outermembrane (copper) efflux protein	M	259.723	213.338		81.3148	-0.648247	0.273269	-2.3722	0.0176826	0.360714
225	KSMBR1_0318	KSMBR1_0318	kuste4299	hypothetical protein	ND	110.515	67.5205		7.42584	-1.07043	0.786222	-1.36149	0.17336	0.999787
226	KSMBR1_0319	KSMBR1_0319	kuste4297	hypothetical protein	ND	48.4285	65.4808		3.66155	0.0712405	1.03224	0.0690156	0.944977	NA
227	KSMBR1_0320	czcA_1	kuste4296	similar to Co/Zn/Cd resistance protein CzcA	P	40.4508	55.57		35.0725	0.086821	0.373221	0.232626	0.816052	0.999787
228	KSMBR1_0321	KSMBR1_0321	kuste4295	hypothetical protein	ND	0	2.22047		0.0608435	-0.0294863	4.06608	-0.00725177	0.994214	NA
229	KSMBR1_0323	KSMBR1_0323	kuste4294	hypothetical protein	MV	49.9264	75.9833		28.1655	0.222455	0.415923	0.534846	0.592757	0.999787
230	KSMBR1_0324	KSMBR1_0324	kuste4293	hypothetical protein	ND	32.3652	27.1494		4.11767	-0.539797	1.01643	-0.531072	0.595369	NA
231	KSMBR1_0325	pacL	kuste4292	strongly similar to cation-transporting ATPase PacL	P	37.966	47.3591		26.9402	-0.0417554	0.417846	-0.0999301	0.9204	0.999787
232	KSMBR1_0326	KSMBR1_0326	kuste4291	hypothetical protein	R	29.2972	37.3125		6.95532	-0.00269978	0.784471	-0.00344153	0.997254	0.999787
233	KSMBR1_0327	cheY_3	kuste4290	similar to two-component response regulator CheY	ND	18.384	84.1552		3.88137	1.77573	1.15417	1.53854	0.123917	NA
234	KSMBR1_0329	KSMBR1_0329	kuste4287	hypothetical protein	ND	8.61367	21.4657		0.737908	0.969906	2.43787	0.39785	0.690741	NA
235	KSMBR1_0330	KSMBR1_0330	kuste4286	similar to isoamylase	G	106.912	118.338		56.3123	-0.22895	0.314085	-0.728943	0.466036	0.999787
236	KSMBR1_0331	KSMBR1_0331	kuste4283	hypothetical protein	ND	49.2599	61.7769		20.549	-0.0372607	0.491334	-0.0758359	0.93955	0.999787
237	KSMBR1_0332	KSMBR1_0332	kuste4282	hypothetical protein	ND	26.1776	44.0139		1.78983	0.325193	1.5112	0.215188	0.82962	NA
238	KSMBR1_0333	KSMBR1_0333	kuste4281	hypothetical cytochrome protein	ND	108.313	154.742		55.3019	0.152174	0.311515	0.488495	0.6252	0.999787
239	KSMBR1_0334	czcC_2	kuste4280	similar to heavy metal efflux pump protein CzcC	M	58.2634	81.9727		21.4851	0.0898755	0.467354	0.192307	0.847502	0.999787
240	KSMBR1_0335	blaR1	kuste4279	Regulatory protein BlaR1	ND	70.8237	71.9913		16.5866	-0.331551	0.525751	-0.630623	0.528287	0.999787
241	KSMBR1_0336	mecI	kuste4278	similar to methicillin/oxacillin resistance regulatory protein MecI (methicillin repressor)	ND	106.243	168.197		14.1872	0.329745	0.563068	0.585623	0.558129	0.999787
242	KSMBR1_0338	lpxB	kuste4276	similar to lipid-A-disaccharide synthase	ND	9.35809	11.7566		2.87619	-0.0871446	1.16188	-0.0750033	0.940212	NA
243	KSMBR1_0339	dbpA_1	kuste4275	similar to ATP-independent RNA helicase DbpA	L	58.032	81.0027		19.2782	0.072389	0.511649	0.141482	0.887489	0.999787
244	KSMBR1_0340	glgP_3	kuste4274	strongly similar to glycogen phosphorylase	ND	65.3397	100.778		47.3325	0.266513	0.358254	0.743924	0.456923	0.999787
245	KSMBR1_0341	KSMBR1_0341	kuste4273	hypothetical protein	ND	51.0406	28.4657		4.76261	-1.20542	0.938278	-1.28472	0.19889	0.999787
246	KSMBR1_0342	dbpA_2	kuste4272	similar to ATP-independent RNA helicase DbpA	L	37.5108	51.7629		13.6888	0.0887175	0.586342	0.151307	0.879734	0.999787
247	KSMBR1_0343	KSMBR1_0343	kuste4267	hypothetical protein	R	187.175	277.631		77.7915	0.202849	0.285351	0.710874	0.477162	0.999787
248	KSMBR1_0344	KSMBR1_0344	kuste4266	similar to methylmalonyl-CoA epimerase	Q	73.1351	51.539		5.67883	-0.938808	0.840846	-1.1165	0.264207	0.999787
249	KSMBR1_0345	rnhA_2	kuste4265	similar to ribonuclease HI	ND	9.45584	8.18172		1.13617	-0.412614	1.92057	-0.214839	0.829893	NA
250	KSMBR1_0346	parA_1	kuste4264	strongly similar ATPase involved in chromosome partitioning	ND	11.5012	15.4373		2.41374	0.113409	1.30165	0.087127	0.930571	NA
251	KSMBR1_0347	KSMBR1_0347	kuste4263	hypothetical protein	ND	101.337	110.841		43.0319	-0.264743	0.341701	-0.77478	0.43847	0.999787
252	KSMBR1_0348	pgsA	kuste4262	similar to phosphatidylglycerophosphate synthase	I	46.1501	75.1907		7.72193	0.263364	0.743077	0.354424	0.723021	0.999787
253	KSMBR1_0349	miaB_1	kuste4260	similar to 2-methylthioadenine synthetase	J	33.8017	59.1198		14.0615	0.377866	0.580961	0.650415	0.515424	0.999787
254	KSMBR1_0350	ftsK	kuste4259	strongly similar to DNA translocase cell division ATPase ftsK	D	47.2275	75.3134		31.2028	0.290544	0.38808	0.74867	0.454056	0.999787
255	KSMBR1_0351	dut	kuste4258	strongly similar to dUTP pyrophosphatase	FV	115.47	129.229		12.6933	-0.206954	0.586167	-0.353064	0.72404	0.999787
256	KSMBR1_0352	KSMBR1_0352	kuste4257	similar to 4-phosphopantotheoylcysteine decarboxylase	H	49.569	58.1068		6.71226	-0.195191	0.781634	-0.249722	0.802802	0.999787
257	KSMBR1_0353	gmk	kuste4256	strongly similar to guanylate kinase	ND	88.1469	115.848		12.7155	0.0665572	0.582333	0.114294	0.909005	0.999787
258	KSMBR1_0354	KSMBR1_0354	kuste4255	hypothetical protein	S	100	171.354		26.8745	0.353156	0.440724	0.801308	0.422954	0.999787
259	KSMBR1_0355	secG	kuste4254	putative integral membrane component of sec protein-translocation machinery, secG	U	137.951	239.963		16.8507	0.368155	0.533818	0.689663	0.490406	0.999787
260	KSMBR1_0356	tpiA	kuste4253	strongly similar to triose-phosphate isomerase	ND	109.231	201.968		27.2413	0.482144	0.42918	1.12341	0.261264	0.999787
261	KSMBR1_0357	PheA	kuste4252	strongly similar to chorismate mutase / prephenate dehydratase	ND	126.266	149.192		28.4554	-0.130915	0.416472	-0.314342	0.753261	0.999787
262	KSMBR1_0357	pheA	kuste4252	strongly similar to chorismate mutase / prephenate dehydratase	S	126.266	149.192		34.1679	-0.143519	0.380337	-0.377346	0.705916	0.999787
263	KSMBR1_0358	KSMBR1_0358	kuste4251	hypothetical protein	K	142.56	198.306		20.7011	0.085633	0.47957	0.178562	0.858282	0.999787
264	KSMBR1_0359	rncS	kuste4250	similar to ribonuclease III	ND	144.437	173.675		26.0454	-0.114967	0.419841	-0.273833	0.784213	0.999787
265	KSMBR1_0360	KSMBR1_0360	kuste4249	hypothetical protein	ND	80.6686	134.095		5.63577	0.350248	0.852791	0.410708	0.681286	0.999787
266	KSMBR1_0361	KSMBR1_0361	kuste4248	hypothetical protein	ND	30.563	48.6591		4.59431	0.203249	1.02943	0.197439	0.843484	0.999787
267	KSMBR1_0362	fchA	kuste4247	similar to methenyltetrahydrofolate cyclohydrolase	M	45.863	58.7447		7.71007	-0.0638451	0.751771	-0.0849263	0.93232	0.999787
268	KSMBR1_0363	ykuD	kuste4246	Putative L,D-transpeptidase YkuD	ND	52.1611	57.2184		11.9029	-0.246499	0.629431	-0.391621	0.695338	0.999787
269	KSMBR1_0364	MotB_1	kuste4245	similar to H+-driven flagellar motor component MotB	ND	43.3217	58.474		36.6968	0.391328	0.37039	1.05653	0.290726	0.999787
270	KSMBR1_0364	motB_1	kuste4245	similar to H+-driven flagellar motor component MotB	ND	43.3217	58.474		8.02699	0.0311583	0.741437	0.0420243	0.966479	0.999787
271	KSMBR1_0365	motB_2_1	kuste4244	similar to H+-driven flagellar motor component MotB	ND	17.1326	30.9984		1.21034	0.5244	1.84351	0.284458	0.77606	NA
272	KSMBR1_0366	motB_3	kuste4244	similar to H+-driven flagellar motor component MotB	K	25.5738	42.877		2.71758	0.34495	1.24393	0.277307	0.781545	NA
273	KSMBR1_0367	motA	kuste4243	strongly similar to H+-driven flagellar motor component MotA	ND	30.7356	34.4547		5.92991	-0.148149	0.852343	-0.173814	0.862011	0.999787
274	KSMBR1_0368	KSMBR1_0368	kuste4242	hypothetical protein	P	15.4711	36.9753		3.87288	0.888627	1.04475	0.850561	0.395013	NA
275	KSMBR1_0369	KSMBR1_0369	kuste4241	hypothetical protein	ND	16.9914	17.4783		1.66984	-0.432161	1.55073	-0.278682	0.780489	NA
276	KSMBR1_0370	feoB	kuste4240	similar to ferrous iron transport protein B (GTP binding)	R	20.8615	38.7985		15.5913	0.527601	0.534171	0.987702	0.323299	0.999787
277	KSMBR1_0371	KSMBR1_0371	kuste4239	hypothetical protein	R	45.0595	75.0066		6.79088	0.332283	0.794974	0.41798	0.675962	0.999787
278	KSMBR1_0372	KSMBR1_0372	kuste4238	hypothetical protein	ND	67.1782	141.167		10.5499	0.650406	0.665847	0.976811	0.328663	0.999787
279	KSMBR1_0373	KSMBR1_0373	kuste4236	hypothetical protein	ND	21.6694	23.6921		7.1058	-0.255644	0.749152	-0.341244	0.73292	0.999787
280	KSMBR1_0374	chsA	kuste4235	similar to naringenin-chalcone synthase	ND	34.0819	45.3517		9.5579	0.0634495	0.672108	0.0944038	0.924788	0.999787
281	KSMBR1_0375	KSMBR1_0375	kuste4234	hypothetical protein	ND	25.0342	7.44356		1.66391	-2.28498	1.86365	-1.22607	0.220171	NA
282	KSMBR1_0376	hup	kuste4231	strongly similar to DNA binding protein HU	ND	1415.56	2280.89		129.79	0.309586	0.234097	1.32247	0.186013	0.999787
283	KSMBR1_0377	KSMBR1_0377	kuste4230	strongly similar to GTP-binding protein TypA	ND	87.5103	211.037		60.7085	0.912989	0.319186	2.86037	0.00423146	0.127055
284	KSMBR1_0378	KSMBR1_0378	kuste4227	hypothetical protein	M	45.046	104.883		5.4933	0.811521	0.879048	0.923182	0.355912	0.999787
285	KSMBR1_0379	KSMBR1_0379	kuste4226	hypothetical protein	G	65.0287	49.9324		3.12796	-0.808226	1.11294	-0.726208	0.467711	NA
286	KSMBR1_0380	rfaL_1	kuste4225	similar to lipid A core O-antigen ligase related enzyme	M	16.8468	28.6232		6.69694	0.36435	0.792001	0.460036	0.64549	0.999787
287	KSMBR1_0381	KSMBR1_0381	kuste4224	similar to glycosyltransferase family 2	M	46.6965	56.6565		11.2891	-0.153789	0.644375	-0.238663	0.811367	0.999787
288	KSMBR1_0382	KSMBR1_0382	kuste4223	similar to glycosyltransferase family 2	M	13.2208	24.339		3.71636	0.45629	1.04288	0.437527	0.661729	NA
289	KSMBR1_0383	mtfB_1	kuste4222	similar to mannosyltransferase B	ND	17.5146	30.4469		5.831	0.388427	0.858895	0.452241	0.651095	0.999787
290	KSMBR1_0384	KSMBR1_0384	kuste4221	hypothetical protein	ND	32.6233	37.7635		8.34238	-0.181535	0.744683	-0.243775	0.807405	0.999787
291	KSMBR1_0385	kdkA_1	kuste4220	similar to KDO kinase (2-keto-3-deoxy-D-manno-octulosonic acid)	ND	22.2314	35.4424		10.4598	0.309999	0.631484	0.490906	0.623493	0.999787
292	KSMBR1_0386	KSMBR1_0386	kustc0379	hypothetical protein	R	0.862861	2.7551		0.607512	0.851286	2.58371	0.329482	0.741791	NA
293	KSMBR1_0387	KSMBR1_0387	kuste4218	hypothetical protein	L	21.1313	28.3522		1.38536	0.019055	1.64511	0.0115828	0.990758	NA
294	KSMBR1_0388	KSMBR1_0388	kuste4216	hypothetical protein	H	13.8781	14.0007		6.27396	-0.349384	0.812704	-0.429903	0.667266	0.999787
295	KSMBR1_0389	recD	kuste4212	similar to exodeoxyribonuclease V alpha subunit	T	17.8772	18.1754		9.23688	-0.3344	0.683898	-0.488962	0.624869	0.999787
296	KSMBR1_0390	KSMBR1_0390	kuste4210	hypothetical protein	ND	52.253	34.0549		8.98312	-0.999355	0.672023	-1.48709	0.136992	0.999787
297	KSMBR1_0391	KSMBR1_0391	kuste4207	hypothetical protein	H	11.5013	11.0115		4.03663	-0.449562	1.01157	-0.444421	0.656738	NA
298	KSMBR1_0393	bioA	kuste4204	similar to 7,8-diaminopelargonic acid synthase	ND	5.22812	14.5626		2.94795	1.18811	1.23755	0.960049	0.337031	NA
299	KSMBR1_0394	bioD	kuste4203	similar to dethiobiotin synthetase	ND	28.5291	32.4471		4.97217	-0.21511	0.916396	-0.234735	0.814415	0.999787
300	KSMBR1_0395	KSMBR1_0395	kuste4202	hypothetical protein	ND	146.979	220.002		39.167	0.213869	0.358998	0.59574	0.551349	0.999787
301	KSMBR1_0396	thiC_1	kuste4200	strongly similar to thiamine biosynthesis protein ThiC	ND	50.818	67.1621		17.9543	0.052592	0.508163	0.103494	0.917571	0.999787
302	KSMBR1_0397	bchE_1	kuste4199	similar to Mg-protoporphyrin monomethylester cyclase	ND	9.31992	14.7397		4.53914	0.309475	0.950218	0.325688	0.74466	0.999787
303	KSMBR1_0398	tcmO	kuste4198	similar to tetracenomycin polyketide synthesis 8-O-methyltransferase	ND	15.3885	17.6636		3.81241	-0.12966	1.11719	-0.116059	0.907606	NA
304	KSMBR1_0399	KSMBR1_0399	kuste4197	similar to chromosomal condensation regulatory protein	ND	935.199	1082.83		420.934	-0.161791	0.184167	-0.878501	0.379672	0.999787
305	KSMBR1_0400	nlaB	kuste4196	lysophosphatidic acid acyltransferase	ND	4.47219	12.0796		1.32332	1.08743	1.86847	0.581991	0.560573	NA
306	KSMBR1_0401	KSMBR1_0401	kuste4195	similar to ATP-dependent DNA helicase subunit AddA	ND	19.7603	28.5356		19.6578	0.145121	0.475509	0.30519	0.760221	0.999787
307	KSMBR1_0402	KSMBR1_0402	kuste4193	hypothetical protein	ND	499.372	794.244		54.1341	0.275913	0.325818	0.846832	0.397089	0.999787
308	KSMBR1_0403	KSMBR1_0403	kuste4192	hypothetical protein	HC	107.038	174.109		47.9058	0.297278	0.363294	0.818283	0.413196	0.999787
309	KSMBR1_0405	pyrK_1	kuste4190	similar to dihydroorotate oxidase (dihydroorotate dehydrogenase B) electron-transfer subunit	ND	77.9813	79.192		13.9935	-0.34232	0.556298	-0.615354	0.538321	0.999787
310	KSMBR1_0406	pyrD	kuste4189	similar to dihydroorotate oxidase (dihydroorotate dehydrogenase B) catalytic subunit	ND	81.7182	123.243		21.3144	0.208824	0.460301	0.453669	0.650067	0.999787
311	KSMBR1_0407	KSMBR1_0407	kuste4188	hypothetical protein	ND	74.5811	103.893		15.0137	0.107248	0.540399	0.198461	0.842684	0.999787
312	KSMBR1_0408	KSMBR1_0408	kuste4187	hypothetical protein	ND	10.3075	47.5701		4.71015	1.78582	1.02357	1.7447	0.0810365	0.890553
313	KSMBR1_0410	KSMBR1_0410	kuste4186	hypothetical protein	S	169.964	238.296		47.3597	0.0770672	0.357344	0.215667	0.829247	0.999787
314	KSMBR1_0411	rfe_1	kuste4184	similar to N-acetylglucosaminyltransferases (O-GlcNAc transferase)	ND	174.409	241.093		59.396	0.105368	0.304658	0.345857	0.72945	0.999787
315	KSMBR1_0412	mgtC	kuste4182	similar to survival protein MgtC	ND	31.6249	22.3425		4.47577	-0.810546	0.988396	-0.820062	0.412181	0.999787
316	KSMBR1_0413	KSMBR1_0413	kuste4181	hypothetical protein	R	9.32456	24.6793		6.27483	0.969448	0.847714	1.1436	0.252789	0.999787
317	KSMBR1_0414	KSMBR1_0414	kuste4180	hypothetical protein	ND	293.769	572.347		48.2342	0.590888	0.380683	1.55218	0.120619	0.999787
318	KSMBR1_0415	KSMBR1_0415	kuste4178	hypothetical protein	V	18.6191	24.3099		9.76521	0.0290447	0.659231	0.0440585	0.964858	0.999787
319	KSMBR1_0416	sugE_1	kuste4177	strongly similar to small multidrug resistance protein SugE	ND	18.0464	29.3862		1.70487	0.283076	1.66309	0.170211	0.864844	NA
320	KSMBR1_0417	norM	kuste4175	similar to Na+-driven multidrug efflux protein NorM	P	28.3898	23.6753		8.24349	-0.688065	0.720061	-0.955565	0.339292	0.999787
321	KSMBR1_0418	lpsL_1	kuste4173	strongly similar to UDP-glucuronate 5'-epimerase	ND	5.88609	8.95075		1.69527	0.216828	1.5427	0.140551	0.888225	NA
322	KSMBR1_0419	mgtE	kuste4172	similar to Mg2+ transporter MgtE	L	817.22	807.227		188.734	-0.403828	0.268841	-1.50211	0.133069	0.999787
323	KSMBR1_0420	KSMBR1_0420	kuste4171	hypothetical protein	ND	29.3281	38.3125		12.7461	-0.0160445	0.580886	-0.0276208	0.977965	0.999787
324	KSMBR1_0421	gyrA_1	kuste4170	similar to DNA gyrase subunit A	F	67.7964	91.9993		46.8251	0.0503391	0.334335	0.150565	0.880319	0.999787
325	KSMBR1_0422	gyrB_1	kuste4169	similar to DNA gyrase subunit B	ND	47.437	72.7818		24.9983	0.243177	0.423281	0.574505	0.565626	0.999787
326	KSMBR1_0423	KSMBR1_0423	#N/A	hypothetical protein	ND	56.8706	80.404		10.6569	0.140976	0.633789	0.222433	0.823977	0.999787
327	KSMBR1_0424	pykF	kuste4167	strongly similar to pyruvate kinase	L	102.514	153.972		41.1722	0.216919	0.359186	0.603919	0.545898	0.999787
328	KSMBR1_0425	KSMBR1_0425	kuste4166	hypothetical protein	ND	0	18.818		0.459619	1.95567	3.00754	0.650256	0.515527	NA
329	KSMBR1_0426	radC	kuste4165	similar to DNA repair protein RadC	ND	21.7109	89.4914		8.29764	1.56679	0.791846	1.97866	0.0478544	0.661841
330	KSMBR1_0427	KSMBR1_0427	kuste4164	hypothetical protein	HT	22.3841	27.4185		3.13775	-0.0682522	1.14156	-0.0597883	0.952324	NA
331	KSMBR1_0428	KSMBR1_0428	kuste4163	Poly(hydroxyalcanoate) granule associated protein (phasin)	L	68.5507	64.8852		4.85256	-0.393587	0.913363	-0.430921	0.666526	0.999787
332	KSMBR1_0429	ubiB	kuste4161	similar to ubiquinone biosynthesis protein UbiB	ND	23.3556	16.5546		7.9804	-0.872746	0.7398	-1.1797	0.238118	0.999787
333	KSMBR1_0430	xerD_2	kuste4160	similar to site-specific recombinase	ND	12.5272	13.3038		2.66517	-0.265989	1.26481	-0.210299	0.833435	NA
334	KSMBR1_0435	KSMBR1_0435	#N/A	hypothetical protein	ND	0	4.49884		0.182728	0.261161	4.05768	0.0643622	0.948682	NA
335	KSMBR1_0440	KSMBR1_0440	kuste4151	hypothetical protein	K	10.4198	12.9833		0.494337	-0.0988997	2.84006	-0.0348231	0.972221	NA
336	KSMBR1_0441	KSMBR1_0441	kuste4150	hypothetical protein	ND	91.1115	49.4051		4.47751	-1.22595	0.94446	-1.29804	0.194273	0.999787
337	KSMBR1_0442	KSMBR1_0442	kuste4149	hypothetical protein	ND	27.7064	43.6793		4.78872	0.192385	0.956899	0.201051	0.840659	0.999787
338	KSMBR1_0443	KSMBR1_0443	kuste4148	hypothetical protein	R	55.6195	63.935		7.37368	-0.185633	0.749913	-0.24754	0.80449	0.999787
339	KSMBR1_0444	KSMBR1_0444	kuste4146	hypothetical protein	ND	0	11.0864		0.66987	2.39528	2.64051	0.907129	0.364339	NA
340	KSMBR1_0453	KSMBR1_0453	kuste4135	hypothetical protein	ND	16.1099	17.0335		1.23093	-0.365741	1.82086	-0.200862	0.840807	NA
341	KSMBR1_0454	KSMBR1_0454	kuste4133	hypothetical protein	T	0	3.59312		0.121687	0.472179	4.05241	0.116518	0.907242	NA
342	KSMBR1_0455	KSMBR1_0455	kuste4131	hypothetical protein	ND	5.59781	0		0.175022	-1.86251	4.08047	-0.456444	0.648071	NA
343	KSMBR1_0456	KSMBR1_0456	kuste4130	hypothetical protein	T	9.95166	20.2448		0.898228	0.412997	2.48534	0.166173	0.868021	NA
344	KSMBR1_0457	KSMBR1_0457	kuste4129	hypothetical protein	C	0	6.14478		0.243571	0.874547	3.89743	0.224391	0.822453	NA
345	KSMBR1_0458	KSMBR1_0458	kuste4128	hypothetical protein	M	31.9857	42.2375		19.2057	0.029951	0.497197	0.0602397	0.951965	0.999787
346	KSMBR1_0459	KSMBR1_0459	kuste4127	hypothetical protein	ND	5.7197	34.6284		2.41968	2.14515	1.51348	1.41737	0.156376	NA
347	KSMBR1_0460	KSMBR1_0460	kuste4123	hypothetical protein	ND	15.0833	27.3521		9.41047	0.414635	0.71548	0.57952	0.562239	0.999787
348	KSMBR1_0461	KSMBR1_0461	kuste4122	Sarcosine/dimethylglycine N-methyltransferase	R	103.599	121.859		22.6042	-0.158756	0.447028	-0.355137	0.722487	0.999787
349	KSMBR1_0462	KSMBR1_0462	kuste4121	Glycine/sarcosine N-methyltransferase	ND	79.3778	111.729		18.287	0.107289	0.519387	0.206568	0.836347	0.999787
350	KSMBR1_0463	KSMBR1_0463	kuste4118	hypothetical protein	ND	40.0468	48.1377		13.291	-0.160404	0.613468	-0.261471	0.79373	0.999787
351	KSMBR1_0464	KSMBR1_0464	kuste4115	hypothetical protein	ND	19.5274	32.5466		16.6587	0.363799	0.516224	0.70473	0.480978	0.999787
352	KSMBR1_0466	KSMBR1_0466	kuste4114	hypothetical protein	NUW	28.641	44.7331		16.5255	0.280538	0.518124	0.541449	0.588198	0.999787
353	KSMBR1_0467	KSMBR1_0467	kuste4113	hypothetical protein	ND	59.6573	77.5995		11.6684	-0.0177719	0.611691	-0.0290537	0.976822	0.999787
354	KSMBR1_0468	KSMBR1_0468	kuste4112	hypothetical protein	ND	66.6092	107.238		23.5169	0.319664	0.440001	0.726507	0.467528	0.999787
355	KSMBR1_0469	KSMBR1_0469	kuste4111	hypothetical protein	ND	81.8815	87.2661		12.2958	-0.345338	0.608866	-0.567182	0.57059	0.999787
356	KSMBR1_0472	KSMBR1_0472	kusta0094	putative transposase	V	59.303	78.814		20.9438	0.0231835	0.469546	0.0493743	0.960621	0.999787
357	KSMBR1_0473	KSMBR1_0473	kuste4106	hypothetical protein	V	46.855	75.8209		3.68175	0.303948	1.05115	0.289158	0.772461	NA
358	KSMBR1_0474	KSMBR1_0474	kuste4104	hypothetical protein	X	96.7113	92.6725		21.8911	-0.415116	0.452464	-0.917457	0.358903	0.999787
359	KSMBR1_0475	KSMBR1_0475	kuste4103	hypothetical protein	ND	100.432	177.024		15.9332	0.42414	0.548934	0.772662	0.439722	0.999787
360	KSMBR1_0476	KSMBR1_0476	kuste4102	hypothetical protein	ND	25.3282	26.8771		2.33591	-0.339219	1.29541	-0.261862	0.793428	NA
361	KSMBR1_0477	KSMBR1_0477	kuste4101	hypothetical protein	V	45.6927	36.2131		2.18999	-0.736492	1.34211	-0.548756	0.583173	NA
362	KSMBR1_0478	KSMBR1_0478	kuste4100	hypothetical protein	ND	44.7441	79.4733		10.5548	0.409896	0.649434	0.631158	0.527937	0.999787
363	KSMBR1_0479	KSMBR1_0479	kuste4099	hypothetical protein	ND	106.731	114.45		25.1564	-0.274967	0.44675	-0.615482	0.538236	0.999787
364	KSMBR1_0480	KSMBR1_0480	kuste4098	hypothetical protein	ND	84.3229	106.241		37.1485	-0.0274668	0.369503	-0.0743343	0.940744	0.999787
365	KSMBR1_0481	KSMBR1_0481	kuste4097	hypothetical protein	ND	44.4741	51.8686		26.579	-0.153066	0.41564	-0.368267	0.712675	0.999787
366	KSMBR1_0482	KSMBR1_0482	kuste4096	hypothetical protein	ND	34.7981	26.9972		6.13082	-0.755268	0.873991	-0.86416	0.3875	0.999787
367	KSMBR1_0483	KSMBR1_0483	kuste4095	hypothetical protein	ND	44.8006	43.1874		8.19193	-0.431653	0.730317	-0.591049	0.554487	0.999787
368	KSMBR1_0484	KSMBR1_0484	#N/A	hypothetical protein	ND	70.0878	119.707		9.68275	0.353387	0.672922	0.525153	0.599477	0.999787
369	KSMBR1_0485	KSMBR1_0485	#N/A	CRISPR associated protein Cas6	ND	44.5798	58.1906		12.2167	-0.051307	0.614952	-0.0834325	0.933508	0.999787
370	KSMBR1_0489	KSMBR1_0489	#N/A	hypothetical protein	ND	100.121	123.318		14.3392	-0.121074	0.555832	-0.217824	0.827566	0.999787
371	KSMBR1_0493	parA_2	kuste4091	similar to ATPase involved in chromosome partitioning	R	12.4007	36.2798		5.39052	1.03351	0.987173	1.04694	0.295129	0.999787
372	KSMBR1_0494	KSMBR1_0494	kuste4090	hypothetical protein	ND	42.6115	32.6905		4.62552	-0.70401	0.926264	-0.760054	0.447223	0.999787
373	KSMBR1_0495	cpg2	kuste4086	similar to carboxypeptidase G2	P	46.2701	63.9284		14.7979	0.104447	0.53488	0.195272	0.84518	0.999787
374	KSMBR1_0496	KSMBR1_0496	#N/A	hypothetical protein	P	0	9.23799		0.155401	0.261161	4.05768	0.0643622	0.948682	NA
375	KSMBR1_0497	znuB	kuste4085	High-affinity zinc uptake system membrane protein ZnuB	ND	12.8999	27.0736		3.82315	0.634879	1.03774	0.611789	0.540677	NA
376	KSMBR1_0498	znuC	kuste4084	similar to bacterial ABC transporter cassette	P	23.2067	12.6238		2.90451	-1.18029	1.1622	-1.01557	0.309835	NA
377	KSMBR1_0499	KSMBR1_0499	kuste4083	Hypothetical Protein	ND	15.3396	22.6751		2.74963	0.116054	1.30235	0.0891117	0.928993	NA
378	KSMBR1_0500	troA	kuste4082	similar to periplasmic zinc binding protein	ND	16.8	21.9422		4.10665	0.0349992	0.982268	0.035631	0.971577	NA
379	KSMBR1_0501	KSMBR1_0501	kuste4081	hypothetical protein	ND	29.2896	35.5113		12.1917	-0.155937	0.633054	-0.246325	0.805431	0.999787
380	KSMBR1_0502	KSMBR1_0502	#N/A	hypothetical protein	G	40.3309	16.4304		1.55515	-1.70646	1.69659	-1.00582	0.314504	NA
381	KSMBR1_0503	KSMBR1_0503	kuste4080	hypothetical protein	ND	73.3127	57.0074		6.13396	-0.793569	0.82956	-0.956615	0.338762	0.999787
382	KSMBR1_0504	sac1	kuste4079	Similar to Putative Sulfur Deprivation Response Regulator	ND	23.5221	48.0246		14.133	0.608878	0.570681	1.06693	0.286002	0.999787
383	KSMBR1_0505	KSMBR1_0505	kuste4078	hypothetical protein	ND	63.0296	50.8871		18.2839	-0.706881	0.493941	-1.4311	0.1524	0.999787
384	KSMBR1_0506	KSMBR1_0506	kuste4077	hypothetical protein	ND	15.8529	64.359		1.77752	1.69666	1.7259	0.983059	0.325578	NA
385	KSMBR1_0507	KSMBR1_0507	kuste4076	hypothetical protein	ND	37.0149	43.0713		6.02351	-0.226596	0.858166	-0.264046	0.791744	0.999787
386	KSMBR1_0508	KSMBR1_0508	#N/A	hypothetical protein	ND	20.4381	28.3352		4.5571	0.109546	1.08232	0.101215	0.91938	0.999787
387	KSMBR1_0509	KSMBR1_0509	kuste4075	hypothetical protein	P	25.8237	32.9704		5.25622	0.00246023	0.871138	0.00282416	0.997747	0.999787
388	KSMBR1_0510	KSMBR1_0510	kuste4074	hypothetical protein	ND	49.5686	41.4871		5.92921	-0.653667	0.818771	-0.798351	0.424667	0.999787
389	KSMBR1_0511	KSMBR1_0511	kuste4072	Hypothetical Protein	R	13.4979	28.8492		6.33977	0.701417	0.818994	0.856438	0.391756	0.999787
390	KSMBR1_0512	KSMBR1_0512	kuste4071	Hypothetical Protein	ND	66.469	83.8352		5.75649	-0.110083	0.874613	-0.125865	0.899839	0.999787
391	KSMBR1_0513	KSMBR1_0513	kuste4070	hypothetical protein	ND	11.8659	18.3279		13.4753	0.229358	0.572284	0.400776	0.688585	0.999787
392	KSMBR1_0515	KSMBR1_0515	#N/A	hypothetical protein	ND	5.22124	17.2904		3.04372	1.30577	1.38549	0.942464	0.345955	NA
393	KSMBR1_0516	KSMBR1_0516	kustc0422	putative transposase	ND	1.32102	3.58315		0.540478	0.488552	2.95574	0.165289	0.868716	NA
394	KSMBR1_0517	KSMBR1_0517	kustc0288	hypothetical protein	ND	5.07078	0		1.53711	-4.50612	2.21515	-2.03423	0.0419289	NA
395	KSMBR1_0520	KSMBR1_0520	#N/A	putative Alkaline phosphatase	ND	0	0.0655245		0.0608435	-0.0294863	4.06608	-0.00725177	0.994214	NA
396	KSMBR1_0523	KSMBR1_0523	kustc0379	hypothetical protein	ND	4.21522	10.3087		2.4744	0.916034	1.31858	0.694714	0.487235	NA
397	KSMBR1_0540	KSMBR1_0540	kustc0422	putative transposase	ND	1.32102	8.95787		1.08866	1.84614	2.37735	0.776553	0.437422	NA
398	KSMBR1_0541	KSMBR1_0541	#N/A	hypothetical protein	M	6.35288	1.40339		8.50827	-2.52428	0.804152	-3.13906	0.00169491	0.0568792
399	KSMBR1_0545	KSMBR1_0545	#N/A	hypothetical protein	ND	0	4.13862		0.155401	0.261161	4.05768	0.0643622	0.948682	NA
400	KSMBR1_0552	KSMBR1_0552	#N/A	hypothetical protein	D	5.13891	1.97622		0.783341	-1.41113	2.36856	-0.595774	0.551326	NA
401	KSMBR1_0553	KSMBR1_0553	kustc0288	hypothetical protein	M	23.5567	30.2612		14.6117	-0.0333835	0.54735	-0.0609911	0.951366	0.999787
402	KSMBR1_0554	exoP_1	kuste2552	similar to Succinoglycan biosynthesis transport protein	ND	19.7769	25.1767		8.5935	-0.04345	0.713977	-0.0608563	0.951474	0.999787
403	KSMBR1_0555	wza	kuste2551	similar to capsular polysaccharide biosynthesis protein Wza	ND	24.9629	48.2631		6.8299	0.511117	0.792352	0.645064	0.518886	0.999787
404	KSMBR1_0556	KSMBR1_0556	kuste2545	hypothetical protein	C	87.9963	134.768		5.05179	0.186582	0.893728	0.208768	0.834629	0.999787
405	KSMBR1_0557	KSMBR1_0557	#N/A	hypothetical protein	EH	6.58566	0		0.175022	-1.86251	4.08047	-0.456444	0.648071	NA
406	KSMBR1_0558	gabD	kuste2543	similar to succinate-semialdehyde dehydrogenase [NADP+]	ND	82.069	84.5018		26.4063	-0.313928	0.425232	-0.738252	0.460362	0.999787
407	KSMBR1_0559	ilvX	kuste2542	similar to acetolactate synthase	ND	69.5438	82.5563		28.5415	-0.157132	0.429605	-0.365761	0.714544	0.999787
408	KSMBR1_0560	fliA_1	kuste2541	strongly similar to RNA polymerase sigma factor for flagellar operon	ND	73.0378	56.0095		6.88282	-0.824908	0.875601	-0.942105	0.346139	0.999787
409	KSMBR1_0561	fliA_2	#N/A	strongly similar to RNA polymerase sigma factor for flagellar operon	ND	15.7567	0		0.250766	-1.86251	4.08047	-0.456444	0.648071	NA
410	KSMBR1_0563	KSMBR1_0563	#N/A	hypothetical protein	ND	22.7885	4.11712		0.486632	-1.8179	2.83193	-0.641932	0.520917	NA
411	KSMBR1_0565	motR_2	#N/A	strong similarity to bacterial motility regulatory protein MotR	ND	37.4987	24.5283		1.67297	-1.11302	1.61272	-0.690149	0.4901	NA
412	KSMBR1_0566	flhA_1	#N/A	strong similarity to flagellar biosynthesis protein FlhA	ND	22.0317	10.4714		0.695098	-1.79301	2.70639	-0.662509	0.507645	NA
413	KSMBR1_0567	flhA_2	#N/A	strong similarity to flagellar biosynthesis protein FlhA	ND	0	16.2489		0.216245	0.875442	4.04403	0.216477	0.828616	NA
414	KSMBR1_0568	flhA_3	#N/A	strong similarity to flagellar biosynthesis protein FlhA	ND	72.8906	70.7081		5.48442	-0.404254	0.901398	-0.448474	0.653811	0.999787
415	KSMBR1_0569	flhA_4	#N/A	strong similarity to flagellar biosynthesis protein FlhA	ND	110.64	111.416		10.315	-0.421654	0.710953	-0.593083	0.553126	0.999787
416	KSMBR1_0570	flhA_5	#N/A	strong similarity to flagellar biosynthesis protein FlhA	ND	37.6689	28.7455		1.08095	-0.864793	1.85553	-0.466062	0.641171	NA
417	KSMBR1_0571	flhA_6	kuste2537	strong similarity to flagellar biosynthesis protein FlhA	ND	21.0447	0		0.687392	-3.36432	2.64564	-1.27164	0.203499	NA
418	KSMBR1_0572	flhB_1	kuste2536	similar to flagellar biosynthetic protein FlhB	ND	36.5096	13.0367		1.30183	-1.75552	2.01597	-0.870809	0.383858	NA
419	KSMBR1_0573	flhB_2	kuste2536	similar to flagellar biosynthetic protein FlhB	ND	16.22	13.6205		0.708296	-0.578597	2.34055	-0.247205	0.804749	NA
420	KSMBR1_0574	flhB_3	#N/A	similar to flagellar biosynthetic protein FlhB	ND	8.29305	11.2471		0.35775	-0.720818	3.41502	-0.211073	0.83283	NA
421	KSMBR1_0575	fliR	kuste2535	similar to flagellar biosynthetic protein FliR	ND	51.5129	29.5851		3.91656	-1.20951	1.12947	-1.07086	0.28423	NA
422	KSMBR1_0576	fliQ	#N/A	similar to flagellar biosynthetic protein FliQ	ND	71.5744	31.426		2.85311	-1.68216	1.38108	-1.218	0.223223	NA
423	KSMBR1_0577	fliP	#N/A	strongly similar to polar flagellar assembly protein FliP	ND	129.239	90.7294		7.89057	-0.868257	0.800444	-1.08472	0.278046	0.999787
424	KSMBR1_0578	fliN	#N/A	strong similar to flagellar motor switch protein FliN	ND	27.188	15.2117		0.728615	-1.13339	2.48753	-0.45563	0.648656	NA
425	KSMBR1_0579	fliM_1	#N/A	similar to flagellar motor switch	ND	99.5302	41.7987		6.6745	-1.60146	0.838827	-1.90916	0.0562409	0.746173
426	KSMBR1_0580	fliM_2	#N/A	similar to flagellar motor switch	ND	35.8405	56.6353		2.63463	0.303484	1.24192	0.244367	0.806946	NA
427	KSMBR1_0581	KSMBR1_0581	kuste2526	flagellar basal body-associated protein FliL	ND	188.1	91.5037		19.1991	-1.45465	0.692669	-2.10006	0.0357234	0.532815
428	KSMBR1_0582	KSMBR1_0582	kuste2525	hypothetical protein	NU	100.067	74.3459		15.0245	-0.837975	0.58171	-1.44054	0.149715	0.999787
429	KSMBR1_0583	KSMBR1_0583	kuste2524	hypothetical protein	ND	47.1365	17.7561		3.7271	-1.81975	1.12417	-1.61875	0.105502	NA
430	KSMBR1_0584	fliI	kuste2523	strongly similar to flagellar ATPase fliI	N	293.571	159.091		72.4954	-1.27905	0.45084	-2.83704	0.00455337	0.133215
431	KSMBR1_0585	KSMBR1_0585	kuste2522	flagellar assembly protein H	NU	183.456	115.785		25.2932	-1.06654	0.618685	-1.72389	0.0847277	0.912022
432	KSMBR1_0586	fliG	kuste2521	similar to Flagellar Rotor Protein FliG	ND	181.521	126.759		37.9026	-0.91422	0.512285	-1.78459	0.0743273	0.874304
433	KSMBR1_0587	fliF	kuste2520	similar to flagellar MS ring protein	ND	189.577	101.372		62.0194	-1.29996	0.471636	-2.75628	0.00584625	0.161065
434	KSMBR1_0588	fliE_1	kuste2517	similar to lateral flagellar FliE-like hook basal body protein	ND	34.3826	40.1981		2.58876	-0.11002	1.2393	-0.0887754	0.92926	NA
435	KSMBR1_0589	KSMBR1_0589	kuste2515	hypothetical protein	ND	20.8853	15.6502		1.75553	-0.721437	1.46107	-0.493772	0.621467	NA
436	KSMBR1_0590	KSMBR1_0590	kuste2514	hypothetical protein	E	45.3266	83.3722		8.72568	0.499045	0.713067	0.699857	0.484017	0.999787
437	KSMBR1_0591	tnpA_4	kustb0253	similar to transposase	ND	21.7273	32.7893		8.26391	0.268921	3.74998	0.0717125	NA	NA
438	KSMBR1_0593	purC_1	kuste2511	similar to Phosphoribosylformylglycinamidine synthase II	ND	72.2829	110.538		59.1586	0.25388	0.31522	0.805404	0.420587	0.999787
439	KSMBR1_0594	purQ	kuste2510	similar to phosphoribosylformylglycinamidine synthase I	C	9.27564	41.8405		4.27554	1.68199	1.10197	1.52634	0.126924	NA
440	KSMBR1_0595	nuoE_1	kustd1552	similar to nuoE subunit of the NADH:ubiquinone oxidoreductase	ND	32.9185	142.401		8.75495	1.76639	1.77593	0.994624	0.319919	0.999787
441	KSMBR1_0596	nuoF_1_1	kustd1551	strongly similar to proton-translocating NADH dehydrogenase I, 51 kDa subunit (NuoF)	ND	144.722	166.115		59.1106	-0.147067	0.331749	-0.443308	0.657543	0.999787
442	KSMBR1_0597	KSMBR1_0597	kuste2506	hypothetical protein	ND	42.5239	96.226		18.0467	0.772699	0.535343	1.44337	0.148916	0.999787
443	KSMBR1_0598	KSMBR1_0598	kuste2505	hypothetical protein	T	66.6132	68.9493		10.9615	-0.350003	0.619584	-0.564899	0.572142	0.999787
444	KSMBR1_0599	anfA/nifA	kuste2504	similar to Sigma-54 dependent transcriptional regulator	O	11.8791	22.6939		5.91909	0.524733	0.83421	0.629018	0.529337	0.999787
445	KSMBR1_0600	hsp21	kuste2502	similar to small heat shock protein	O	55.0677	16.5982		3.79313	-2.28845	1.13951	-2.00827	0.0446142	NA
446	KSMBR1_0601	hsp1	kuste2501	similar to first small heat shock protein	O	72.8386	14.2133		4.5445	-2.80209	1.1545	-2.4271	0.0152201	0.333963
447	KSMBR1_0602	hsp2	kuste2500	similar to second small heat shock protein	ND	180.126	102.609		17.2626	-1.17743	0.518885	-2.26916	0.0232587	0.417843
448	KSMBR1_0603	KSMBR1_0603	kuste2499	hypothetical protein	ND	9.65137	13.379		1.24877	-0.0396494	1.77701	-0.0223125	0.982199	NA
449	KSMBR1_0605	hsp70	kuste2498	similar to GrpE protein	ND	90.1658	110.945		130.877	0.127642	0.245688	0.51953	0.603391	0.999787
450	KSMBR1_0605	Hsp70	kuste2498	similar to GrpE protein	ND	90.1658	110.945		15.7406	-0.0440841	0.535919	-0.0822588	0.934441	0.999787
451	KSMBR1_0607	KSMBR1_0607	#N/A	hypothetical protein	H	0	2.41002		0.0608435	-0.0294863	4.06608	-0.00725177	0.994214	NA
452	KSMBR1_0608	cbiB	kuste3568	similar to cobalamin biosynthesis protein cbiB	ND	14.4823	14.5135		3.30654	-0.320678	1.1395	-0.281419	0.778389	NA
453	KSMBR1_0609	KSMBR1_0609	kuste3567	hypothetical protein	ND	25.6443	12.3891		3.7473	-1.38637	1.04735	-1.3237	0.185602	NA
454	KSMBR1_0610	KSMBR1_0610	kuste3566	hypothetical protein	M	47.8746	52.3531		9.26003	-0.2281	0.715559	-0.318772	0.749899	0.999787
455	KSMBR1_0611	rfaC	kuste3564	similar to lipopolysaccharide heptosyltransferase I	ND	17.4914	16.2945		4.41045	-0.582466	0.963141	-0.604757	0.545341	0.999787
456	KSMBR1_0612	KSMBR1_0612	kuste3563	hypothetical histidine kinase protein	ND	8.18921	2.32745		1.88232	-2.02981	1.52861	-1.32787	0.184219	NA
457	KSMBR1_0613	phoB_1	kuste3562	strongly similar to two-component response regulator OmpR/PhoB family protein	ND	1.99033	5.33426		0.540281	0.63244	2.69738	0.234465	0.814624	NA
458	KSMBR1_0614	KSMBR1_0614	#N/A	hypothetical protein	O	8.29305	0		0.175022	-1.86251	4.08047	-0.456444	0.648071	NA
459	KSMBR1_0615	degP_1	kuste3560	similar to serine proteinase DegP	ND	39.3184	72.6412		17.4749	0.495836	0.522494	0.94898	0.342631	0.999787
460	KSMBR1_0616	KSMBR1_0616	kuste3559	hypothetical protein	ND	73.2579	120.516		52.8982	0.360625	0.331036	1.08938	0.275985	0.999787
461	KSMBR1_0617	KSMBR1_0617	kuste3558	ABC-type uncharacterized transport system	O	90.0861	166.755		48.8644	0.50996	0.339809	1.50073	0.133426	0.999787
462	KSMBR1_0618	KSMBR1_0618	kuste3557	hypothetical protein	V	132.806	200.305		26.7291	0.227895	0.422988	0.538775	0.590042	0.999787
463	KSMBR1_0619	KSMBR1_0619	kuste3556	similar to ABC-type transport system (ATPase component)	ND	107.057	133.537		26.0366	-0.046534	0.425543	-0.109352	0.912923	0.999787
464	KSMBR1_0620	rpoZ	kuste3554	similar to DNA-directed RNA polymerase omega chain	ND	32.5462	67.8398		2.23625	0.690858	1.33026	0.519339	0.603524	NA
465	KSMBR1_0621	cysK	kuste3552	strongly similar to cysteine synthase (O-acetylserine sulfhydrylase)	ND	87.0133	120.288		21.8874	0.113674	0.461085	0.246536	0.805267	0.999787
466	KSMBR1_0622	cysE	kuste3551	strongly similar to serine acetyltransferase	ND	131.287	195.067		27.1836	0.177223	0.426208	0.415813	0.677547	0.999787
467	KSMBR1_0623	KSMBR1_0623	#N/A	hypothetical protein	ND	31.5049	103.353		2.39955	1.31654	1.36252	0.966259	0.333915	NA
468	KSMBR1_0624	fba_1	kuste3550	similar to fructose-1,6-biphosphate aldolase class I	ER	184.229	214.567		35.8731	-0.14318	0.374541	-0.382281	0.702253	0.999787
469	KSMBR1_0625	gutB	kuste3549	similar to sorbitol dehydrogenase	ND	232.455	244.305		56.3576	-0.310456	0.33257	-0.933506	0.350559	0.999787
470	KSMBR1_0626	rfe_2	kuste3548	similar to N-acetylglucosaminyltransferases (O-GlcNAc transferase)	ND	522.08	318.105		110.206	-1.10621	0.69723	-1.58658	0.112607	0.999787
471	KSMBR1_0627	KSMBR1_0627	kuste3547	Carbon storage regulator homolog	ND	334.26	326.699		22.6923	-0.45005	0.599901	-0.750207	0.45313	0.999787
472	KSMBR1_0628	KSMBR1_0628	kuste3544	hypothetical protein	N	873.569	528.532		76.0138	-1.11624	0.424137	-2.63178	0.00849391	0.215368
473	KSMBR1_0629	flgL	kuste3543	similar to flagellar hook-associated protein FlgL	ND	105.728	73.897		19.6675	-0.949835	0.665494	-1.42726	0.153504	0.999787
474	KSMBR1_0630	flgK	kuste3542	similar to flagellar hook-associated protein FlgK	ND	124.527	60.4402		44.452	-1.45933	0.470025	-3.1048	0.00190407	0.0629724
475	KSMBR1_0631	flgN	kuste3541	similar to flagella synthesis protein FlgN	ND	127.719	102.029		14.2254	-0.781105	0.61604	-1.26795	0.204817	0.999787
476	KSMBR1_0632	KSMBR1_0632	#N/A	flagellar rod assembly protein/muramidase FlgJ	ND	50.7621	35.2612		4.60892	-1.01748	0.989777	-1.02799	0.303953	0.999787
477	KSMBR1_0633	KSMBR1_0633	kuste3538	transcriptional regulator MalT	ND	10.8725	20.4332		10.1258	0.518688	0.664158	0.780972	0.434819	0.999787
478	KSMBR1_0636	KSMBR1_0636	kuste3515	hypothetical protein	ND	30.1351	37.8056		2.68235	-0.0132023	1.19095	-0.0110855	0.991155	NA
479	KSMBR1_0637	sugE_2	kuste3514	strongly similar to groEL suppressor protein SugE	ND	33.8812	19.0155		2.68045	-1.21515	1.29343	-0.939478	0.347486	NA
480	KSMBR1_0638	KSMBR1_0638	kuste3512	hypothetical protein	ND	9.64216	29.0631		0.838657	1.27683	2.3326	0.547384	0.584115	NA
481	KSMBR1_0639	KSMBR1_0639	#N/A	hypothetical protein	ND	0	5.81241		0.0608435	-0.0294863	4.06608	-0.00725177	0.994214	NA
482	KSMBR1_0640	KSMBR1_0640	kuste3510	hypothetical protein	C	12.5126	19.0274		1.69527	0.216828	1.5427	0.140551	0.888225	NA
483	KSMBR1_0641	gapN	kuste3509	similar to NADP-dependent glyceraldehyde-3-phosphate dehydrogenase GapN	ND	126.497	129.52		48.0868	-0.352549	0.329848	-1.06882	0.28515	0.999787
484	KSMBR1_0642	KSMBR1_0642	kuste3508	hypothetical protein	ND	40.1047	12.1999		1.78846	-1.9132	1.59797	-1.19727	0.231201	NA
485	KSMBR1_0644	KSMBR1_0644	kuste3503	hypothetical protein	ND	12.5126	18.78		3.35741	0.106534	1.15082	0.0925721	0.926243	NA
486	KSMBR1_0645	KSMBR1_0645	kuste3502	hypothetical protein	ND	62.3026	86.6848		5.32369	0.036485	0.882124	0.0413603	0.967009	0.999787
487	KSMBR1_0646	KSMBR1_0646	kuste3500	hypothetical protein	ND	14.24	5.60704		1.45111	-1.5696	1.67159	-0.938987	0.347738	NA
488	KSMBR1_0647	KSMBR1_0647	kuste3499	ribonuclease	E	21.2675	33.1479		5.87175	0.212261	0.862213	0.246182	0.805541	0.999787
489	KSMBR1_0648	asd	kuste3498	strongly similar to aspartate-semialdehyde dehydrogenase Asd	ND	38.1751	59.5516		11.1253	0.304988	0.644388	0.473299	0.636	0.999787
490	KSMBR1_0649	KSMBR1_0649	kuste3497	hypothetical protein	ND	9.8129	12.5589		8.17057	-0.0252484	0.714773	-0.0353237	0.971822	0.999787
491	KSMBR1_0650	KSMBR1_0650	kuste3496	hypothetical protein	ND	16.6876	27.6267		1.14949	0.361004	1.88838	0.191171	0.848391	NA
492	KSMBR1_0651	KSMBR1_0651	kuste3495	hypothetical protein	ND	5.33125	6.15866		0.330424	-0.717224	3.50749	-0.204484	0.837975	NA
493	KSMBR1_0652	KSMBR1_0652	kuste3494	hypothetical protein	ND	33.6543	43.7053		7.55788	-0.0123199	0.770935	-0.0159805	0.98725	0.999787
494	KSMBR1_0653	KSMBR1_0653	kuste3493	hypothetical protein with TPR domain protein	E	37.1165	99.2173		10.4806	0.99779	0.659574	1.51278	0.130336	0.999787
495	KSMBR1_0654	KSMBR1_0654	kuste3492	hypothetical protein	ND	57.1954	79.1677		20.7994	0.10296	0.469926	0.219098	0.826574	0.999787
496	KSMBR1_0655	carB	kuste3491	strongly similar to carbamoyl-phosphate synthase (glutamine-hydrolyzing)	ND	68.1769	89.4025		58.8683	0.0317558	0.310346	0.102324	0.918499	0.999787
497	KSMBR1_0656	carA	kuste3490	strongly similar to carbamoyl-phosphate synthase small chain	H	58.952	75.1098		17.1701	0.0177362	0.532812	0.0332879	0.973445	0.999787
498	KSMBR1_0657	ribA	kuste3488	similar to GTP cyclohydrolase II / 3,4-dihydroxy-2-butanone 4-phosphate synthase	ND	75.3211	82.3176		22.299	-0.230991	0.46878	-0.492749	0.62219	0.999787
499	KSMBR1_0658	KSMBR1_0658	kuste3487	hypothetical protein	ND	64.346	60.8003		8.89741	-0.479814	0.694187	-0.691189	0.489447	0.999787
500	KSMBR1_0659	rfbA_2	kuste3486	similar to glucose-1-phosphate thymidylyltransferase	ND	31.8208	79.256		15.182	0.964916	0.557411	1.73107	0.08344	0.906715
501	KSMBR1_0660	KSMBR1_0660	kuste3485	hypothetical protein	ND	5.5287	0		0.175022	-1.86251	4.08047	-0.456444	0.648071	NA
502	KSMBR1_0661	arnT_1	kuste3484	Undecaprenyl phosphate-alpha-4-amino-4-deoxy-L-arabinose arabinosyl transferase	ND	69.6542	94.407		30.2165	0.0595409	0.391204	0.152199	0.87903	0.999787
503	KSMBR1_0662	KSMBR1_0662	kuste3483	hypothetical protein	ND	88.8868	28.0553		4.53385	-1.968	1.0326	-1.90587	0.0566673	0.747484
504	KSMBR1_0663	KSMBR1_0663	#N/A	hypothetical protein	M	8.95649	20.6931		0.485825	0.308588	3.06206	0.100778	0.919727	NA
505	KSMBR1_0664	murD	kuste3480	similar to UDP-N-acetylmuramoylalanine D-glutamate ligase	ND	44.9454	48.0083		14.8109	-0.260922	0.541415	-0.481926	0.629859	0.999787
506	KSMBR1_0665	KSMBR1_0665	kuste3478	hypothetical protein	KT	15.7567	78.4321		2.44174	2.02214	1.54711	1.30704	0.191198	NA
507	KSMBR1_0666	lexA	kuste3477	similar to LexA transcriptional repressor, SOS response regulator	ND	5.04078	8.26302		0.973577	0.433884	2.08143	0.208455	0.834874	NA
508	KSMBR1_0667	KSMBR1_0667	#N/A	hypothetical protein	ND	0	3.59312		0.0608435	-0.0294863	4.06608	-0.00725177	0.994214	NA
509	KSMBR1_0668	KSMBR1_0668	kustd1378	hypothetical protein	ND	4.88892	4.31489		1.48355	-0.44256	1.97747	-0.223801	0.822912	NA
510	KSMBR1_0669	KSMBR1_0669	kuste3472	hypothetical protein	H	33.4762	63.4316		4.8345	0.536848	0.973527	0.551447	0.581328	0.999787
511	KSMBR1_0670	moaB	kuste3471	similar to molybdenum cofactor biosynthesis protein B	ND	91.8395	209.828		16.8238	0.769918	0.529838	1.45312	0.14619	0.999787
512	KSMBR1_0673	rrf	kuste3469	similar to ribosome recycling factor (ribosome releasing factor) (RRF)	ND	207.464	233.258		28.446	-0.237939	0.431143	-0.55188	0.58103	0.999787
513	KSMBR1_0674	pyrH	kuste3468	strongly similar to uridylate kinase (uridine monophosphate kinase, UMP kinase)	ND	222.692	319.714		44.624	0.137953	0.334008	0.413022	0.67959	0.999787
514	KSMBR1_0675	tsf	kuste3467	strongly similar to elongation factor Ts (EF-Ts)	ND	134.363	210.696		22.8429	0.283836	0.456045	0.622386	0.533688	0.999787
515	KSMBR1_0676	rpsB	kuste3466	strongly similar to 30S ribosomal protein S2	X	346.793	660.718		70.2974	0.559322	0.296713	1.88506	0.0594216	0.770455
516	KSMBR1_0677	tnpA_5	kuste3465	similar to transposase tnpA	ND	3.4448	0		0.175022	-1.86251	4.08047	-0.456444	0.648071	NA
517	KSMBR1_0678	glnA_2	kuste3463	strongly similar to glutamate-ammonia ligase GlnA	ND	119.127	175.556		44.9286	0.182006	0.343321	0.530133	0.59602	0.999787
518	KSMBR1_0679	KSMBR1_0679	kuste3462	hypothetical protein	T	98.2784	132.58		12.4159	-0.00631609	0.611474	-0.0103293	0.991759	0.999787
519	KSMBR1_0680	KSMBR1_0680	kuste3461	hypothetical protein	R	124.455	144.473		12.9196	-0.165254	0.592852	-0.278745	0.780441	0.999787
520	KSMBR1_0681	KSMBR1_0681	kuste3460	hypothetical protein	ND	85.4815	150.668		21.9346	0.417319	0.463398	0.900563	0.367821	0.999787
521	KSMBR1_0682	KSMBR1_0682	kuste3459	hypothetical protein	ND	34.2114	80.8091		3.33842	0.819866	1.19447	0.686385	0.492471	NA
522	KSMBR1_0683	KSMBR1_0683	kuste3458	hypothetical protein	GM	179.867	243.673		48.9621	0.0614508	0.329575	0.186455	0.852088	0.999787
523	KSMBR1_0684	KSMBR1_0684	kuste3456	hypothetical protein	ND	50.0791	83.4061		14.7919	0.354142	0.574606	0.616322	0.537682	0.999787
524	KSMBR1_0685	KSMBR1_0685	kuste3455	hypothetical protein	ND	28.6532	67.5722		5.54311	0.862073	0.886151	0.972829	0.330638	0.999787
525	KSMBR1_0686	KSMBR1_0686	#N/A	hypothetical protein	I	45.2872	67.3043		25.3545	0.178624	0.448501	0.39827	0.690431	0.999787
526	KSMBR1_0687	glpQ_1	kuste3452	similar to glycerophosphodiester phosphodiesterase	ND	32.5284	53.1415		17.2037	0.314975	0.511424	0.61588	0.537974	0.999787
527	KSMBR1_0688	cobA_1	kuste3450	strongly similar to uroporphyrinogen III synthase/methyltransferase	ND	114.591	140.244		44.577	-0.079214	0.337149	-0.234953	0.814245	0.999787
528	KSMBR1_0689	KSMBR1_0689	#N/A	hypothetical protein	ND	37.1686	33.0122		1.57509	-0.446557	1.54496	-0.28904	0.77255	NA
529	KSMBR1_0699	KSMBR1_0699	kuste3447	hypothetical protein	ND	26.3172	37.5514		17.4392	0.137436	0.511445	0.268721	0.788145	0.999787
530	KSMBR1_0701	KSMBR1_0701	kuste3442	hypothetical protein	A	209.079	200.05		12.2721	-0.450966	0.591891	-0.761907	0.446116	0.999787
531	KSMBR1_0702	rtcA	kuste3441	similar to RNA 3'-terminal phosphate cyclase	ND	243.764	204.842		54.9077	-0.621772	0.319869	-1.94384	0.0519152	0.692809
532	KSMBR1_0704	KSMBR1_0704	kuste3438	hypothetical protein	S	123.703	127.749		28.8137	-0.320626	0.406383	-0.788975	0.430127	0.999787
533	KSMBR1_0705	KSMBR1_0705	kuste3437	hypothetical protein	ND	98.5157	94.9953		19.8227	-0.404109	0.490865	-0.82326	0.41036	0.999787
534	KSMBR1_0706	KSMBR1_0706	kuste3436	hypothetical protein	ND	71.0251	108.663		20.8797	0.218497	0.463326	0.471583	0.637224	0.999787
535	KSMBR1_0707	KSMBR1_0707	kuste3435	hypothetical protein	ND	173.6	218.722		23.102	-0.04592	0.447771	-0.102553	0.918318	0.999787
536	KSMBR1_0708	KSMBR1_0708	kuste3433	hypothetical protein	ND	44.4726	68.54		12.6971	0.260848	0.575382	0.453348	0.650298	0.999787
537	KSMBR1_0709	KSMBR1_0709	kuste3432	hypothetical protein	ND	38.6002	60.0197		11.1467	0.261151	0.628059	0.415806	0.677552	0.999787
538	KSMBR1_0710	KSMBR1_0710	kuste3431	hypothetical protein	ND	121.723	114.833		24.3363	-0.442766	0.430102	-1.02944	0.303271	0.999787
539	KSMBR1_0711	KSMBR1_0711	kuste3429	hypothetical protein	ND	56.7395	45.1358		22.072	-0.7358	0.455749	-1.61449	0.106422	0.999787
540	KSMBR1_0712	KSMBR1_0712	kuste3428	hypothetical protein	ND	54.332	105.453		15.4801	0.555882	0.559378	0.993752	0.320344	0.999787
541	KSMBR1_0713	KSMBR1_0713	#N/A	hypothetical protein	ND	0	12.0309		0.155401	0.261161	4.05768	0.0643622	0.948682	NA
542	KSMBR1_0714	KSMBR1_0714	kuste3426	Calcium binding protein	ND	162.886	161.126		15.7791	-0.378534	0.524374	-0.721877	0.47037	0.999787
543	KSMBR1_0715	KSMBR1_0715	kuste3425	hypothetical protein	ND	34.4359	34.1973		18.997	-0.332661	0.498123	-0.66783	0.504242	0.999787
544	KSMBR1_0716	KSMBR1_0716	kuste3424	hypothetical protein	ND	42.5469	55.2774		11.2743	0.0197564	0.613579	0.0321986	0.974314	0.999787
545	KSMBR1_0717	KSMBR1_0717	kuste3423	hypothetical protein	T	14.2167	48.7603		1.27606	1.19009	1.92723	0.617512	0.536897	NA
546	KSMBR1_0718	KSMBR1_0718	kuste3420	hypothetical protein	S	83.5525	117.507		76.0455	0.107021	0.274944	0.389245	0.697095	0.999787
547	KSMBR1_0719	KSMBR1_0719	kuste3419	hypothetical protein	P	66.838	90.1079		19.1717	0.0371682	0.480946	0.0772814	0.9384	0.999787
548	KSMBR1_0720	phoU_1	kuste3418	similar to phoU	ND	78.5799	89.7638		12.894	-0.198784	0.567658	-0.350183	0.726201	0.999787
549	KSMBR1_0721	pstB	kuste3417	strongly similar to the ATP-ase component of the phosphate ABC transporter	P	63.7874	70.272		11.8944	-0.243541	0.655524	-0.371521	0.71025	0.999787
550	KSMBR1_0722	KSMBR1_0722	kuste3416	hypothetical protein	ND	33.8215	42.7273		13.9905	-0.00809997	0.571447	-0.0141745	0.988691	0.999787
551	KSMBR1_0723	KSMBR1_0723	kuste3415	hypothetical protein	ND	33.9008	36.8065		18.509	-0.226137	0.487546	-0.463827	0.642772	0.999787
552	KSMBR1_0724	pstS	kuste3414	strongly similar to phosphate binding protein of ABC-type phosphate transport system	ND	72.9002	87.3636		17.9064	-0.103426	0.491634	-0.210373	0.833377	0.999787
553	KSMBR1_0725	KSMBR1_0725	kuste3413	Phosphate-selective porin O and P	ND	1.94706	4.42879		0.965262	0.620075	2.08783	0.296995	0.76647	NA
554	KSMBR1_0726	nifU_1	kuste3411	strongly similar to iron sulfur [Fe-S] cofactor protein NifU	E	105.776	152.019		24.9654	0.134289	0.438105	0.306523	0.759207	0.999787
555	KSMBR1_0727	nifS_1	kuste3410	similar to iron sulfur [Fe-S] cofactor synthesis protein NifS	O	119.485	212.646		44.362	0.470828	0.340365	1.3833	0.166572	0.999787
556	KSMBR1_0728	degP_2	kuste3409	similar to heat shock protease DegP/HtrA	ND	433.208	594.041		179.691	0.0839673	0.222198	0.377895	0.705509	0.999787
557	KSMBR1_0729	pld_1	kuste3407	Phospholipase D precursor	ND	62.3762	117.754		28.4249	0.534223	0.420851	1.26939	0.204303	0.999787
558	KSMBR1_0730	KSMBR1_0730	kuste3406	hypothetical protein	J	58.9295	89.5871		30.765	0.255383	0.395161	0.646275	0.518101	0.999787
559	KSMBR1_0731	KSMBR1_0731	kuste3405	hypothetical protein	S	21.6462	34.1223		9.09234	0.244979	0.692191	0.353918	0.7234	0.999787
560	KSMBR1_0732	KSMBR1_0732	kuste3404	hypothetical protein	O	58.6987	59.8624		7.78635	-0.373051	0.754864	-0.494197	0.621167	0.999787
561	KSMBR1_0733	KSMBR1_0733	kuste3403	hypothetical protein	ND	128.639	89.7123		16.7102	-0.887886	0.507212	-1.75052	0.0800281	0.886525
562	KSMBR1_0734	KSMBR1_0734	kuste3402	hypothetical protein	E	85.8417	79.8602		8.4492	-0.463571	0.714985	-0.648365	0.516749	0.999787
563	KSMBR1_0735	hisC	kuste3401	similar to histidinol phosphate aminotransferase	ND	53.0637	76.9573		15.7195	0.204134	0.552998	0.36914	0.712023	0.999787
564	KSMBR1_0736	hisD	kuste3400	strongly similar to histidinol dehydrogenase	ND	65.3282	82.7634		22.3529	-0.0608849	0.455145	-0.13377	0.893584	0.999787
565	KSMBR1_0737	udp_1	kuste3398	strongly similar to uridine phosphorylase	GM	71.0772	97.2224		14.9447	0.117141	0.545333	0.214807	0.829918	0.999787
566	KSMBR1_0738	era	kuste3397	strongly similar to GTP-binding protein Era	ND	63.6998	84.7556		15.1862	0.0433803	0.539844	0.0803572	0.935953	0.999787
567	KSMBR1_0739	KSMBR1_0739	kuste3396	hypothetical protein	S	79.3727	89.296		30.4434	-0.195931	0.402369	-0.486944	0.626298	0.999787
568	KSMBR1_0740	KSMBR1_0740	kuste3395	hypothetical protein	ND	29.2658	27.2765		4.24394	-0.546871	0.992206	-0.551167	0.581519	NA
569	KSMBR1_0741	KSMBR1_0741	kuste3392	Tetratricopeptide repeat protein	ND	9.22386	15.2579		10.8458	0.346918	0.626478	0.55376	0.579743	0.999787
570	KSMBR1_0742	bcsZ	#N/A	similar to endoglucanase (endo-1,4-beta-D-glucanase; carboxymethylcellulase)	ND	15.8323	20.4863		4.27784	-0.00127516	0.971243	-0.00131291	0.998952	NA
571	KSMBR1_0743	bcsB	#N/A	similar to cellulose synthase, cyclic-di-GMP-binding regulatory subunit (split gene)	ND	2.42345	5.82448		1.93973	0.853714	1.45787	0.58559	0.558151	NA
572	KSMBR1_0744	bcsA	kuste3388	strongly similar to cellulose synthase, catalytic subunit (UDP-forming)	ND	36.5872	57.8232		24.4071	0.288741	0.442742	0.652164	0.514295	0.999787
573	KSMBR1_0745	KSMBR1_0745	#N/A	hypothetical protein	V	46.3643	81.6569		2.20134	0.405981	1.41091	0.287744	0.773543	NA
574	KSMBR1_0746	KSMBR1_0746	kuste3386	hypothetical protein	ND	36.358	26.9261		1.86498	-0.800099	1.43698	-0.556793	0.577669	NA
575	KSMBR1_0747	KSMBR1_0747	#N/A	hypothetical protein	ND	4.52348	3.99236		0.29671	-0.480929	3.63429	-0.132331	0.894723	NA
576	KSMBR1_0748	KSMBR1_0748	kuste3384	hypothetical protein	ND	3.81132	4.55685		0.824564	-0.00263456	2.19523	-0.00120013	0.999042	NA
577	KSMBR1_0749	KSMBR1_0749	kuste3383	hypothetical protein	ND	1.94001	13.4661		1.60308	2.44146	1.81679	1.34383	0.179003	NA
578	KSMBR1_0750	KSMBR1_0750	kuste3382	hypothetical protein	L	21.0356	27.2925		2.56845	0.0226636	1.28764	0.0176009	0.985957	NA
579	KSMBR1_0751	mutS	kuste3381	strongly similar to DNA mismatch repair protein MutS	L	51.7757	86.0574		40.4819	0.334712	0.378433	0.884468	0.376444	0.999787
580	KSMBR1_0752	KSMBR1_0752	kuste3380	hypothetical protein	ND	183.22	232.101		47.625	-0.0467294	0.342248	-0.136537	0.891397	0.999787
581	KSMBR1_0753	KSMBR1_0753	kuste3379	hypothetical protein	ND	112.796	117.97		27.1497	-0.321131	0.406094	-0.790779	0.429073	0.999787
582	KSMBR1_0754	KSMBR1_0754	kuste3378	strongly similar to ABC-transporter, permease	ND	58.0076	90.0473		13.1076	0.316698	0.590568	0.53626	0.591779	0.999787
583	KSMBR1_0755	KSMBR1_0755	#N/A	strongly similar to ABC transporter ATP-binding protein	M	105.203	139.717		20.7977	0.0103383	0.477327	0.0216586	0.98272	0.999787
584	KSMBR1_0756	KSMBR1_0756	kuste3376	similar to ABC-transporter component	ND	150.931	137.936		15.0583	-0.478161	0.551856	-0.86646	0.386238	0.999787
585	KSMBR1_0757	KSMBR1_0757	kuste3375	hypothetical protein	ND	107.351	217.876		21.7271	0.643963	0.467778	1.37664	0.168623	0.999787
586	KSMBR1_0758	vacJ	kuste3374	similar to VacJ lipoprotein	ND	199.252	260.646		53.3221	0.0315441	0.321531	0.0981062	0.921848	0.999787
587	KSMBR1_0759	purH	kuste3373	strongly similar to bifunctional purine biosynthesis protein phosphoribosylaminoimidazolecarboxamide formyltransferase (AICAR transformylase) IMP cyclohydrolase	ND	291.987	343.474		115.234	-0.132539	0.244988	-0.541001	0.588507	0.999787
588	KSMBR1_0760	trpF	kuste3371	strongly similar to N-(5'-phosphoribosyl)anthranilate isomerase	ND	58.8443	63.7922		8.60913	-0.262575	0.686358	-0.382563	0.702044	0.999787
589	KSMBR1_0761	KSMBR1_0761	#N/A	hypothetical protein	J	8.78087	22.651		1.05324	0.895654	2.02304	0.442727	0.657963	NA
590	KSMBR1_0762	guaD	kuste3369	similar to guanine deaminase	ND	16.1632	9.16927		1.60555	-1.07867	1.67139	-0.645372	0.518686	NA
591	KSMBR1_0763	fca1	kuste3368	strongly similar to fungal cytosine deaminase	ND	38.6721	22.7909		3.22874	-1.17367	1.11492	-1.05269	0.292483	NA
592	KSMBR1_0764	KSMBR1_0764	kuste3367	hypothetical protein	ND	7.25871	11.265		0.555181	0.340189	2.69799	0.12609	0.899661	NA
593	KSMBR1_0765	KSMBR1_0765	kusta0051	hypothetical protein	ND	223.278	226.874		71.6636	-0.345396	0.322842	-1.06986	0.284683	0.999787	MTRDEAIAILEMDREDAIQAILILAEKAEKYDRLCDKPGPTTPSGSIPPYLKPTKKKRKRPCGRKKGHKGVCRKRPETVTAYQTHSMESCPDCHQPLQKPVRTYKRYIEDIPRLDPVVTEHTVHGYWCACCKKIVQPKVTDALHGARLGLRLVVFTAWLHYLIGISVNNIVKMLSVFFNLQISAGGLTQAWKSLATLLEPQYNEIGQKVSASAVLHADETGWRLNGKTHWLWCFTTQKLCYYLITPSRGSPVIKKLLGILFGGILICDFLGAYNKISALAKQRCFYHLFTELVKVDAHNHSAAWKAFRKKLSRLLKDAIRLSEKKNQISLVCFLRLKKRLYRRLEQFLATPCQDKDVQRLTKRLKRHKQELFTFLEHEGVSPYNNHAEQQMRKPVLTRK…	Aligns well with ammonium channels/transporters using sequence similariry (T-coffee). Does not align well using secondary structure (Expresso, transmembrane prediction).	BLASTp results in various hits most of which include a description of a IS66 family transposase domain. This domain does not cover the complete protein.
594	KSMBR1_0766	KSMBR1_0766	kusta0050	hypothetical protein	ND	73.8565	59.2567		11.1361	-0.552708	0.891528	-0.619956	0.535287	0.999787
595	KSMBR1_0767	KSMBR1_0767	kustc1139	hypothetical protein	ND	32.0589	30.1584		13.6776	-0.47096	0.560794	-0.839809	0.401015	0.999787
596	KSMBR1_0768	htrB_1	kuste3366	similar to lipid A biosynthesis lauroyl acyltransferase	M	17.3121	17.3664		3.48873	-0.469148	1.16489	-0.402741	0.687139	NA
597	KSMBR1_0769	lolA_1	kuste3365	similar to outer membrane lipoprotein-sorting protein LolA	S	26.1311	42.3831		5.67044	0.305299	0.91431	0.333912	0.738446	0.999787
598	KSMBR1_0770	KSMBR1_0770	kuste3364	hypothetical protein	R	17.6411	40.9891		4.06789	0.747414	1.03969	0.718878	0.472216	NA
599	KSMBR1_0771	moaA_1	kuste3363	similar to molybdopterin cofactor synthesis protein MoaA	ND	23.8766	15.6753		4.98322	-0.865516	0.939866	-0.920893	0.357106	0.999787
600	KSMBR1_0772	KSMBR1_0772	kuste3362	hypothetical protein	ND	37.1091	49.3752		8.68801	0.0590135	0.692335	0.0852384	0.932072	0.999787
601	KSMBR1_0773	KSMBR1_0773	kuste3361	hypothetical protein	ND	84.7318	102.76		12.2315	-0.0726785	0.625547	-0.116184	0.907507	0.999787
602	KSMBR1_0774	KSMBR1_0774	kuste3360	hypothetical protein	R	61.2605	22.6853		2.07995	-1.84826	1.41693	-1.30441	0.192095	NA
603	KSMBR1_0775	KSMBR1_0775	kuste3359	hypothetical protein	ND	62.9159	52.2135		18.1757	-0.6057	0.496473	-1.22001	0.222463	0.999787
604	KSMBR1_0776	ddl	kuste3358	D-alanine--D-alanine ligase	ND	64.4893	53.6744		16.1496	-0.627139	0.511223	-1.22674	0.219919	0.999787
605	KSMBR1_0777	KSMBR1_0777	kuste3357	hypothetical protein	ND	41.4591	87.3607		4.23021	0.663117	1.01753	0.651694	0.514599	NA
606	KSMBR1_0778	KSMBR1_0778	#N/A	hypothetical protein	ND	43.8122	50.2349		4.99445	-0.114006	0.909746	-0.125316	0.900273	0.999787
607	KSMBR1_0779	KSMBR1_0779	#N/A	hypothetical protein	ND	7.17886	33.144		1.14849	1.88252	1.98994	0.946016	0.34414	NA
608	KSMBR1_0780	KSMBR1_0780	kuste3352	hypothetical protein	GM	15.045	26.4309		3.67324	0.382884	1.06975	0.35792	0.720403	NA
609	KSMBR1_0781	KSMBR1_0781	kuste3351	hypothetical protein	ND	14.9253	15.5349		2.91141	-0.335966	1.1596	-0.289726	0.772026	NA
610	KSMBR1_0782	KSMBR1_0782	kuste3350	hypothetical protein	IQ	9.5361	0		0.256185	-1.86251	4.08047	-0.456444	0.648071	NA
611	KSMBR1_0783	kasII	kuste3349	strongly similar to beta-ketoacyl (acyl carrier protein) synthase II	ND	20.3589	39.8344		7.96256	0.540007	0.76676	0.704272	0.481264	0.999787
612	KSMBR1_0784	kas_1	kuste3348	similar to beta-ketoacyl (acyl carrier protein) synthase II	ND	28.8291	22.8882		6.46496	-0.70503	0.781502	-0.902148	0.366978	0.999787
613	KSMBR1_0785	ubiE	kuste3347	Ubiquinone/menaquinone biosynthesis C-methyltransferase UbiE	IQ	21.5696	41.9417		7.49399	0.552603	0.754987	0.731937	0.464207	0.999787
614	KSMBR1_0786	kas_2	kuste3346	similar to beta-ketoacyl (acyl carrier protein) synthase II	ND	37.4203	41.4389		10.759	-0.237809	0.624876	-0.380571	0.703522	0.999787
615	KSMBR1_0787	KSMBR1_0787	kuste3345	hypothetical protein	H	29.8543	44.7333		4.94922	0.228456	0.928836	0.24596	0.805713	0.999787
616	KSMBR1_0788	paaK	kuste3344	similar to phenylacetate-coenzyme A ligase	R	35.9187	41.0921		11.5677	-0.231021	0.618836	-0.373315	0.708914	0.999787
617	KSMBR1_0789	moaA/nirJ/pqqE_1	kuste3343	similar to moaA/nirJ/ppqE family of cofactor synthesis proteins	R	20.6246	38.5506		6.93537	0.453075	0.806329	0.561898	0.574186	0.999787
618	KSMBR1_0790	KSMBR1_0790	kuste3342	hypothetical protein	ND	22.4791	20.7525		6.87809	-0.423529	0.799872	-0.529496	0.596461	0.999787
619	KSMBR1_0791	fabG	kuste3341	strongly similar to 3-oxoacyl-[acyl-carrier protein] reductase	IQ	25.0683	26.3529		4.47256	-0.305435	0.951774	-0.320911	0.748278	0.999787
620	KSMBR1_0792	acpP	kuste3340	similar to acyl carrier protein	I	41.2564	14.67		1.73559	-1.93573	1.59921	-1.21043	0.226114	NA
621	KSMBR1_0793	fabZ	kuste3339	similar to (3R)-hydroxymyristoyl acyl carrier protein dehydrase	ND	23.5267	28.8438		2.65426	-0.0796961	1.21445	-0.0656234	0.947678	NA
622	KSMBR1_0794	coq3_1	kuste3338	similar to dihydroxyhexaprenylbenzoate methyltransferase	ND	33.8042	43.0791		7.43941	-0.0631882	0.745089	-0.0848062	0.932415	0.999787
623	KSMBR1_0795	mmpL8	kuste3337	Membrane transport protein mmpL8	Q	8.83493	9.30947		5.25722	-0.278102	0.863064	-0.322227	0.747281	0.999787
624	KSMBR1_0796	crtI	kuste3336	similar to phytoene dehydrogenase	M	27.3704	26.2697		9.08999	-0.402089	0.678726	-0.592417	0.553571	0.999787
625	KSMBR1_0797	alg5	kuste3335	similar to dolichyl-phosphate beta-glucosyltransferase	M	13.6697	18.442		3.81014	0.0356628	1.03617	0.0344178	0.972544	NA
626	KSMBR1_0799	KSMBR1_0799	kuste3332	hypothetical protein	ND	76.393	65.0937		16.6541	-0.612041	0.537881	-1.13787	0.255173	0.999787
627	KSMBR1_0800	KSMBR1_0800	kuste3331	hypothetical protein	ND	7.83502	27.2355		1.85308	1.43136	1.65853	0.863031	0.38812	NA
628	KSMBR1_0801	murB	kuste3330	similar to UDP-N-acetylenolpyruvoylglucosamine reductase	M	34.0998	20.6622		5.90796	-1.15469	0.854619	-1.35112	0.176657	0.999787
629	KSMBR1_0802	nqrF	kuste3329	similar to Na(+)-translocating NADH-quinone reductase subunit F	ND	554.394	602.167		218.862	-0.251405	0.210162	-1.19624	0.231602	0.999787
630	KSMBR1_0803	nqrE	kuste3328	similar to Na(+)-translocating NADH-quinone reductasesubunit E	ND	340.828	438.961		126.333	-0.00158747	0.23862	-0.0066527	0.994692	0.999787
631	KSMBR1_0804	nqrC	kuste3327	similar to Na(+)-translocating NADH-quinone reductase subunit C	ND	214.756	394.841		46.5611	0.486969	0.364275	1.33682	0.181283	0.999787
632	KSMBR1_0805	nqrB	kuste3326	similar to Na(+)-translocating NADH-quinone reductase subunit B	ND	375.109	480.386		107.843	-0.0260398	0.245499	-0.106069	0.915528	0.999787
633	KSMBR1_0806	nqrA	kuste3325	similar to Na(+)-translocating NADH-quinone reductase subunit A	ND	215.049	299.455		59.9681	0.0932912	0.307373	0.303511	0.7615	0.999787
634	KSMBR1_0807	KSMBR1_0807	kuste3323	hypothetical protein	E	24.0519	55.2876		4.25893	0.790152	1.00568	0.785693	0.432047	NA
635	KSMBR1_0808	KSMBR1_0808	kuste3322	hypothetical protein	N	58.333	93.1743		24.1601	0.305117	0.459222	0.66442	0.506421	0.999787
636	KSMBR1_0809	KSMBR1_0809	kuste3321	hypothetical protein	L	77.8296	140.134		10.9539	0.445344	0.652382	0.682643	0.494832	0.999787
637	KSMBR1_0810	rpl19	kuste3320	strongly similar to 50S ribosomal protein L19	ND	595.703	1033.16		63.4203	0.404	0.325332	1.24181	0.214307	0.999787
638	KSMBR1_0811	trmD	kuste3319	strongly similar to tRNA (guanine-N(1)-)-methyltransferase	ND	232.4	330.677		43.5537	0.136568	0.34852	0.391853	0.695167	0.999787
639	KSMBR1_0812	rps16	kuste3318	strongly similar to 30S ribosomal protein S16	ND	255.264	429.263		19.78	0.337422	0.495554	0.680898	0.495936	0.999787
640	KSMBR1_0813	ffh	kuste3317	strongly similar to signal recognition particle protein	ND	146.305	228.112		57.1117	0.274308	0.306969	0.893602	0.371535	0.999787
641	KSMBR1_0814	rpl31	kuste3316	strongly similar to 50S ribosomal protein L31	ND	126.908	263.099		9.95164	0.66179	0.682874	0.969124	0.332483	0.999787
642	KSMBR1_0815	rf1	kuste3315	strongly similar to class I peptide chain release factor	ND	176.455	278.651		55.3509	0.275174	0.310687	0.885695	0.375782	0.999787
643	KSMBR1_0816	hemK_1	kuste3314	similar to protein methyltransferase	J	28.1444	64.679		9.91634	0.798768	0.684261	1.16734	0.243071	0.999787
644	KSMBR1_0817	murA	kuste3313	strongly similar to UDP-N-acetylglucosamine 1-carboxyvinyltransferase (enolpyruvyltransferase)	ND	86.2034	125.615		30.5694	0.166564	0.396364	0.420231	0.674317	0.999787
645	KSMBR1_0818	KSMBR1_0818	kuste3309	hypothetical protein	ND	46.0029	48.0975		3.54864	-0.315145	1.06642	-0.295517	0.767599	NA
646	KSMBR1_0819	KSMBR1_0819	kustc1197	hypothetical protein	ND	110.223	169.914		15.8578	0.261641	0.528975	0.494619	0.620869	0.999787
647	KSMBR1_0820	KSMBR1_0820	kustc0284	hypothetical protein	ND	9.32835	4.99833		1.06852	-1.36126	2.17816	-0.62496	0.531997	NA
648	KSMBR1_0821	KSMBR1_0821	kustc0704	Transposase DDE domain protein	ND	122.77	123.594		28.8884	-0.348157	0.465874	-0.74732	0.45487	0.999787
649	KSMBR1_0822	KSMBR1_0822	kuste3304	hypothetical protein	E	35.8131	18.3487		3.69367	-1.45892	1.06404	-1.37111	0.170339	NA
650	KSMBR1_0823	gmhA	kuste3303	strongly similar to phosphoheptose isomerase	ND	71.5854	86.7768		10.8665	-0.151446	0.64743	-0.23392	0.815047	0.999787
651	KSMBR1_0824	rfaE	kuste3302	strongly similar to ADP-heptose synthase	ND	103.497	143.964		42.7984	0.101536	0.344569	0.294677	0.768241	0.999787
652	KSMBR1_0825	KSMBR1_0825	kuste3301	similar to two component response regulator	ND	46.7215	56.733		7.4204	-0.0896025	0.74078	-0.120957	0.903725	0.999787
653	KSMBR1_0826	KSMBR1_0826	kuste3300	similar to sensor histidine kinase	T	54.1759	55.9109		30.2987	-0.324313	0.392856	-0.825528	0.409072	0.999787
654	KSMBR1_0827	KSMBR1_0827	kuste3298	hypothetical protein	ND	63.8031	89.6226		9.77079	0.0867518	0.680078	0.127562	0.898496	0.999787
655	KSMBR1_0828	KSMBR1_0828	kuste3297	hypothetical protein	O	131.956	166.666		52.2123	-0.0392108	0.315697	-0.124204	0.901154	0.999787
656	KSMBR1_0829	KSMBR1_0829	kuste3293	hypothetical protein	M	25.1402	30.5148		10.3223	-0.179692	0.682646	-0.263229	0.792374	0.999787
657	KSMBR1_0830	KSMBR1_0830	kuste3292	hypothetical protein	J	19.7964	35.686		6.85292	0.431967	0.870995	0.495947	0.619932	0.999787
658	KSMBR1_0831	frd_1	kuste3290	strongly similar to [4Fe-4S]ferredoxin	ND	471.296	467.333		20.2216	-0.394588	0.480666	-0.820918	0.411693	0.999787
659	KSMBR1_0832	rpmH	#N/A	50S ribosomal protein L34	ND	752.386	1069.03		28.4546	0.115251	0.41368	0.278598	0.780553	0.999787
660	KSMBR1_0833	KSMBR1_0833	kuste3287	Integration host factor subunit beta	ND	41.8661	93.2488		4.66064	0.770091	0.951596	0.809263	0.418364	0.999787
661	KSMBR1_0834	KSMBR1_0834	kuste3286	hypothetical protein	ND	86.5011	84.1125		9.25082	-0.431571	0.693877	-0.62197	0.533962	0.999787
662	KSMBR1_0840	KSMBR1_0840	kuste3287	Integration host factor subunit beta	ND	51.7528	96.6313		5.17468	0.553235	0.922293	0.599848	0.548608	0.999787
663	KSMBR1_0842	ctpA_1	kuste3284	similar to carboxy-terminal processing protease [precursor]	O	101.051	170.298		92.5838	0.373483	0.25914	1.44124	0.149517	0.999787
664	KSMBR1_0843	KSMBR1_0843	kuste3282	periplasmic folding chaperone	ND	128.113	213.61		67.042	0.368876	0.299708	1.23079	0.218403	0.999787
665	KSMBR1_0844	ribF	kuste3281	similar to riboflavin biosynthesis protein RibF	H	48.4713	85.1631		14.2824	0.394476	0.574572	0.686555	0.492363	0.999787
666	KSMBR1_0845	KSMBR1_0845	kustc0424	putative orf	ND	81.1841	32.8491		14.4789	-1.597	0.715965	-2.23056	0.0257106	0.447874
667	KSMBR1_0846	KSMBR1_0846	kuste3279	hypothetical protein	H	19.9605	35.8599		9.37017	0.421011	0.682281	0.617064	0.537192	0.999787
668	KSMBR1_0847	adgA/nadE	kuste3278	similar to NAD synthase	H	27.3964	38.9848		12.3446	0.119869	0.713959	0.167893	0.866667	0.999787
669	KSMBR1_0848	KSMBR1_0848	kuste3276	Paraquat-inducible protein A	ND	2.63426	10.8213		0.729396	1.14529	2.32689	0.492199	0.622579	NA
670	KSMBR1_0851	KSMBR1_0851	#N/A	similar to zinc metalloproteinase	ND	1.32831	7.05115		1.27676	2.03288	2.00947	1.01165	0.311705	NA
671	KSMBR1_0852	pqqD_1	kuste3269	Coenzyme PQQ synthesis protein D	ND	65.5252	58.0308		3.99174	-0.594746	1.09992	-0.540716	0.588703	NA
672	KSMBR1_0853	KSMBR1_0853	#N/A	hypothetical protein	ND	27.4201	30.0204		4.05854	-0.28559	1.09494	-0.260828	0.794225	NA
673	KSMBR1_0854	KSMBR1_0854	#N/A	hypothetical protein	ND	7.09917	5.68492		0.406167	-0.727592	3.25857	-0.223286	0.823313	NA
674	KSMBR1_0855	KSMBR1_0855	kuste3266	hypothetical protein	ND	10.5772	7.53443		7.00389	-0.892047	0.780179	-1.14339	0.252878	0.999787
675	KSMBR1_0856	KSMBR1_0856	kuste3265	hypothetical protein	ND	38.8507	26.6133		8.90429	-0.948538	0.686118	-1.38247	0.166827	0.999787
676	KSMBR1_0857	KSMBR1_0857	#N/A	hypothetical protein	ND	58.4065	0		1.0139	-3.89938	2.3121	-1.68651	0.0916973	NA
677	KSMBR1_0858	KSMBR1_0858	kuste3262	hypothetical protein	ND	16.8989	10.4104		2.87711	-1.08209	1.21651	-0.889503	0.373733	NA
678	KSMBR1_0859	KSMBR1_0859	#N/A	hypothetical protein	ND	19.7768	40.1164		8.83582	0.570584	0.718502	0.79413	0.42712	0.999787
679	KSMBR1_0869	KSMBR1_0869	kuste3257	hypothetical protein	ND	24.9398	9.91909		1.55418	-1.59459	1.64445	-0.969682	0.332205	NA
680	KSMBR1_0870	KSMBR1_0870	#N/A	hypothetical protein	ND	2.27322	4.08612		0.418594	-0.0963046	2.99508	-0.0321543	0.974349	NA
681	KSMBR1_0871	arnB_1	kuste3252	strongly similar to Arnb transferase	ND	97.0171	144.473		26.7611	0.20519	0.417955	0.490936	0.623471	0.999787
682	KSMBR1_0876	KSMBR1_0876	#N/A	hypothetical protein	ND	6.94477	0		0.256185	-1.86251	4.08047	-0.456444	0.648071	NA
683	KSMBR1_0906	KSMBR1_0906	#N/A	hypothetical protein	ND	15.8997	0		0.763135	-3.48762	2.56098	-1.36183	0.173251	NA
684	KSMBR1_0908	ugd_1	#N/A	similar to UDP-glucose/GDP-mannose dehydrogenase	ND	0	1.52216		0.182728	0.261161	4.05768	0.0643622	0.948682	NA
685	KSMBR1_0914	KSMBR1_0914	#N/A	putative orf	ND	42.1403	66.4025		2.67466	0.199137	1.22409	0.162682	0.870769	NA
686	KSMBR1_0919	KSMBR1_0919	kustc1139	hypothetical protein	ND	27.6624	41.3155		14.6991	0.176431	0.545543	0.323405	0.746389	0.999787
687	KSMBR1_0928	ugd_3	#N/A	similar to UDP-glucose/GDP-mannose dehydrogenase	M	1.46878	0.908606		0.377872	-0.472099	3.32635	-0.141927	0.887138	NA
688	KSMBR1_0929	KSMBR1_0929	#N/A	hypothetical protein	ND	0	3.18745		0.0608435	-0.0294863	4.06608	-0.00725177	0.994214	NA
689	KSMBR1_0930	exoP_2	kuste3191	similar to Succinoglycan biosynthesis transport protein	M	12.6744	13.1101		7.62286	-0.331677	0.749266	-0.442669	0.658005	0.999787
690	KSMBR1_0931	KSMBR1_0931	kuste3190	hypothetical protein	ND	19.562	8.95679		1.4027	-1.46499	1.77081	-0.827299	0.408068	NA
691	KSMBR1_0932	KSMBR1_0932	#N/A	hypothetical protein	M	0	1.04012		0.0608435	-0.0294863	4.06608	-0.00725177	0.994214	NA
692	KSMBR1_0933	glmS_1	kuste3187	strongly similar to glutamine-fructose-6-phosphate transaminase (isomerizing)	ND	6.75133	9.10978		3.29838	0.109773	1.08969	0.100738	0.919759	NA
693	KSMBR1_0934	pqqD_2	kuste3186	Coenzyme PQQ synthesis protein D	ND	6.58679	2.03734		0.317028	-0.988333	3.54925	-0.278463	0.780657	NA
694	KSMBR1_0935	KSMBR1_0935	kuste3185	hypothetical protein	MO	3.00501	3.90163		2.21109	-0.0673822	1.40927	-0.0478136	0.961865	NA
695	KSMBR1_0938	serS	kuste3182	strongly similar to seryl-tRNA synthetase	ND	67.4438	111.068		26.4027	0.321349	0.444896	0.7223	0.47011	0.999787
696	KSMBR1_0939	KSMBR1_0939	kuste3181	hypothetical protein	ND	148.11	161.676		24.7335	-0.261201	0.429254	-0.608499	0.542857	0.999787
697	KSMBR1_0940	KSMBR1_0940	kuste3180	hypothetical protein	I	159.863	256.069		22.3207	0.299389	0.455832	0.656798	0.511311	0.999787
698	KSMBR1_0941	KSMBR1_0941	kuste3179	hypothetical protein	ND	142.97	202.813		68.4715	0.122562	0.287759	0.425919	0.670167	0.999787
699	KSMBR1_0942	yabJ	kuste3178	strongly similar to probable translation initiation inhibitor	ND	23.9776	29.3342		2.34834	-0.163614	1.32175	-0.123785	0.901485	NA
700	KSMBR1_0943	truA	kuste3176	strongly similar to tRNA pseudouridine synthase I	ND	5.21566	19.667		1.97959	1.68032	1.63112	1.03016	0.302933	NA
701	KSMBR1_0944	metS	kuste3175	strongly similar to methionyl-tRNA synthetase (mets)	J	101.374	113.101		8.07616	-0.178498	0.713035	-0.250335	0.802328	0.999787
702	KSMBR1_0945	recN_1	#N/A	similar to DNA repair protein RecN	ND	25.4496	36.2834		2.16712	0.0282164	1.40977	0.0200148	0.984032	NA
703	KSMBR1_0946	recN_2	kuste3174	similar to DNA repair protein RecN	ND	86.9592	132.636		20.4694	0.21771	0.473273	0.460009	0.64551	0.999787
704	KSMBR1_0947	recN_3	kuste3174	similar to DNA repair protein RecN	ND	0	22.9793		0.304218	1.39149	3.86827	0.359718	0.719058	NA
705	KSMBR1_0948	KSMBR1_0948	kuste3173	hypothetical protein	J	32.2656	83.7758		9.93329	1.03828	0.725523	1.43107	0.15241	0.999787
706	KSMBR1_0949	thiC_2	#N/A	strongly similar to thiamin biosynthesis protein ThiC	ND	101.698	150.381		27.6341	0.182737	0.412992	0.442472	0.658148	0.999787
707	KSMBR1_0950	KSMBR1_0950	kuste3170	hypothetical phosphotransacetylase protein	ND	127.087	101.009		12.254	-0.670998	0.582477	-1.15197	0.249331	0.999787
708	KSMBR1_0951	KSMBR1_0951	#N/A	hypothetical phosphotransacetylase protein	ND	47.9903	74.2462		6.86855	0.286772	0.808764	0.354581	0.722903	0.999787
709	KSMBR1_0952	pauA_4	kuste3169	fragment of pimeloyl-CoA synthetase (part 4)	ND	61.7651	52.702		5.06439	-0.556329	0.92424	-0.601932	0.54722	0.999787
710	KSMBR1_0953	acetyl-CoA	#N/A	strongly similar to acetyl-CoA synthetase (ADP-forming) protein	ND	68.2175	143.462		6.75738	0.743016	0.818052	0.908274	0.363733	0.999787
711	KSMBR1_0954	pauA_3	kuste3169	fragment of pimeloyl-CoA synthetase (part 3)	ND	39.0983	61.1614		3.00925	0.363335	1.238	0.293485	0.769151	NA
712	KSMBR1_0955	pauA_2	kuste3169	fragment of pimeloyl-CoA synthetase (part 2)	ND	72.5999	33.9504		4.16198	-1.41614	1.00214	-1.41312	0.157622	NA
713	KSMBR1_0956	pauA_1	#N/A	fragment of pimeloyl-CoA synthetase (part 1)	ND	23.4918	18.2289		0.805946	-0.662184	2.37028	-0.27937	0.779961	NA
714	KSMBR1_0957	KSMBR1_0957	kuste3168	hypothetical protein	ND	42.3515	48.3614		24.31	-0.202248	0.42998	-0.470366	0.638094	0.999787
715	KSMBR1_0958	KSMBR1_0958	kuste3167	hypothetical protein	ND	129.485	135.798		32.1197	-0.295019	0.38072	-0.774898	0.4384	0.999787
716	KSMBR1_0959	KSMBR1_0959	kuste3166	hypothetical protein	ND	45.5771	54.6502		2.46789	-0.167699	1.32763	-0.126315	0.899483	NA
717	KSMBR1_0960	pab2191	kuste3165	similar to inosine-5'-monophosphate dehydrogenase related protein II	ND	234.543	278.498		29.2882	-0.150562	0.42708	-0.352538	0.724435	0.999787
718	KSMBR1_0961	ftsH	kuste3164	strongly similar to cell division protein FtsH	O	117.496	168.557		60.8844	0.153497	0.303621	0.505555	0.613169	0.999787
719	KSMBR1_0962	dapE	kuste3163	similar to succinyl-diaminopimelate desuccinylase	E	66.3713	104.196		22.8472	0.275339	0.487017	0.565359	0.57183	0.999787
720	KSMBR1_0963	KSMBR1_0963	kuste3162	hypothetical protein	M	76.4556	66.1892		12.459	-0.518983	0.633976	-0.818616	0.413006	0.999787
721	KSMBR1_0964	KSMBR1_0964	kuste3161	hypothetical protein	H	35.7891	62.7337		19.4874	0.407144	0.484202	0.840856	0.400429	0.999787
722	KSMBR1_0965	norVW	kuste3160	similar to putative nitric oxide detoxifying norVW flavorubredoxin	C	61.6776	75.9974		18.5419	-0.0754012	0.483827	-0.155843	0.876157	0.999787
723	KSMBR1_0967	arnT_2	kuste3156	Undecaprenyl phosphate-alpha-4-amino-4-deoxy-L-arabinose arabinosyl transferase	ND	17.6878	43.1598		11.6611	0.841646	0.66011	1.27501	0.202306	0.999787
724	KSMBR1_0968	KSMBR1_0968	kuste3155	hypothetical protein	M	59.2369	74.4604		10.781	-0.0269666	0.620844	-0.0434354	0.965354	0.999787
725	KSMBR1_0969	KSMBR1_0969	kuste3154	hypothetical protein	ND	40.0109	33.3275		2.81615	-0.629147	1.15809	-0.543261	0.58695	NA
726	KSMBR1_0970	KSMBR1_0970	kustc0922	hypothetical protein	ND	1.13889	0		0.256185	-1.86251	4.08047	-0.456444	0.648071	NA
727	KSMBR1_0972	KSMBR1_0972	kuste3149	hypothetical protein	R	5.33125	0		0.175022	-1.86251	4.08047	-0.456444	0.648071	NA
728	KSMBR1_0974	KSMBR1_0974	kuste3144	hypothetical protein	P	9.30073	30.4637		3.29769	1.41124	1.18173	1.19422	0.232391	NA
729	KSMBR1_0975	corC	kuste3143	Magnesium and cobalt efflux protein CorC	R	24.3345	28.2403		6.34538	-0.210843	0.839129	-0.251264	0.80161	0.999787
730	KSMBR1_0976	KSMBR1_0976	kuste3142	hypothetical protein	E	94.1646	141.888		35.7001	0.204489	0.369454	0.553491	0.579927	0.999787
731	KSMBR1_0977	KSMBR1_0977	kuste3140	hypothetical protein	ND	20.2186	51.5499		3.05421	0.85836	1.20133	0.714509	0.474913	NA
732	KSMBR1_0978	KSMBR1_0978	kuste3139	hypothetical protein	ND	86.1699	102.819		39.2218	-0.126245	0.348657	-0.362091	0.717284	0.999787
733	KSMBR1_0979	KSMBR1_0979	kuste3137	hypothetical protein	ND	41.2898	71.3281		14.1666	0.408224	0.574826	0.710171	0.477598	0.999787
734	KSMBR1_0980	KSMBR1_0980	kuste3136	hypothetical protein	ND	6.797	20.374		0.837688	1.29572	2.20036	0.588867	0.555951	NA
735	KSMBR1_0981	KSMBR1_0981	kuste3135	hypothetical protein	ND	0	8.80208		0.182728	0.261161	4.05768	0.0643622	0.948682	NA
736	KSMBR1_0982	KSMBR1_0982	kuste3134	hypothetical protein	E	120.159	129.291		30.2518	-0.241361	0.398526	-0.605635	0.544757	0.999787
737	KSMBR1_0983	mtnA	kuste3132	similar to MTA/SAH nucleosidase	F	33.6083	34.0636		6.07458	-0.280159	0.834024	-0.335913	0.736937	0.999787
738	KSMBR1_0984	KSMBR1_0984	kuste3131	hypothetical protein	ND	38.9386	51.0355		2.7372	-0.0388857	1.23003	-0.0316136	0.97478	NA
739	KSMBR1_0985	gatB	kuste3130	strongly similar to aspartyl/glutamyl-tRNA(Asn/Gln) amidotransferase subunit B	ND	37.7794	61.4945		16.0988	0.333845	0.531363	0.62828	0.529821	0.999787
740	KSMBR1_0986	gatA	kuste3129	strongly similar to glutamyl-tRNA(Gln) amidotransferase subunit A	ND	75.3517	97.7657		28.8198	-0.0360802	0.433873	-0.0831585	0.933726	0.999787
741	KSMBR1_0987	gatC	kuste3128	similar to glutamyl-tRNA(Gln) amidotransferase subunit C	J	40.7642	31.8157		2.4588	-0.895865	1.3063	-0.685806	0.492835	NA
742	KSMBR1_0988	KSMBR1_0988	kuste3127	hypothetical protein	ND	78.2187	60.9919		3.83084	-0.760002	1.00809	-0.753901	0.450909	NA
743	KSMBR1_0989	fur_1	kuste3126	similar to ferric uptake regulation protein	P	122.185	157.145		14.4044	-0.0132977	0.565959	-0.0234959	0.981255	0.999787
744	KSMBR1_0995	KSMBR1_0995	#N/A	hypothetical protein	ND	5.26852	7.14522		0.35775	-0.720818	3.41502	-0.211073	0.83283	NA
745	KSMBR1_0996	addB	kuste3125	ATP-dependent helicase/deoxyribonuclease subunit B	ND	7.35505	11.3314		6.93927	0.212807	0.775793	0.274309	0.783847	0.999787
746	KSMBR1_0997	KSMBR1_0997	kuste3124	hypothetical protein	T	9.51173	9.65385		0.76372	-0.254728	2.26081	-0.112671	0.910291	NA
747	KSMBR1_0999	KSMBR1_0999	kuste3121	catecholate siderophore receptor CirA	ND	13.106	6.70674		1.42351	-1.18156	1.9064	-0.619788	0.535398	NA
748	KSMBR1_1000	fldB	kuste3119	R-phenyllactate dehydratase subunit alpha precursor	ND	157.147	201.043		54.5181	-0.0188272	0.313005	-0.0601498	0.952036	0.999787
749	KSMBR1_1001	KSMBR1_1001	kuste3118	hypothetical protein	ND	102.826	195.845		63.891	0.538068	0.325644	1.65232	0.098469	0.995565
750	KSMBR1_1002	KSMBR1_1002	kuste3117	hypothetical protein	ND	122.045	142.895		11.8595	-0.108094	0.601775	-0.179625	0.857447	0.999787
751	KSMBR1_1003	KSMBR1_1003	kuste3115	colicin V production protein	ND	26.9946	40.373		4.44567	0.176685	0.96018	0.184013	0.854004	0.999787
752	KSMBR1_1004	KSMBR1_1004	kuste3114	hypothetical protein	ND	33.8814	44.0754		10.0951	-0.0113421	0.638556	-0.0177621	0.985829	0.999787
753	KSMBR1_1005	apgM1	kuste3113	strongly similar to 2,3-bisphosphoglycerate-independent phosphoglycerate mutase 1	ND	65.4842	109.482		24.0456	0.346978	0.449711	0.771559	0.440376	0.999787
754	KSMBR1_1006	KSMBR1_1006	kuste3111	hypothetical protein	C	30.7596	48.3949		5.08271	0.297122	0.892605	0.332871	0.739232	0.999787
755	KSMBR1_1007	KSMBR1_1007	kuste3110	hypothetical protein	C	64.0432	90.4236		15.159	0.12854	0.552711	0.232563	0.816101	0.999787
756	KSMBR1_1008	korC	kuste3109	similar to oxoacid:ferredoxin oxidoreductase gamma chain	C	83.6778	72.2745		10.099	-0.551852	0.642194	-0.859322	0.390163	0.999787
757	KSMBR1_1009	KSMBR1_1009	kuste3107	hypothetical protein	M	102.085	58.7273		29.1932	-1.19773	0.572392	-2.0925	0.0363936	0.534804
758	KSMBR1_1010	ykvP_1	kuste3106	Spore protein YkvP	ND	105.587	51.0296		17.5575	-1.47855	0.664976	-2.22347	0.0261841	0.451725
759	KSMBR1_1011	KSMBR1_1011	kuste3105	hypothetical protein	ND	138.847	78.4422		28.4929	-1.19832	0.526996	-2.27387	0.0229737	0.416079
760	KSMBR1_1012	wecB	kuste3104	strongly similar to UDP-N-acetylglucosamine 2-epimerase	ND	83.9512	50.701		18.4493	-1.12929	0.609081	-1.85409	0.0637264	0.794664
761	KSMBR1_1013	waaE_1	kuste3103	similar to glycosyltransferase fused to TPR-repeat domain protein	M	61.2907	37.64		16.4464	-1.10933	0.723234	-1.53384	0.125069	0.999787
762	KSMBR1_1014	waaE_2	kuste3102	similar to glycosyltransferase fused to TPR-repeat domain protein	M	46.6131	37.3138		17.246	-0.712519	0.532725	-1.3375	0.18106	0.999787
763	KSMBR1_1015	KSMBR1_1015	kuste3101	hypothetical protein	ND	59.7615	83.7306		15.8005	0.120101	0.525663	0.228475	0.819277	0.999787
764	KSMBR1_1016	resC/ccsA_1	kuste3100	similar to cytochrome c biogenesis protein resC	ND	98.6921	97.6954		17.675	-0.344672	0.511521	-0.673819	0.500426	0.999787
765	KSMBR1_1017	KSMBR1_1017	kuste3099	hypothetical protein	O	203.837	200.718		51.1436	-0.394051	0.31939	-1.23376	0.217291	0.999787
766	KSMBR1_1020	KSMBR1_1020	kuste3097	hypothetical protein	C	216.974	276.528		106.784	-0.0157477	0.24966	-0.0630764	0.949706	0.999787
767	KSMBR1_1021	isp	kuste3096	similar to rieske (2Fe-2S) subunit of the bc1 complex	ND	201.122	237.521		24.6175	-0.150311	0.427689	-0.351449	0.725252	0.999787
768	KSMBR1_1022	yceI	kuste3094	Protein YceI	ND	122.772	131.12		16.4378	-0.313598	0.520956	-0.601967	0.547196	0.999787
769	KSMBR1_1023	pyrF	kuste3093	similar to orotidine 5'-phosphate decarboxylase	ND	110.361	150.644		28.7683	0.0525115	0.406458	0.129193	0.897205	0.999787
770	KSMBR1_1024	trpG_1	kuste3092	strongly similar to anthranilate synthase component II	ND	170.819	238.352		26.1811	0.116813	0.423466	0.27585	0.782664	0.999787
771	KSMBR1_1025	KSMBR1_1025	#N/A	hypothetical protein	ND	14.044	8.59225		0.372453	-0.472667	3.34364	-0.141363	0.887583	NA
772	KSMBR1_1026	nusA	kuste3090	strongly similar to transcription elongation protein NusA	K	140.42	237.793		45.4934	0.369926	0.345596	1.0704	0.28444	0.999787
773	KSMBR1_1027	infB	kuste3089	strongly similar to translation initiation factor IF-2	ND	151.696	212.438		92.1845	0.121834	0.272598	0.446937	0.654921	0.999787
774	KSMBR1_1028	KSMBR1_1028	kuste3088	hypothetical protein	ND	89.7293	123.565		7.8289	0.0405297	0.770748	0.0525849	0.958063	0.999787
775	KSMBR1_1029	rbfA	kuste3087	similar to ribosome-binding factor A	J	93.527	136.082		9.83191	0.110891	0.668812	0.165803	0.868312	0.999787
776	KSMBR1_1030	hisG	kuste3086	similar to ATP phosphoribosyltransferase	E	109.804	205.09		30.6149	0.506182	0.405061	1.24964	0.21143	0.999787
777	KSMBR1_1031	KSMBR1_1031	kuste3085	hypothetical protein	ND	98.856	175.005		38.5641	0.431847	0.363147	1.18918	0.234369	0.999787
778	KSMBR1_1032	KSMBR1_1032	#N/A	hypothetical protein	ND	8.78087	53.9646		1.00648	1.76774	2.07056	0.853748	0.393245	NA
779	KSMBR1_1033	KSMBR1_1033	kuste3084	hypothetical protein	KJ	160.346	263.575		16.8624	0.329946	0.507849	0.649693	0.515891	0.999787
780	KSMBR1_1034	KSMBR1_1034	#N/A	hypothetical protein	ND	53.902	154.423		2.99367	1.15794	1.21139	0.955872	0.339137	NA
781	KSMBR1_1035	ftsH_1	#N/A	fragment of protease, ATP-dependent zinc-metallo (part 3)	ND	56.6051	114.614		8.83465	0.584196	0.726054	0.804617	0.421041	0.999787
782	KSMBR1_1036	ftsH_2	kuste3082	fragment of cell division protein (part 2)	ND	100.652	143.502		12.543	0.132115	0.617773	0.213857	0.830658	0.999787
783	KSMBR1_1037	ftsH_3	#N/A	strongly similar to cell division protein FtsH	ND	80.1974	151.322		7.99544	0.562868	0.779865	0.721751	0.470448	0.999787
784	KSMBR1_1038	ftsH_4	kuste3082	ATP-dependent zinc metalloprotease FtsH (fragment)	ND	107.161	141.929		15.1515	0.0592119	0.535718	0.110528	0.911991	0.999787
785	KSMBR1_1040	KSMBR1_1040	#N/A	hypothetical protein	ND	15.9815	10.514		0.647452	-0.957272	2.44476	-0.391561	0.695383	NA
786	KSMBR1_1041	ctpA_2	kuste3080	similar to carboxy-terminal processing protease [precursor]	ND	9.73532	7.77119		0.56629	-0.755273	2.7046	-0.279255	0.780049	NA
787	KSMBR1_1042	ctpA_3	kuste3080	similar to carboxy-terminal processing protease [precursor]	O	10.5394	35.1568		4.24043	1.40971	1.07102	1.31623	0.188096	NA
788	KSMBR1_1043	surE_1	kuste3079	similar to acid phosphatase SurE	ND	34.9101	57.0714		2.90038	0.293719	1.21092	0.242559	0.808347	NA
789	KSMBR1_1044	surE_2	#N/A	similar to acid phosphatase SurE	ND	68.5553	114.017		5.29497	0.354396	0.878099	0.403594	0.686511	0.999787
790	KSMBR1_1045	KSMBR1_1045	#N/A	hypothetical protein	ND	144.828	189.253		6.64089	0.0174421	0.812212	0.0214748	0.982867	0.999787
791	KSMBR1_1047	tnpA_8	#N/A	similar to transposase	ND	0	6.24069		0.182531	0.809068	4.04527	0.200003	0.841478	NA
792	KSMBR1_1048	KSMBR1_1048	kustc0953	putative orf	ND	116.166	170.576		16.9398	0.172507	0.513327	0.336057	0.736828	0.999787
793	KSMBR1_1049	KSMBR1_1049	#N/A	hypothetical protein	ND	59.3051	102.736		12.5395	0.430142	0.622952	0.690489	0.489886	0.999787
794	KSMBR1_1050	KSMBR1_1050	#N/A	hypothetical protein	ND	14.6824	8.98281		0.372453	-0.472667	3.34364	-0.141363	0.887583	NA
795	KSMBR1_1051	radA	#N/A	strongly similar to DNA repair protein RadA	O	96.4657	121.99		33.9895	-0.0142311	0.390866	-0.0364092	0.970956	0.999787
796	KSMBR1_1052	clpC	kuste3073	strongly similar to negative regulator of genetic competence ClpC/MecB	O	335.74	455.302		223.361	0.0720209	0.208553	0.345336	0.729842	0.999787
797	KSMBR1_1053	KSMBR1_1053	kuste3072	hypothetical protein	ND	109.89	184.736		35.3523	0.378558	0.39319	0.962786	0.335655	0.999787
798	KSMBR1_1054	KSMBR1_1054	kuste3071	hypothetical protein	ND	96.4148	186.028		15.7369	0.551313	0.529486	1.04122	0.297772	0.999787
799	KSMBR1_1055	KSMBR1_1055	kuste3070	hypothetical protein	G	60.1618	100.099		23.3837	0.372626	0.447785	0.832155	0.405322	0.999787
800	KSMBR1_1056	KSMBR1_1056	kuste3069	hypothetical protein	H	94.2423	73.7747		7.24338	-0.675583	0.755661	-0.894029	0.371306	0.999787
801	KSMBR1_1057	mutL	kuste3068	similar to DNA mismatch repair protein MutL	L	41.6055	52.59		19.1695	-0.0448509	0.483384	-0.0927854	0.926074	0.999787
802	KSMBR1_1058	KSMBR1_1058	kuste3067	hypothetical protein	G	34.5249	48.6103		18.7368	0.146454	0.492569	0.297326	0.766217	0.999787
803	KSMBR1_1059	KSMBR1_1059	kuste3066	hypothetical protein	G	38.0055	53.4904		34.6133	0.125518	0.377297	0.332677	0.739378	0.999787
804	KSMBR1_1060	KSMBR1_1060	kuste3065	hypothetical protein	ND	51.9189	24.9798		2.35614	-1.21944	1.34426	-0.90715	0.364327	NA
805	KSMBR1_1061	KSMBR1_1061	kuste3064	hypothetical protein	ND	49.5593	44.5089		5.54186	-0.579009	0.864907	-0.669447	0.50321	0.999787
806	KSMBR1_1062	glgB	kuste3063	strongly similar to 1,4-alpha-glucan branching enzyme	ND	59.3345	88.1371		32.4911	0.179903	0.383438	0.469185	0.638937	0.999787
807	KSMBR1_1063	treZ	kuste3062	strongly similar to malto-oligosyltrehalose trehalohydrolase	ND	63.5433	70.5032		28.1663	-0.235207	0.404095	-0.582059	0.560527	0.999787
808	KSMBR1_1064	KSMBR1_1064	kuste3061	hypothetical protein	ND	88.7858	104.148		53.8486	-0.147354	0.307818	-0.478705	0.632148	0.999787
809	KSMBR1_1065	KSMBR1_1065	kuste3060	hypothetical protein	ND	19.8236	7.18625		1.10037	-1.49704	1.9631	-0.762589	0.445708	NA
810	KSMBR1_1066	malQ	kuste3059	strongly similar to 4-alpha-glucanotransferase	ND	50.5429	60.8547		19.1709	-0.0942519	0.487548	-0.193318	0.84671	0.999787
811	KSMBR1_1067	treY	kuste3058	similar to maltooligosyl trehalose synthase treY	ND	61.4142	64.5976		43.7771	-0.288567	0.335366	-0.860454	0.389539	0.999787
812	KSMBR1_1068	hisB	kuste3057	strongly similar to imidazoleglycerol-phosphate dehydratase	ND	50.7625	63.5081		7.71983	-0.107216	0.739786	-0.144928	0.884768	0.999787
813	KSMBR1_1069	yxaL_1	kuste3056	similar to beta-propeller protein YxaL	M	82.262	103.118		25.3534	-0.0676897	0.443548	-0.15261	0.878706	0.999787
814	KSMBR1_1071	KSMBR1_1071	#N/A	hypothetical protein	ND	325.594	758.647		15.3539	0.817596	0.563388	1.45121	0.14672	0.999787
815	KSMBR1_1076	KSMBR1_1076	#N/A	hypothetical protein	ND	153.186	263.839		7.17188	0.432088	0.787856	0.548436	0.583393	0.999787
816	KSMBR1_1077	atoC_2	kuste3048	strong similarity to sigma 54 response regulator protein	ND	81.4798	91.8036		28.8484	-0.203651	0.397897	-0.511819	0.608778	0.999787
817	KSMBR1_1078	KSMBR1_1078	kuste3047	hypothetical histidine kinase protein	ND	31.3754	36.7748		24.9192	-0.148872	0.421772	-0.352969	0.724112	0.999787
818	KSMBR1_1079	KSMBR1_1079	kuste3046	pseudogene	ND	34.4781	31.6448		3.94983	-0.642364	1.06116	-0.605342	0.544952	NA
819	KSMBR1_1080	KSMBR1_1080	kuste3045	Pseudogene	ND	26.0625	79.3618		3.12174	1.24851	1.20631	1.03498	0.300677	NA
820	KSMBR1_1081	KSMBR1_1081	kuste3044	pseudogene	ND	12.7784	3.95244		0.317028	-0.988333	3.54925	-0.278463	0.780657	NA
821	KSMBR1_1082	miaB_2	kuste3043	similar to protein involved in methylthiolation of isopentenylated A37 derivatives in tRNA	R	58.7002	70.568		26.1455	-0.121129	0.415996	-0.291178	0.770915	0.999787
822	KSMBR1_1083	argG	kuste3041	Strongly similar to argininosuccinate synthetase	ND	141.802	188.141		47.4952	0.0574949	0.336025	0.171103	0.864143	0.999787
823	KSMBR1_1084	KSMBR1_1084	kuste3040	hypothetical protein	ND	102.111	210.465		15.7903	0.639883	0.547692	1.16833	0.242676	0.999787
824	KSMBR1_1085	gdh_1	kuste3038	strongly similar to glutamate dehydrogenase	ND	31.2181	38.5341		21.9676	-0.0613188	0.45507	-0.134746	0.892813	0.999787
825	KSMBR1_1086	KSMBR1_1086	kustc0288	hypothetical protein	ND	45.1521	71.2954		28.6369	0.303741	1.43969	0.210977	0.832905	0.999787
826	KSMBR1_1087	KSMBR1_1087	kustc0422	putative transposase	ND	316.14	454.462		88.5377	0.11467	0.414301	0.276778	0.78195	0.999787
827	KSMBR1_1088	KSMBR1_1088	kuste3033	hypothetical protein	PR	166.178	152.404		27.9754	-0.525634	0.410868	-1.27933	0.200782	0.999787
828	KSMBR1_1089	KSMBR1_1089	kuste3032	hypothetical protein	P	48.2026	39.2825		8.30332	-0.661629	0.719971	-0.918966	0.358113	0.999787
829	KSMBR1_1090	KSMBR1_1090	kuste3031	hypothetical protein	ND	42.6269	31.8062		2.86001	-0.838601	1.22615	-0.683931	0.494019	NA
830	KSMBR1_1091	xdhB	kuste3030	similar to xanthine dehydrogenase	ND	36.6995	39.2083		19.9846	-0.290785	0.476962	-0.60966	0.542087	0.999787
831	KSMBR1_1092	xdhA	kuste3029	similar to xanthine dehydrogenase	ND	18.5793	30.493		7.81581	0.306659	0.752856	0.407327	0.683768	0.999787
832	KSMBR1_1093	mfd	kuste3027	similar to transcription-repair coupling factor	LK	22.174	24.5706		17.6679	-0.24418	0.503366	-0.485094	0.627609	0.999787
833	KSMBR1_1094	KSMBR1_1094	kuste3025	hypothetical protein	ND	134.689	170.414		6.38613	-0.01225	0.800025	-0.0153121	0.987783	0.999787
834	KSMBR1_1095	KSMBR1_1095	kusta0053	similar to Flagellin	N	1468.2	781.66		246.845	-1.30405	0.790547	-1.64956	0.099033	0.995565
835	KSMBR1_1096	KSMBR1_1096	kuste3023	similar to thiamine monophosphate kinase	H	39.8618	36.0641		9.22161	-0.423998	0.755305	-0.56136	0.574552	0.999787
836	KSMBR1_1097	yjeE	kuste3022	similar to protein YjeE	J	29.6285	16.9219		2.82974	-1.18156	1.23176	-0.959246	0.337435	NA
837	KSMBR1_1098	KSMBR1_1098	kuste3021	Helix-turn-helix domain protein	ND	66.4523	51.1698		3.2935	-0.814387	1.10513	-0.736918	0.461172	NA
838	KSMBR1_1099	KSMBR1_1099	kuste3020	strongly similar to cold shock protein CspB	ND	110.027	266.155		8.31024	0.905483	0.728739	1.24253	0.21404	0.999787
839	KSMBR1_1100	KSMBR1_1100	kuste3018	hypothetical protein	ND	19.9848	18.11		2.0142	-0.600612	1.42183	-0.422422	0.672717	NA
840	KSMBR1_1101	oleB_1	kuste3017	similar to multidrug resistance ABC-transporter ATP binding protein	R	29.3693	37.4103		13.8631	-0.00480021	0.552246	-0.00869217	0.993065	0.999787
841	KSMBR1_1102	KSMBR1_1102	kuste3015	hypothetical protein	R	9.96022	14.7099		3.11996	0.0866124	1.13691	0.076182	0.939274	NA
842	KSMBR1_1103	KSMBR1_1103	kuste3014	hypothetical protein	ND	4.48299	10.5884		1.21695	0.974507	1.95486	0.498505	0.618128	NA
843	KSMBR1_1104	acrA_2	kuste3013	similar to AcrA/AcrE family multidrug efflux protein	MV	8.52179	17.7962		3.55817	0.701477	1.14885	0.61059	0.541471	NA
844	KSMBR1_1107	KSMBR1_1107	kuste2863	hypothetical protein	X	21.9215	81.1086		4.72754	1.33274	1.10297	1.20832	0.226926	0.999787
845	KSMBR1_1108	ltrA_1	kuste2863	similar to group II intron encoded reverse transcriptase	X	86.4555	149.11		12.3257	0.400499	0.60541	0.661533	0.50827	0.999787
846	KSMBR1_1120	KSMBR1_1120	#N/A	hypothetical protein	ND	0	11.4995		0.243571	0.874547	3.89743	0.224391	0.822453	NA
847	KSMBR1_1121	KSMBR1_1121	kustd1287	hypothetical protein	ND	5.5287	0		0.175022	-1.86251	4.08047	-0.456444	0.648071	NA
848	KSMBR1_1123	KSMBR1_1123	kustd1287	hypothetical protein	C	8.66987	5.58254		0.910448	-0.788032	2.21197	-0.356259	0.721647	NA
849	KSMBR1_1125	higB_1	kustd1289	similar to plasmid encoded proteic killer toxin HigB	ND	63.2056	124.039		4.29675	0.520394	0.996933	0.521995	0.601674	NA
850	KSMBR1_1126	higA	kustd1290	similar to plasmid-encoded proteic killer antidote protein HigA	ND	42.933	53.1125		3.45026	-0.0668272	1.18428	-0.0564285	0.955	NA
851	KSMBR1_1127	KSMBR1_1127	kustd1291	hypothetical protein	ND	28.4625	33.225		5.51782	-0.124906	0.854108	-0.146242	0.883731	0.999787
852	KSMBR1_1128	KSMBR1_1128	kustd1292	hypothetical protein	ND	14.446	42.4211		1.14779	1.03683	1.95106	0.531419	0.595128	NA
853	KSMBR1_1129	KSMBR1_1129	kustd1293	hypothetical protein	ND	82.4613	59.8579		14.4024	-0.77167	0.579613	-1.33135	0.183073	0.999787
854	KSMBR1_1130	KSMBR1_1130	kustd1294	hypothetical protein	ND	30.8813	40.8614		4.89433	0.0412012	0.948963	0.0434171	0.965369	0.999787
855	KSMBR1_1131	KSMBR1_1131	#N/A	hypothetical protein	ND	12.1891	18.9167		0.555181	0.340189	2.69799	0.12609	0.899661	NA
856	KSMBR1_1133	KSMBR1_1133	kustd1438	hypothetical protein	ND	3.48645	4.89434		1.41888	0.136622	1.61926	0.0843731	0.93276	NA
857	KSMBR1_1134	KSMBR1_1134	kustc1139	hypothetical protein	ND	23.5562	31.0563		11.6746	0.0044907	0.644361	0.00696923	0.994439	0.999787
858	KSMBR1_1135	KSMBR1_1135	kustd1438	hypothetical protein	U	9.22568	12.261		23.6393	0.0280793	0.445905	0.0629715	0.949789	0.999787
859	KSMBR1_1136	KSMBR1_1136	kustd1437	hypothetical protein	T	17.3963	33.8482		8.3823	0.570215	0.717401	0.794834	0.42671	0.999787
860	KSMBR1_1137	KSMBR1_1137	kustd1436	hypothetical protein	ND	22.215	17.3439		2.18882	-0.597929	1.32884	-0.449964	0.652736	NA
861	KSMBR1_1138	ntrC_1	kustd1433	similar to sigma 54 response regulator	T	168.7	109.938		47.1251	-1.00236	0.467217	-2.14539	0.0319216	0.485635
862	KSMBR1_1139	KSMBR1_1139	kustd1432	hypothetical histidine kinase protein	ND	136.304	93.5418		42.1949	-0.931435	0.460744	-2.02159	0.043219	0.601376
863	KSMBR1_1140	KSMBR1_1140	kustd1431	hypothetical protein	T	60.943	18.0781		3.78449	-1.88182	1.20948	-1.55588	0.119735	NA
864	KSMBR1_1141	KSMBR1_1141	kustd1430	hypothetical protein	ND	203.093	139.725		38.4549	-0.948314	0.498987	-1.90048	0.0573704	0.74811
865	KSMBR1_1142	KSMBR1_1142	kustd1429	hypothetical protein	ND	831.961	477.479		30.4143	-1.20813	0.585102	-2.06483	0.0389393	0.555372
866	KSMBR1_1143	bamD	kustd1428	Outer membrane protein assembly factor BamD	ND	134.716	78.9453		47.3433	-1.16016	0.450766	-2.57375	0.0100604	0.244232
867	KSMBR1_1144	KSMBR1_1144	#N/A	hypothetical protein	ND	112.003	102.781		5.35712	-0.459383	0.900441	-0.510175	0.609929	0.999787
868	KSMBR1_1145	KSMBR1_1145	kustd1427	hypothetical protein	ND	96.7471	46.3529		4.21079	-1.33468	1.08282	-1.2326	0.217726	NA
869	KSMBR1_1146	KSMBR1_1146	kustd1426	hypothetical protein	ND	91.7685	80.4818		5.89825	-0.616871	0.867839	-0.710813	0.4772	0.999787
870	KSMBR1_1147	KSMBR1_1147	kustd1423	Tetratricopeptide repeat protein	ND	219.579	96.502		33.3711	-1.58145	0.965846	-1.63737	0.101553	0.999787
871	KSMBR1_1148	atoS_1_1	kustd1422	similar to histidine kinase protein	T	238.942	159.713		63.2345	-0.969801	0.783906	-1.23714	0.216035	0.999787
872	KSMBR1_1149	atoC_3	kustd1421	strongly similar to sigma 54 response regulator	ND	255.3	150.605		67.1459	-1.14415	0.424323	-2.69641	0.00700921	0.185989
873	KSMBR1_1150	flgB	kustd1420	similar to flagellar basal-body rod protein FlgB	ND	415.76	361.811		34.6294	-0.599424	0.552965	-1.08402	0.278357	0.999787
874	KSMBR1_1151	flgC	kustd1419	strongly similar to flagellar basal-body rod protein FlgC	ND	460.072	327.763		41.6806	-0.89788	0.481125	-1.86621	0.0620118	0.791904
875	KSMBR1_1152	fliE_2	kustd1418	similar to flagellar hook-basal body complex protein FliE	N	307.01	149.374		16.719	-1.44213	0.652564	-2.20994	0.0271095	0.46167
876	KSMBR1_1154	thyX	kustd1415	similar to thymidylate synthase ThyX	F	44.7443	40.7222		7.24726	-0.474021	0.780819	-0.607081	0.543797	0.999787
877	KSMBR1_1155	cobA_2	kustd1414	similar to cob(I)yrinic acid a,c-diamide adenosyltransferase	H	37.2499	57.4295		5.62326	0.238647	0.865997	0.275575	0.782875	0.999787
878	KSMBR1_1157	KSMBR1_1157	kustd1412	hypothetical protein	ND	9.75743	3.84395		0.783538	-2.13316	2.40911	-0.885454	0.375912	NA
879	KSMBR1_1158	KSMBR1_1158	#N/A	hypothetical protein	ND	125.545	194.544		31.6118	0.265442	0.39066	0.679471	0.496839	0.999787
880	KSMBR1_1159	pyc	kustd1409	strongly similar to pyruvate carboxylase	ND	59.7706	66.9507		50.3511	-0.196804	0.322842	-0.609599	0.542127	0.999787
881	KSMBR1_1160	KSMBR1_1160	kustd1407	hypothetical protein	S	67.665	66.9593		3.46589	-0.400442	1.04847	-0.381929	0.702514	NA
882	KSMBR1_1161	KSMBR1_1161	kustd1405	hypothetical protein	E	67.4071	92.6755		26.6268	0.103731	0.423317	0.245043	0.806423	0.999787
883	KSMBR1_1162	KSMBR1_1162	kustd1404	hypothetical protein	ND	19.0564	19.5704		1.25446	-0.528928	1.88557	-0.280514	0.779083	NA
884	KSMBR1_1163	KSMBR1_1163	kustd1403	hypothetical protein	V	64.6599	211.089		15.239	1.34486	0.75961	1.77046	0.0766514	0.883426
885	KSMBR1_1164	KSMBR1_1164	kustd1401	hypothetical protein, glutamate synthase	ND	232.089	661.909		153.373	1.14536	0.897267	1.2765	0.201778	0.999787
886	KSMBR1_1165	pqqC	kustd1400	similar to PQQ biosynthesis protein C	ND	202.565	694.772		68.7021	1.41408	1.2325	1.14733	0.251247	0.999787
887	KSMBR1_1166	KSMBR1_1166	kustd1399	similar to myohemerythrin (MHR)	ND	28.3443	23.1429		2.474	-0.60568	1.33659	-0.453152	0.650439	NA
888	KSMBR1_1167	zraR	kustd1398	strongly similar to sigma 54 response regulatory protein	ND	34.3386	49.4448		12.7783	0.186013	0.622288	0.298918	0.765002	0.999787
889	KSMBR1_1168	zraS	kustd1397	similar to two component histidine kinase	T	26.4074	27.2956		6.76179	-0.275763	0.770757	-0.357782	0.720506	0.999787
890	KSMBR1_1169	gltX	kustd1396	similar to glutamyl-tRNA synthetase	J	186.613	234.01		65.7798	-0.0491011	0.289318	-0.169713	0.865236	0.999787
891	KSMBR1_1170	ligT	kustd1395	similar to 2'-5' RNA ligase	J	84.6286	122.459		13.2224	0.127827	0.581851	0.21969	0.826113	0.999787
892	KSMBR1_1171	recA	kustd1394	strongly similar to RecA protein (recombinase A)	L	220.744	287.367		63.4918	0.0298594	0.317953	0.0939111	0.92518	0.999787
893	KSMBR1_1172	alaS	kustd1393	strongly similar to alanyl-tRNA synthetase	P	149.031	217.21		110.345	0.188036	0.279506	0.672746	0.501109	0.999787
894	KSMBR1_1173	l32	kustd1391	putative 50S ribosomal protein L32	J	116.512	165.192		7.31139	0.21261	0.778105	0.27324	0.784668	0.999787
895	KSMBR1_1174	plsX	kustd1390	similar to fatty acid/phospholipid synthesis protein PlsX	I	296.753	376.147		78.1274	-0.0280109	0.28423	-0.09855	0.921496	0.999787
896	KSMBR1_1175	fabH	kustd1389	strongly similar to 3-oxoacyl[acyl-carrier protein] synthase III	ND	322.031	444.371		86.6694	0.0809918	0.267083	0.303246	0.761702	0.999787
897	KSMBR1_1176	fabD	kustd1388	strongly similar to malonyl-CoA acyl carrier protein transacylase	ND	339.029	384.749		76.7066	-0.193255	0.271575	-0.711608	0.476707	0.999787
898	KSMBR1_1177	acpP_1	kustd1387	strongly similar to acyl carrier protein AcpP	ND	348.073	506.188		22.5934	0.136902	0.484445	0.282595	0.777487	0.999787
899	KSMBR1_1178	fabF_1	kustd1386	strongly similar to 3-oxoacyl-[acyl-carrier-protein] synthase II (KASII)	ND	550.226	568.088		161.087	-0.332527	0.224345	-1.48221	0.138283	0.999787
900	KSMBR1_1179	firA	kustd1384	strongly similar to UDP-3-O-[3-hydroxymyristoyl] glucosamine N-acetyltransfrase	ND	127.62	153.007		32.5083	-0.107112	0.396825	-0.269923	0.78722	0.999787
901	KSMBR1_1180	glmS_2	kustd1383	strongly similar to glucosamine-fructose-6-phosphate aminotransferase [isomerizing]	ND	84.5484	115.335		41.5539	0.0738639	0.358832	0.205845	0.836912	0.999787
902	KSMBR1_1181	msrA_1	kustd1382	strongly similar to peptide methionine sulfoxide reductase	ND	21.8185	25.7979		3.47483	-0.111045	1.14947	-0.0966054	0.92304	NA
903	KSMBR1_1182	KSMBR1_1182	kustd1381	hypothetical protein	ND	15.0952	9.04456		0.768639	-1.32967	2.41826	-0.549848	0.582424	NA
904	KSMBR1_1183	cysC_1	kustd1380	strongly similar to adenylylsulfate (adenosine 5'-phosphosulfate) kinase	ND	116.288	206.952		22.1162	0.436776	0.465851	0.937587	0.348457	0.999787
905	KSMBR1_1184	wcaG_1	kustd1379	similar to GDP-4-keto-6-deoxy-D-mannose-3,5-epimerase/4-reductase (GDP-fucose synthetase)	M	87.0686	141.237		25.6085	0.318391	0.428608	0.742849	0.457573	0.999787
906	KSMBR1_1185	KSMBR1_1185	kustd1378	hypothetical protein	ND	146.21	194.765		52.7343	0.0286404	0.321798	0.0890012	0.929081	0.999787
907	KSMBR1_1186	KSMBR1_1186	kustd1377	hypothetical protein	ND	58.3416	94.9494		9.5969	0.287367	0.679526	0.422894	0.672373	0.999787
908	KSMBR1_1187	yaaT	kustd1375	similar to putative signal peptidase protein	ND	110.657	112.708		22.8685	-0.30092	0.455461	-0.660694	0.508809	0.999787
909	KSMBR1_1188	metG	kustd1374	strongly similar to methionyl-tRNA synthetase	ND	60.4977	71.0698		23.574	-0.172235	0.445316	-0.386771	0.698926	0.999787
910	KSMBR1_1189	KSMBR1_1189	kustd1373	hypothetical protein	ND	155.102	235.302		36.3239	0.236128	0.383523	0.615681	0.538105	0.999787
911	KSMBR1_1191	czcC_3	kustd1372	similar to cobalt-zinc-cadmium resistance protein czcC	M	301.483	490.442		148.691	0.325452	0.248997	1.30705	0.191196	0.999787
912	KSMBR1_1193	gch	kustd1371	strongly similar to GTP cyclohydrolase I	ND	58.6996	61.2761		7.83744	-0.312031	0.722696	-0.43176	0.665916	0.999787
913	KSMBR1_1194	dapA	kustd1370	strongly similar to dihydropicolinate synthase (DHDPS)	ND	78.6346	114.983		19.046	0.176389	0.491169	0.359121	0.719505	0.999787
914	KSMBR1_1195	pdxJ	kustd1369	strongly similar to pyridoxal phosphate biosynthetic protein PdxJ (PNP synthase)	H	128.103	204.138		28.0084	0.263047	0.424651	0.619443	0.535625	0.999787
915	KSMBR1_1196	KSMBR1_1196	kustd1368	YbbR-like protein	ND	72.7041	73.464		17.1518	-0.367415	0.50533	-0.72708	0.467177	0.999787
916	KSMBR1_1197	KSMBR1_1197	kustd1367	hypothetical protein	T	60.7983	83.3989		13.335	0.0532642	0.572612	0.0930197	0.925888	0.999787
917	KSMBR1_1198	folP	#N/A	strongly similar to dihydropteroate synthase	ND	62.5237	77.7906		15.0981	-0.0991234	0.53578	-0.185007	0.853223	0.999787
918	KSMBR1_1200	KSMBR1_1200	kustd1365	hypothetical protein	ND	99.1173	150.003		15.3389	0.19658	0.537833	0.365504	0.714736	0.999787
919	KSMBR1_1201	KSMBR1_1201	kustd1364	hypothetical protein	ND	79.9796	87.109		17.8656	-0.261522	0.49627	-0.526975	0.598211	0.999787
920	KSMBR1_1202	recO	kustd1363	DNA repair protein RecO	L	25.1289	7.772		3.1617	-2.03553	1.2096	-1.68281	0.0924121	NA
921	KSMBR1_1203	ybeY	kustd1362	Endoribonuclease YbeY	J	26.9887	38.3609		3.22283	0.104109	1.09591	0.0949978	0.924317	NA
922	KSMBR1_1204	phoH	kustd1361	strongly similar to phosphate-starvation inducible protein PhoH	G	106.138	132.602		27.1011	-0.0379537	0.428463	-0.088581	0.929415	0.999787
923	KSMBR1_1205	cds	kustd1360	similar to CDP-diglyceride synthetase	I	57.5416	55.9598		11.1858	-0.376609	0.619654	-0.607773	0.543338	0.999787
924	KSMBR1_1206	uppS	kustd1359	strongly similar to undecaprenyl diphosphate synthase	ND	104.479	110.934		17.8295	-0.30831	0.50331	-0.612564	0.540164	0.999787
925	KSMBR1_1207	purA	kustd1358	strongly similar to adenylosuccinate synthetase	ND	85.4217	134.964		31.775	0.293226	0.393797	0.744612	0.456507	0.999787
926	KSMBR1_1208	surA_1	kustd1356	similar to peptidyl-prolyl cis-trans isomerase (survival protein surA precursor)	O	62.5155	78.8665		16.1522	-0.0543708	0.527628	-0.103047	0.917925	0.999787
927	KSMBR1_1209	KSMBR1_1209	kustd1355	hypothetical protein	ND	68.2202	95.2662		22.3268	0.135346	0.455461	0.297163	0.766342	0.999787
928	KSMBR1_1210	KSMBR1_1210	kustd1354	hypothetical protein	ND	65.2819	38.6274		4.4791	-1.10781	0.945159	-1.17209	0.24116	0.999787
929	KSMBR1_1211	ppiB	kustd1353	strongly similar to peptidylprolylisomerase	ND	101.369	175.036		17.7486	0.385638	0.518828	0.743287	0.457308	0.999787
930	KSMBR1_1212	KSMBR1_1212	#N/A	hypothetical protein	ND	101.62	47.3212		5.78765	-1.34292	0.891771	-1.50591	0.132091	0.999787
931	KSMBR1_1213	gabP	kustd1351	similar to gamma-aminobutyrate permease	E	40.2912	33.0223		11.4152	-0.639763	0.602322	-1.06216	0.288162	0.999787
932	KSMBR1_1214	KSMBR1_1214	kustd1349	similar to Tpr region of human peroxisomal targeting signal-1 receptor Pex5	R	78.3696	92.8186		18.43	-0.143416	0.525666	-0.272828	0.784986	0.999787
933	KSMBR1_1215	KSMBR1_1215	kustd1347	hypothetical protein	I	23.9604	35.9701		5.71526	0.209005	0.834122	0.250569	0.802147	0.999787
934	KSMBR1_1216	KSMBR1_1216	kustd1346	hypothetical protein	ND	18.4884	18.5134		5.67036	-0.382827	0.877659	-0.436191	0.662698	0.999787
935	KSMBR1_1217	KSMBR1_1217	kustd1345	hypothetical protein	T	9.02387	14.5508		2.27069	0.347142	1.42242	0.244051	0.807192	NA
936	KSMBR1_1218	shst1/shst2_1	kustd1344	similar to high affinity sulfate transporter (plant)	P	11.389	7.67775		3.37291	-0.817452	1.12046	-0.729566	0.465655	NA
937	KSMBR1_1219	KSMBR1_1219	kustd1341	hypothetical protein	ND	5.26852	23.2496		0.783458	1.45495	2.55567	0.569304	0.56915	NA
938	KSMBR1_1220	hdh_1	kustd1340	hydrazine dehydrogenase	ND	46.4807	95.2249		27.3909	0.717778	0.525385	1.36619	0.171878	0.999787
939	KSMBR1_1221	fhlA_1	kustd1337	strongly similar to sigma 54 formate hydrogen lyase transcriptional activator FlhA	ND	45.5578	57.1243		19.0244	-0.0676271	0.484516	-0.139577	0.888995	0.999787
940	KSMBR1_1222	KSMBR1_1222	kustd1335	hypothetical protein	ND	15.2969	7.23028		0.689678	-1.78694	2.5553	-0.699309	0.484359	NA
941	KSMBR1_1223	kaiC	kustd1334	similar to circadian clock rhythm protein KaiC of the recA superfamily ATPase	T	111.13	122.124		47.0996	-0.23062	0.331881	-0.694889	0.487125	0.999787
942	KSMBR1_1224	kaiB	kustd1333	strongly similar to circadian clock rhythm protein KaiB	ND	78.274	64.7403		5.66107	-0.631736	0.891199	-0.708861	0.478411	0.999787
943	KSMBR1_1225	KSMBR1_1225	kustd1332	hypothetical protein	ND	90.7396	94.9559		7.74552	-0.363309	0.774415	-0.46914	0.638969	0.999787
944	KSMBR1_1226	fhlA_2	kustd1331	similar to sigma 54 response regulatory protein	ND	84.0567	89.8807		39.8086	-0.271004	0.36031	-0.75214	0.451967	0.999787
945	KSMBR1_1227	KSMBR1_1227	kustd1330	Antibiotic biosynthesis monooxygenase	ND	5.75602	3.56075		0.377872	-0.472099	3.32635	-0.141927	0.887138	NA
946	KSMBR1_1228	KSMBR1_1228	kustd1329	hypothetical protein	ND	0	13.1748		0.243374	1.09432	4.03403	0.271272	0.786182	NA
947	KSMBR1_1229	KSMBR1_1229	kustd1313	hypothetical protein	ND	11.8318	11.113		0.877628	-0.376937	2.28065	-0.165276	0.868726	NA
948	KSMBR1_1230	KSMBR1_1230	kustd1312	hypothetical protein	ND	0	3.72871		0.0608435	-0.0294863	4.06608	-0.00725177	0.994214	NA
949	KSMBR1_1231	KSMBR1_1231	kustd1326	hypothetical protein	ND	0	2.05856		0.0608435	-0.0294863	4.06608	-0.00725177	0.994214	NA
950	KSMBR1_1232	KSMBR1_1232	kustd1310	hypothetical protein	ND	9.78826	21.6651		0.683255	0.851522	2.49083	0.341863	0.732454	NA
951	KSMBR1_1233	KSMBR1_1233	kustd1309	hypothetical protein	ND	14.6857	25.1535		1.9919	0.379231	1.45143	0.26128	0.793877	NA
952	KSMBR1_1234	KSMBR1_1234	kustd1308	hypothetical protein	ND	0	5.87566		0.243571	0.874547	3.89743	0.224391	0.822453	NA
953	KSMBR1_1235	KSMBR1_1235	kustd1307	hypothetical protein	ND	18.384	12.6507		1.3112	-0.758655	1.79306	-0.423106	0.672218	NA
954	KSMBR1_1237	KSMBR1_1237	kustd1306	hypothetical protein	ND	0	28.8669		0.520857	2.00726	2.93218	0.684563	0.49362	NA
955	KSMBR1_1238	KSMBR1_1238	kustd1305	hypothetical protein	ND	32.4082	51.3762		2.4653	0.269689	1.25853	0.214288	0.830322	NA
956	KSMBR1_1239	sod	kustd1303	similar to superoxide dismutase	C	54.1689	67.8017		9.5948	-0.0880521	0.670907	-0.131243	0.895583	0.999787
957	KSMBR1_1240	KSMBR1_1240	kustd1302	hypothetical protein	ND	0	16.0898		0.337932	1.49592	3.38861	0.441454	0.658884	NA
958	KSMBR1_1241	kat	kustd1301	strongly similar to catalase	ND	74.7931	66.6368		23.8909	-0.591048	0.45636	-1.29513	0.195274	0.999787
959	KSMBR1_1242	KSMBR1_1242	kustd1300	hypothetical protein	ND	27.5043	6.27371		0.80366	-1.9057	2.2419	-0.850038	0.395304	NA
960	KSMBR1_1243	KSMBR1_1243	kustc1139	hypothetical protein	ND	23.7087	39.1408		13.2821	0.328692	0.584055	0.562776	0.573587	0.999787
961	KSMBR1_1244	cpo	kustd1298	similar to chloroperoxidase	HR	13.9668	11.6251		1.5713	-0.621584	1.66459	-0.373416	0.708839	NA
962	KSMBR1_1246	cbbZ	kustd1442	similar to phosphoglycolate phosphatase	C	21.3435	49.0348		4.755	0.827442	0.950244	0.870768	0.383881	0.999787
963	KSMBR1_1247	lolA_2	kustd1443	similar to outer membrane lipoprotein-sorting protein LolA	M	50.7776	72.448		9.97022	0.188916	0.698502	0.270459	0.786807	0.999787
964	KSMBR1_1248	KSMBR1_1248	kustd1444	Tetratricopeptide repeat protein	ND	55.2255	75.189		4.19482	0.0948852	0.972754	0.0975428	0.922295	NA
965	KSMBR1_1249	KSMBR1_1249	kustd1444	similar to Tpr region of human peroxisomal targeting signal-1 receptor Pex5	ND	62.1851	115.629		12.8769	0.501623	0.598504	0.838127	0.401959	0.999787
966	KSMBR1_1250	ruvC	kustd1445	strongly similar to crossover junction endodioxyribonuclease RuvC	L	61.654	94.0214		8.22059	0.196175	0.709444	0.27652	0.782149	0.999787
967	KSMBR1_1251	KSMBR1_1251	kustd1447	hypothetical protein	ND	78.812	123.927		77.8962	0.282139	0.27706	1.01833	0.308521	0.999787
968	KSMBR1_1252	KSMBR1_1252	kustd1448	similar to O-linked GlcNAc transferase	ND	55.9929	86.5056		26.1993	0.255312	0.418013	0.610774	0.541349	0.999787
969	KSMBR1_1253	KSMBR1_1253	kustd1450	hypothetical protein	ND	27.0547	29.9197		10.0002	-0.195225	0.660991	-0.295352	0.767725	0.999787
970	KSMBR1_1254	rcc1_1	kustd1451	similar to regulator of chromosome condensation	ND	88.6865	134.362		106.899	0.234141	0.251079	0.932541	0.351057	0.999787
971	KSMBR1_1255	KSMBR1_1255	kustd1452	hypothetical protein	ND	20.2565	26.4796		0.858278	0.00881432	2.17133	0.00405942	0.996761	NA
972	KSMBR1_1256	rdb1	kustd1457	rna binding protein	ND	553.382	843.085		60.0748	0.2146	0.305098	0.703379	0.481819	0.999787
973	KSMBR1_1257	greA	kustd1459	Transcription elongation factor GreA	K	45.5275	73.7119		29.862	0.299738	0.404555	0.740909	0.458749	0.999787
974	KSMBR1_1258	KSMBR1_1258	kustd1461	hypothetical protein	G	27.364	32.4342		9.13942	-0.0820846	0.691056	-0.118782	0.905448	0.999787
975	KSMBR1_1260	cheY_4	kustd1465	similar to response regulator protein	ND	166.092	82.5207		10.7455	-1.38277	0.626735	-2.20631	0.0273622	0.462522
976	KSMBR1_1261	hhoA	kustd1466	Putative serine protease HhoA precursor	O	155.503	117.992		36.6086	-0.763816	0.364328	-2.09651	0.0360373	0.534007
977	KSMBR1_1262	KSMBR1_1262	kustd1467	hypothetical protein	ND	114.012	141.533		20.2807	-0.0903376	0.474717	-0.190298	0.849076	0.999787
978	KSMBR1_1263	KSMBR1_1263	kustd1468	hypothetical protein	ND	157.096	190.347		20.1818	-0.118831	0.473593	-0.250913	0.801881	0.999787
979	KSMBR1_1264	KSMBR1_1264	kustd1469	hypothetical protein	ND	126.39	215.743		10.678	0.377413	0.634828	0.594513	0.552169	0.999787
980	KSMBR1_1265	KSMBR1_1265	kustd1470	hypothetical protein	ND	74.0896	32.3133		5.57396	-1.44794	0.883094	-1.63962	0.101084	0.999787
981	KSMBR1_1266	KSMBR1_1266	kustd1471	hypothetical protein	ND	52.3839	58.3191		3.98427	-0.223085	0.983791	-0.22676	0.82061	NA
982	KSMBR1_1267	KSMBR1_1267	kustd1472	hypothetical protein	ND	43.5842	55.2993		4.77942	-0.105243	0.936432	-0.112388	0.910516	0.999787
983	KSMBR1_1268	KSMBR1_1268	#N/A	hypothetical protein	ND	39.7168	60.1514		2.24035	0.20833	1.44572	0.144101	0.885421	NA
984	KSMBR1_1269	KSMBR1_1269	#N/A	hypothetical protein	ND	86.0389	87.4814		10.0705	-0.374214	0.638291	-0.586276	0.55769	0.999787
985	KSMBR1_1270	KSMBR1_1270	kustd1474	hypothetical protein	ND	38.7883	9.45837		1.91913	-2.37242	1.5561	-1.52459	0.12736	NA
986	KSMBR1_1271	KSMBR1_1271	kustd1475	hypothetical protein	ND	19.128	10.8094		1.22864	-1.27513	1.8178	-0.701466	0.483012	NA
987	KSMBR1_1272	KSMBR1_1272	#N/A	hypothetical protein	ND	6.7342	9.26524		0.721691	-0.0683432	2.47185	-0.0276486	0.977942	NA
988	KSMBR1_1273	fbp	kustd1478	strongly similar to fructose-1,6-bisphosphatase	ND	73.6381	135.458		23.7317	0.511421	0.437778	1.16822	0.242718	0.999787
989	KSMBR1_1274	fba_2	kustd1479	similar to fructose-biphosphate aldolase	ND	113.732	146.853		41.3141	-0.0120522	0.343312	-0.0351057	0.971995	0.999787
990	KSMBR1_1275	petC	kustd1480	similar to Rieske 2Fe-2S iron sulfur protein (cytochrome b6-F complex)	C	197.198	259.645		26.4214	0.00161703	0.424419	0.00380999	0.99696	0.999787
991	KSMBR1_1276	petB_1	kustd1481	strongly similar to cytochrome b6	ND	240.648	321.281		53.0569	0.0466875	0.32727	0.142657	0.886561	0.999787
992	KSMBR1_1277	KSMBR1_1277	kustd1483	similar to NAD(P) oxidoreductase, FAD-containing subunit	ER	279.32	290.641		112.381	-0.31547	0.255936	-1.23261	0.21772	0.999787
993	KSMBR1_1278	KSMBR1_1278	kustd1484	hypothetical bc1 protein (putative UQ:cyt c oxidpoeductase)	ND	124.425	100.295		22.0947	-0.699644	0.477824	-1.46423	0.143131	0.999787
994	KSMBR1_1279	KSMBR1_1279	kustd1485	hypothetical cytochrome c protein	ND	152.454	207.422		116.251	0.0610738	0.253728	0.240706	0.809783	0.999787
995	KSMBR1_1280	KSMBR1_1280	kustd1487	hypothetical protein	R	30.6284	27.1878		8.07242	-0.617269	0.769441	-0.80223	0.42242	0.999787
996	KSMBR1_1281	KSMBR1_1281	kustd1488	hypothetical protein	ND	39.8394	21.3926		2.39906	-1.13436	1.30928	-0.866403	0.386269	NA
997	KSMBR1_1282	eno	kustd1490	strongly similar to enolase	M	143.406	213.803		52.2997	0.20831	0.324884	0.641183	0.521404	0.999787
998	KSMBR1_1283	KSMBR1_1283	kustd1491	hypothetical protein	ND	74.5635	96.7752		10.5494	0.0089547	0.631565	0.0141786	0.988688	0.999787
999	KSMBR1_1284	proA	kustd1492	strongly similar to gamma-glutamyl phosphate reductase	ND	90.2252	92.3119		26.5627	-0.343858	0.431004	-0.797809	0.424982	0.999787
1000	KSMBR1_1285	accA	kustd1493	strongly similar to acetyl-CoA carboxylase carboxyltransferase alpha chain	ND	100.263	121.033		24.7783	-0.0944901	0.440531	-0.214491	0.830164	0.999787
1001	KSMBR1_1286	KSMBR1_1286	kustd1494	hypothetical protein	R	7.48063	4.24969		3.59701	-1.03455	1.12927	-0.916128	0.3596	NA
1002	KSMBR1_1287	cbk	kustd1497	strongly similar to carbamate kinase	ND	31.9254	41.7335		8.06414	0.0156582	0.729905	0.0214524	0.982885	0.999787
1003	KSMBR1_1288	KSMBR1_1288	kustd1498	hypothetical protein	R	17.0112	24.3854		6.26383	0.113657	0.81713	0.139093	0.889377	0.999787
1004	KSMBR1_1289	KSMBR1_1289	kustd1500	hypothetical protein	L	20.7239	35.9328		1.81735	0.280317	1.51247	0.185337	0.852965	NA
1005	KSMBR1_1293	murI	kustd1506	similar to glutamate racemase	ND	18.2305	35.5273		4.78732	0.535457	0.974123	0.549681	0.582538	0.999787
1006	KSMBR1_1294	KSMBR1_1294	kustd1507	Hypothetical Protein	R	21.6285	31.3074		12.6089	0.169633	0.590278	0.287378	0.773823	0.999787
1007	KSMBR1_1295	KSMBR1_1295	kustd1508	hypothetical protein	ND	17.7903	21.7812		1.32974	-0.023359	1.72815	-0.0135167	0.989216	NA
1008	KSMBR1_1296	KSMBR1_1296	kustd1509	hypothetical protein	ND	23.1983	32.1986		1.40727	0.0667135	1.7889	0.037293	0.970251	NA
1009	KSMBR1_1297	KSMBR1_1297	kustd1510	hypothetical protein	ND	5.89243	18.3925		0.601124	0.872611	2.59483	0.336288	0.736654	NA
1010	KSMBR1_1298	phoU_2	kustd1511	strongly similar to phosphate transport system protein PhoU	ND	28.3195	35.6912		4.91601	-0.0917009	0.900882	-0.10179	0.918923	0.999787
1011	KSMBR1_1299	KSMBR1_1299	kustd1513	hypothetical protein	ND	35.9251	52.4475		2.52827	0.232677	1.33985	0.173659	0.862134	NA
1012	KSMBR1_1300	KSMBR1_1300	#N/A	hypothetical protein	ND	15.3815	0		0.250766	-1.86251	4.08047	-0.456444	0.648071	NA
1013	KSMBR1_1301	KSMBR1_1301	kustd1514	S-layer protein	ND	5557.39	7706.26		7197.78	0.0950165	0.154124	0.616494	0.537569	0.999787
1014	KSMBR1_1302	KSMBR1_1302	#N/A	hypothetical protein	ND	681.904	661.183		55.8123	-0.409679	0.320869	-1.27678	0.201679	0.999787
1015	KSMBR1_1303	KSMBR1_1303	kustd1517	hypothetical protein	ND	32.0486	98.694		7.5815	1.22884	0.820157	1.49829	0.134057	0.999787
1016	KSMBR1_1304	KSMBR1_1304	kustd1517	hypothetical protein	ND	646.144	900.678		93.7617	0.0901599	0.263932	0.341602	0.73265	0.999787
1017	KSMBR1_1305	KSMBR1_1305	#N/A	hypothetical protein	ND	137.131	145.669		15.7973	-0.273938	0.5233	-0.523481	0.60064	0.999787
1018	KSMBR1_1306	KSMBR1_1306	kustd1521	hypothetical protein	ND	136.96	133.2		15.7947	-0.393871	0.539431	-0.730159	0.465293	0.999787
1019	KSMBR1_1307	KSMBR1_1307	kustd1522	hypothetical protein	ND	109.97	141.35		15.6509	-0.0342131	0.543546	-0.0629442	0.949811	0.999787
1020	KSMBR1_1308	KSMBR1_1308	kustd1523	hypothetical protein	ND	59.639	100.732		8.29305	0.349968	0.766829	0.456384	0.648114	0.999787
1021	KSMBR1_1309	KSMBR1_1309	#N/A	hypothetical protein	ND	13.7562	19.2394		0.891024	0.0482554	2.05597	0.0234709	0.981275	NA
1022	KSMBR1_1310	KSMBR1_1310	kustd1527	hypothetical protein	ND	50.001	42.4004		3.25507	-0.62945	1.08608	-0.57956	0.562211	NA
1023	KSMBR1_1312	trkH_1	kustd1528	similar to sodium dependent potassium uptake system TrkH	P	62.4598	57.8887		20.8361	-0.491482	0.457564	-1.07413	0.282766	0.999787
1024	KSMBR1_1313	trkA_1	kustd1529	similar to potassium uptake protein TrkA	P	61.126	87.7882		22.9067	0.130384	0.456676	0.285507	0.775256	0.999787
1025	KSMBR1_1314	glpQ_2	kustd1530	similar to glycerophosphodiester phosphodiesterase	R	82.7063	104.873		44.5529	-0.010996	0.353637	-0.0310941	0.975195	0.999787
1026	KSMBR1_1315	KSMBR1_1315	kustd1531	hypothetical protein	ND	151.57	159.049		13.9203	-0.323977	0.554169	-0.584618	0.558804	0.999787
1027	KSMBR1_1316	rbsK	kustd1533	similar to ribokinase RbsK	G	98.7823	153.991		27.0787	0.25165	0.422335	0.595855	0.551272	0.999787
1028	KSMBR1_1317	cheV	kustd1535	similar to CheW like chemotaxis response regulatory protein	NT	102.048	155.868		27.6653	0.218089	0.417608	0.522235	0.601507	0.999787
1029	KSMBR1_1318	KSMBR1_1318	kustd1537	hypothetical protein	I	59.5363	61.2398		5.78408	-0.399783	0.8673	-0.460951	0.644834	0.999787
1030	KSMBR1_1319	acsE	kustd1538	similar to 5-methyltetrahydrofolate/corrinoid Fe-S protein methyltransferase (acsE) of the CODH/ACS complex	E	230.742	248.022		43.4531	-0.261485	0.336687	-0.776641	0.437371	0.999787
1031	KSMBR1_1320	acsD	kustd1539	similar to small subunit of corrinoid FeS protein of the CODH/ACS complex (acsD)	ND	289.656	410.99		76.028	0.124761	0.274427	0.454624	0.64938	0.999787
1032	KSMBR1_1321	acsF	kustd1540	Similar to nickel insertase (acsF) of CODH/ACS complex	ND	174.04	185.393		32.0111	-0.300664	0.388236	-0.774437	0.438672	0.999787
1033	KSMBR1_1322	KSMBR1_1322	kustd1541	hypothetical protein	ND	132.979	161.442		65.3219	-0.0889588	0.29178	-0.304883	0.760455	0.999787
1034	KSMBR1_1323	acsC_1	kustd1542	similar to large subunit corrinoid FeS protein of CODH/ACS complex (ascC)	ND	169.128	209.302		58.0264	-0.0723135	0.306708	-0.235773	0.813609	0.999787
1035	KSMBR1_1324	clp	kustd1544	similar to ATP-dependent endopeptidase Clp	O	235.71	402.087		44.7428	0.381153	0.388671	0.980657	0.326762	0.999787
1036	KSMBR1_1325	codh/acsB	kustd1545	Similar to CO dehydrogenase/acetyl-CoA synthase alpha subunit	ND	518.668	651.65		292.274	-0.0437733	0.193225	-0.22654	0.820781	0.999787
1037	KSMBR1_1326	cdh/acsA	kustd1546	Similar to CO dehydrogenase/acetyl-coA synthase beta subunit (acsA)	ND	275.101	308.343		131.749	-0.208673	0.237846	-0.877344	0.3803	0.999787
1038	KSMBR1_1327	cooC	kustd1547	similar to nickel insertase (CooC) of CODH/ACS complex	ND	85.7736	99.9571		16.5386	-0.140245	0.526398	-0.266424	0.789913	0.999787
1039	KSMBR1_1328	purE	kustd1549	similar to phosphoribosylcarboxyaminoimidazole carboxylase	F	61.8227	55.4921		6.96205	-0.511336	0.759255	-0.673472	0.500647	0.999787
1040	KSMBR1_1329	fdhA_1	kustd1550	similar to molybdopterin containing oxidoreductase (FdhA, nuoG, napA)	ND	350.598	462.428		249.382	0.0241776	0.197053	0.122696	0.902348	0.999787
1041	KSMBR1_1330	nuoF_2_1	kustd1551	strongly similar to proton-translocating NADH dehydrogenase I, 51 kDa subunit (NuoF)	ND	154.526	211.163		68.6007	0.0609691	0.306932	0.19864	0.842544	0.999787
1042	KSMBR1_1331	nuoE_2	kustd1552	similar to nuoE subunit of the NADH:ubiquinone oxidoreductase	C	70.9903	72.6372		7.85736	-0.302159	0.772929	-0.390927	0.695851	0.999787
1043	KSMBR1_1332	KSMBR1_1332	#N/A	hypothetical protein	ND	7.51669	40.583		1.2977	2.06393	1.92155	1.0741	0.282779	NA
1044	KSMBR1_1333	KSMBR1_1333	#N/A	hypothetical protein	ND	32.8676	25.9868		1.78382	-0.7341	1.45032	-0.506164	0.612742	NA
1045	KSMBR1_1334	KSMBR1_1334	kustd1556	hypothetical protein	ND	37.1259	59.3036		3.98904	0.263224	1.02796	0.256063	0.797902	NA
1046	KSMBR1_1335	topA	kustd1557	strongly similar to topoisomerase I TopA	L	62.6436	70.4385		35.5506	-0.193658	0.376946	-0.513755	0.607423	0.999787
1047	KSMBR1_1336	rpsT	kustd1559	similar to 30S ribosomal protein RpsT	J	350.264	552.508		28.9931	0.262741	0.40491	0.648888	0.516411	0.999787
1048	KSMBR1_1337	KSMBR1_1337	kustd1560	hypothetical protein	ND	46.8274	50.5276		23.8814	-0.271852	0.439581	-0.618434	0.536289	0.999787
1049	KSMBR1_1338	KSMBR1_1338	kustd1561	PIN domain protein	ND	26.5488	3.74875		1.59509	-3.38003	1.83156	-1.84544	0.0649732	NA
1050	KSMBR1_1339	KSMBR1_1339	kustd1562	hypothetical protein	ND	39.1599	98.5656		3.25706	0.901293	1.15358	0.781302	0.434625	NA
1051	KSMBR1_1340	KSMBR1_1340	#N/A	hypothetical protein	G	48.4935	65.1438		62.5179	0.0463563	0.301059	0.153977	0.877628	0.999787
1052	KSMBR1_1341	KSMBR1_1341	kustd1565	hypothetical protein	ND	63.837	121.22		14.7944	0.549189	0.548553	1.00116	0.31675	0.999787
1053	KSMBR1_1342	KSMBR1_1342	kustd1568	hypothetical protein	ND	49.9504	49.7146		4.23503	-0.373244	0.951133	-0.39242	0.694748	NA
1054	KSMBR1_1344	KSMBR1_1344	kustc1197	hypothetical protein	ND	239.727	459.843		115.103	0.554302	0.253802	2.184	0.0289624	0.47893
1055	KSMBR1_1347	KSMBR1_1347	kustd1570	hypothetical protein	ND	55.6311	86.0585		36.6206	0.254959	0.392672	0.649293	0.516149	0.999787
1056	KSMBR1_1348	KSMBR1_1348	kustd1571	hypothetical protein	ND	100.228	100.447		42.4794	-0.351693	0.354918	-0.990913	0.321728	0.999787
1057	KSMBR1_1349	yrdC	kustd1572	similar to YrdC protein	J	41.4056	62.3935		7.40608	0.209158	0.75591	0.276697	0.782013	0.999787
1058	KSMBR1_1350	rpiB_2	kustd1573	strongly similar to ribose 5-phosphate isomerase B, also acts on allose (allose 6-phosphate isomerase)	ND	58.18	100.882		9.88738	0.37519	0.68418	0.548379	0.583432	0.999787
1059	KSMBR1_1351	galE_1	kustd1574	similar to UDP-glucose 4-epimerase	ND	19.2076	23.7972		4.38254	-0.0962472	0.954984	-0.100784	0.919722	0.999787
1060	KSMBR1_1352	dapF	kustd1575	similar to diaminopimelate epimerase	E	12.6765	18.5346		2.94404	0.114879	1.16409	0.0986853	0.921388	NA
1061	KSMBR1_1353	KSMBR1_1353	kustd1578	hypothetical protein	NT	6.60886	17.4077		7.77991	0.979117	0.780912	1.25381	0.20991	0.999787
1062	KSMBR1_1354	atoS_1_2	kustd1580	similar to two component sensor histidine kinase	T	21.4318	14.4157		7.43869	-0.892886	0.757439	-1.17882	0.238469	0.999787
1063	KSMBR1_1356	KSMBR1_1356	#N/A	hypothetical protein	ND	54.0635	8.98281		1.05443	-2.33198	2.04388	-1.14096	0.253887	NA
1064	KSMBR1_1357	KSMBR1_1357	kustd1582	hypothetical protein	ND	16.9071	28.9842		1.17662	0.503381	1.94213	0.259191	0.795488	NA
1065	KSMBR1_1358	aroK_1	kustd1583	similar to shikimate kinase	ND	88.9723	161.894		9.99324	0.485037	0.698746	0.694153	0.487586	0.999787
1066	KSMBR1_1359	KSMBR1_1359	kustd1584	hypothetical protein	ND	0	58.8254		1.10236	3.12857	2.05266	1.52415	0.12747	NA
1067	KSMBR1_1360	KSMBR1_1360	kustd1586	hypothetical protein	ND	4.43391	19.1053		0.756723	1.1955	2.30601	0.518429	0.604159	NA
1068	KSMBR1_1361	KSMBR1_1361	kustd1587	hypothetical protein	ND	11.8891	24.0719		1.35014	0.509005	1.79111	0.284185	0.776269	NA
1069	KSMBR1_1362	ispG/AarC	kustd1590	similar to 4-hydroxy-3-methylbut-2-en-1-yl diphosphate synthase (1-hydroxy-2-methyl-2-(E)-butenyl 4-diphosphate synthase).	I	107.602	169.783		31.2708	0.256863	0.396118	0.648452	0.516693	0.999787
1070	KSMBR1_1363	dxr	kustd1591	strongly similar to 1-deoxy-D-xylulose-5-phosphate reductoisomerase	ND	79.8568	91.1588		22.4855	-0.166591	0.444329	-0.374926	0.707715	0.999787
1071	KSMBR1_1364	htrA_1	kustd1592	similar to serine proteinase HtrA/DegQ/DegS family protein	OK	67.7565	92.1174		32.9584	0.0726652	0.382123	0.190162	0.849183	0.999787
1072	KSMBR1_1365	KSMBR1_1365	kustd1595	hypothetical protein	ND	41.0028	24.1322		8.17965	-1.15234	0.71212	-1.61819	0.105622	0.999787
1073	KSMBR1_1366	ftsH_5	kustd1596	strongly similar to ATP-dependent zinc-metalloprotease ftsH involved in cell division	ND	52.058	73.0044		26.4713	0.11467	0.422321	0.271523	0.785989	0.999787
1074	KSMBR1_1367	salX	kustd1600	strongly similar to ABC transporter ATP-binding protein	ND	15.4156	24.7932		3.27497	0.296257	1.10645	0.267756	0.788887	NA
1075	KSMBR1_1368	mexC	kustd1601	similar to RND multidrug efflux membrane fusion protein MexC precursor	MV	59.721	61.2251		16.8679	-0.345377	0.515448	-0.670052	0.502824	0.999787
1076	KSMBR1_1369	recG_2	kustd1603	similar to DNA helicase	L	35.3446	43.1229		18.5721	-0.0851354	0.498584	-0.170755	0.864417	0.999787
1077	KSMBR1_1370	phhB	kustd1604	similar to pterin-4-alpha-carbinolamine dehydratase	H	111.685	64.5477		6.93986	-1.13891	0.792182	-1.43769	0.150522	0.999787
1078	KSMBR1_1371	KSMBR1_1371	kustd1605	hypothetical protein	ND	34.9822	5.81241		1.05443	-2.33198	2.04388	-1.14096	0.253887	NA
1079	KSMBR1_1372	KSMBR1_1372	kustd1606	hypothetical protein	S	13.116	18.8273		1.2759	0.117576	1.82794	0.0643216	0.948714	NA
1080	KSMBR1_1373	KSMBR1_1373	kustd1607	hypothetical protein	R	61.8271	78.3806		4.88164	-0.0303636	0.930263	-0.0326398	0.973962	0.999787
1081	KSMBR1_1374	KSMBR1_1374	kustd1608	hypothetical protein	ND	56.1642	70.4957		4.22145	-0.0441114	0.980496	-0.0449889	0.964116	NA
1082	KSMBR1_1375	KSMBR1_1375	kustd1609	hypothetical protein	ND	54.2683	83.6679		30.4928	0.253265	0.399796	0.633485	0.526417	0.999787
1083	KSMBR1_1376	KSMBR1_1376	kustd1610	hypothetical protein	ND	62.704	44.1065		4.70494	-0.972368	0.986705	-0.98547	0.324393	0.999787
1084	KSMBR1_1377	KSMBR1_1377	kustd1611	hypothetical protein	ND	25.127	55.3063		2.57388	0.646503	1.29923	0.497606	0.618762	NA
1085	KSMBR1_1378	KSMBR1_1378	kustd1612	hypothetical protein	ND	85.4592	100.919		13.344	-0.156412	0.566042	-0.276326	0.782298	0.999787
1086	KSMBR1_1379	KSMBR1_1379	kustd1613	hypothetical protein	ND	26.5806	55.8181		3.16257	0.63437	1.16673	0.543716	0.586637	NA
1087	KSMBR1_1380	KSMBR1_1380	#N/A	hypothetical protein	ND	12.7784	14.299		0.47243	-0.0982254	2.87775	-0.0341327	0.972771	NA
1088	KSMBR1_1381	KSMBR1_1381	kustd1614	hypothetical protein	T	72.7002	53.0895		11.358	-0.836093	0.607484	-1.37632	0.168723	0.999787
1089	KSMBR1_1382	KSMBR1_1382	kustd1615	hypothetical protein	ND	38.1975	44.1827		2.09462	-0.209614	1.37227	-0.152749	0.878596	NA
1090	KSMBR1_1383	KSMBR1_1383	kustd1617	hypothetical protein	ND	44.0957	44.1232		5.72749	-0.403973	0.856654	-0.47157	0.637233	0.999787
1091	KSMBR1_1384	hutU	kustd1619	strongly similar to urocanate hydratase	ND	123.012	139.915		50.97	-0.190607	0.317683	-0.599991	0.548513	0.999787
1092	KSMBR1_1385	hogg1	kustd1620	similar to 8-oxoguanine glycosylase (Hogg1)	L	6.44398	18.8155		2.2174	1.23091	1.53284	0.803023	0.421962	NA
1093	KSMBR1_1386	KSMBR1_1386	kustd1621	hypothetical protein	ND	179.057	157.886		7.9227	-0.535876	0.717473	-0.746893	0.455128	0.999787
1094	KSMBR1_1387	lon	kustd1623	similar to ATP-dependent protease Lon	O	125.361	177.555		52.6844	0.141284	0.316598	0.446255	0.655413	0.999787
1095	KSMBR1_1388	miaB_3	kustd1624	similar to protein involved in methylthiolation of isopentenylated A37 derivatives in tRNA	R	85.371	103.189		32.2146	-0.086128	0.385471	-0.223436	0.823196	0.999787
1096	KSMBR1_1389	cap33fE	kustd1625	similar to glycosyl transferase	M	48.3997	71.4186		18.7498	0.173216	0.498033	0.3478	0.727991	0.999787
1097	KSMBR1_1390	KSMBR1_1390	#N/A	hypothetical protein	ND	23.5745	22.987		2.70178	-0.305011	1.20265	-0.253617	0.799792	NA
1098	KSMBR1_1391	gmd	kustd1628	strongly similar to GDP-mannose 4,6-dehydratase	ND	58.23	62.3403		15.7414	-0.274241	0.519843	-0.527546	0.597814	0.999787
1099	KSMBR1_1392	KSMBR1_1392	kustd1630	hypothetical protein	O	12.923	11.7158		7.45337	-0.499317	0.755279	-0.661103	0.508546	0.999787
1100	KSMBR1_1393	KSMBR1_1393	kustd1631	hypothetical protein	V	0	24.0319		0.864979	2.81155	2.38903	1.17686	0.239253	NA
1101	KSMBR1_1394	rfbA_3	kustd1633	strongly similar to glucose-1-phosphate thymidylyltransferase	ND	62.9137	61.0589		12.8242	-0.426718	0.570883	-0.747471	0.45478	0.999787
1102	KSMBR1_1395	rfbC	kustd1634	strongly sinmilar to dTDP-4-deoxyrhamnose 3,5 epimerase	ND	35.8509	43.2522		5.12156	-0.0345838	0.895278	-0.0386292	0.969186	0.999787
1103	KSMBR1_1396	KSMBR1_1396	kustd1635	hypothetical protein	P	12.2899	16.7719		3.15637	0.0914371	1.11319	0.08214	0.934535	NA
1104	KSMBR1_1397	rfaF_1	kustd1636	similar to ADP-heptose:LPS heptosyltransferase II	M	15.9745	6.58366		2.938	-1.80567	1.32522	-1.36254	0.173026	NA
1105	KSMBR1_1398	KSMBR1_1398	kustd1637	hypothetical protein	ND	0	22.7897		0.520857	2.00726	2.93218	0.684563	0.49362	NA
1106	KSMBR1_1399	arcB	kustd1638	similar to histidine kinase protein	T	7.69398	12.5181		4.83125	0.316034	0.914488	0.345586	0.729654	0.999787
1107	KSMBR1_1400	atoC_4	kustd1639	strongly similar to sigma 54 response regulator	ND	5.59559	17.1653		3.47469	1.18474	1.15167	1.02871	0.303614	NA
1108	KSMBR1_1401	KSMBR1_1401	kustd1640	hypothetical protein	ND	8.02633	8.90772		1.2689	-0.186395	1.75961	-0.10593	0.915638	NA
1109	KSMBR1_1402	KSMBR1_1402	kustd1642	hypothetical protein	ND	19.533	46.6521		1.21735	0.841502	1.93525	0.434828	0.663687	NA
1110	KSMBR1_1403	gap	kustd1643	strongly similar to glyceraldehyde-3-phosphate dehydrogenase	ND	442.541	551.171		113.831	-0.0480736	0.255116	-0.188438	0.850533	0.999787
1111	KSMBR1_1404	pgk	kustd1645	strongly similar to phosphoglycerate kinase	ND	99.7628	213.699		41.3622	0.70787	0.359534	1.96886	0.0489696	0.673185
1112	KSMBR1_1405	rpe	kustd1646	strongly similar to D-ribulose-5-phosphate 3-epimerase	ND	86.4381	162.659		19.4182	0.549731	0.491161	1.11925	0.263035	0.999787
1113	KSMBR1_1406	accD	kustd1647	strongly similar to acetyl-CoA carboxylase, beta subunit	ND	563.685	705.1		118.86	-0.0600999	0.243563	-0.246753	0.805099	0.999787
1114	KSMBR1_1408	KSMBR1_1408	kustd1649	hypothetical protein	ND	38.5975	36.7172		4.127	-0.417928	1.04608	-0.399519	0.689511	NA
1115	KSMBR1_1409	KSMBR1_1409	kustd1650	hypothetical protein	ND	21.5551	6.51837		1.46601	-1.96625	1.71549	-1.14617	0.251724	NA
1116	KSMBR1_1411	KSMBR1_1411	#N/A	Transposase	ND	0	17.2148		0.547986	2.13488	2.81556	0.758244	0.448305	NA
1117	KSMBR1_1412	yi5B	kustd1651	similar to IS150 transposase	ND	3.36273	10.2486		0.844076	1.27676	2.32818	0.548393	0.583422	NA
1118	KSMBR1_1413	KSMBR1_1413	kustd1653	hypothetical protein	ND	3.64085	14.9563		0.729396	1.14529	2.32689	0.492199	0.622579	NA
1119	KSMBR1_1414	KSMBR1_1414	kustd1654	hypothetical protein	ND	15.1183	32.5235		4.55173	0.691967	0.985403	0.702217	0.482544	0.999787
1120	KSMBR1_1415	KSMBR1_1415	kustc0424	putative orf	ND	99.9389	26.913		16.5578	-2.30223	3.48297	-0.660998	0.508614	0.999787
1121	KSMBR1_1416	KSMBR1_1416	kustd1657	hypothetical iron sulfur protein	ND	4.3754	24.0165		2.23792	2.01301	1.54163	1.30577	0.191632	NA
1122	KSMBR1_1417	KSMBR1_1417	kustc0922	hypothetical protein	ND	1.13889	0		0.256185	-1.86251	4.08047	-0.456444	0.648071	NA
1123	KSMBR1_1419	KSMBR1_1419	kustd1661	hypothetical protein	ND	13.1117	14.5908		0.93944	-0.149554	2.10842	-0.070932	0.943452	NA
1124	KSMBR1_1420	KSMBR1_1420	kustd1662	hypothetical protein	ND	27.6621	40.8602		2.70419	0.205243	1.31939	0.155559	0.876381	NA
1125	KSMBR1_1421	KSMBR1_1421	kustd1663	hypothetical protein	ND	39.4269	44.6452		3.68214	-0.204494	1.01968	-0.200547	0.841052	NA
1126	KSMBR1_1422	KSMBR1_1422	kustd1664	hypothetical protein	ND	125.623	144.531		15.2685	-0.189323	0.550737	-0.343764	0.731024	0.999787
1127	KSMBR1_1423	KSMBR1_1423	kustd1665	hypothetical protein	ND	69.5178	38.6457		3.67857	-1.21045	1.0419	-1.16178	0.245325	NA
1128	KSMBR1_1424	KSMBR1_1424	kustd1666	hypothetical protein	ND	46.1212	94.1542		4.81213	0.704667	0.933577	0.754803	0.450367	0.999787
1129	KSMBR1_1425	rnk	kustd1667	similar to regulator of nucleoside diphosphate kinase	K	146.588	147.964		14.3761	-0.355468	0.560611	-0.634073	0.526033	0.999787
1130	KSMBR1_1426	KSMBR1_1426	kustd1669	hypothetical protein	K	65.539	92.6693		9.52869	0.091623	0.668803	0.136995	0.891034	0.999787
1131	KSMBR1_1427	gcvH_1	kustd1671	strongly similar to H-protein of the glycine cleavage system	ND	36.5421	63.1541		4.3587	0.458284	0.975038	0.470017	0.638343	NA
1132	KSMBR1_1428	gcvT	kustd1672	similar to T-protein of glycine cleavage system	E	121.932	208.88		40.7848	0.420065	0.365998	1.14772	0.251082	0.999787
1133	KSMBR1_1429	KSMBR1_1429	kustd1673	hypothetical protein	ND	33.8584	62.1063		3.70552	0.466934	1.09978	0.424569	0.671151	NA
1134	KSMBR1_1430	recJ	kustd1674	similar to exonuclease RecJ	L	102.675	150.049		49.5781	0.151352	0.328307	0.461008	0.644793	0.999787
1135	KSMBR1_1431	msbA_1_1	kustd1675	similar to ABC transporter MsbA	V	46.5336	70.3864		25.0715	0.226437	0.435607	0.519821	0.603188	0.999787
1136	KSMBR1_1432	rmlD	kustd1676	similar to dTDP-6-deoxy-L-lyxo-4-hexulose reductase (Rmld)	M	64.6307	57.3683		12.3776	-0.505549	0.607386	-0.832335	0.40522	0.999787
1137	KSMBR1_1433	KSMBR1_1433	kustd1677	Amidohydrolase	ND	54.6451	72.3962		26.8854	0.0484721	0.414152	0.117039	0.906829	0.999787
1138	KSMBR1_1434	KSMBR1_1434	kustd1678	hypothetical protein	ND	44.5832	36.3482		1.97107	-0.611058	1.40267	-0.43564	0.663098	NA
1139	KSMBR1_1435	fabG_2	kustd1679	similar to 3-oxoacyl carrier protein reductase	ND	60.4211	61.6831		10.2086	-0.292468	0.645379	-0.453172	0.650425	0.999787
1140	KSMBR1_1436	KSMBR1_1436	kustd1680	hypothetical protein	ND	11.049	13.3565		0.824761	-0.200938	2.14245	-0.093789	0.925277	NA
1141	KSMBR1_1437	KSMBR1_1437	kustd1681	hypothetical protein	ND	13.1713	31.0703		0.992392	0.757481	2.06114	0.367505	0.713242	NA
1142	KSMBR1_1438	KSMBR1_1438	kustd1682	hypothetical protein	T	68.2606	70.0037		9.83518	-0.328936	0.659687	-0.498624	0.618044	0.999787
1143	KSMBR1_1439	KSMBR1_1439	#N/A	hypothetical protein	ND	35.9599	37.3955		2.49061	-0.385462	1.27253	-0.302911	0.761958	NA
1144	KSMBR1_1440	cheC_1	kustd1683	similar to CheC like chemotaxis protein	ND	99.9038	119.411		16.1134	-0.140302	0.526444	-0.266509	0.789847	0.999787
1145	KSMBR1_1441	cheY_5	kustd1684	similar to CheY like response regulatory protein	T	71.0868	112.866		8.01205	0.252419	0.720017	0.350574	0.725908	0.999787
1146	KSMBR1_1442	cyt_C2	kustd1686	similar to cytochrome c (CII)	ND	114.503	112.27		12.8949	-0.405358	0.566	-0.716181	0.47388	0.999787
1147	KSMBR1_1443	kbl	kustd1687	strongly similar to 2-amino-3-ketobutyrate CoA ligase	ND	85.9578	105.73		25.9219	-0.0600436	0.450518	-0.133277	0.893974	0.999787
1148	KSMBR1_1444	tdh	kustd1688	strong similarity to L-threonine dehydrogenase	ND	115.154	151.018		31.3929	0.0069771	0.389053	0.0179336	0.985692	0.999787
1149	KSMBR1_1445	yggJ	kustd1689	similar to RNA methyltransferase YggJ	J	49.7175	64.8964		9.61156	-0.0120192	0.651834	-0.018439	0.985289	0.999787
1150	KSMBR1_1446	rnfB	kustd1690	similar to sodium dependent NADH:ubiquinone oxidoreductase RnfB	C	154.191	189.757		32.5746	-0.0689084	0.412747	-0.166951	0.867409	0.999787
1151	KSMBR1_1447	ilvB	kustd1691	strongly similar to acetohydroxy acid synthase IilvB	EH	164.437	184.885		67.414	-0.200734	0.291763	-0.688003	0.491451	0.999787
1152	KSMBR1_1448	spoVG	kustd1692	similar to unknown protein involved in septum location	ND	543.946	696.517		64.5769	-0.0354	0.301331	-0.117479	0.906481	0.999787
1153	KSMBR1_1449	ispE	kustd1693	similar to ispE 4-diphosphate cytidyl 2-C methyl D erythritol kinase	I	154.68	189.154		34.9824	-0.0917452	0.384056	-0.238885	0.811195	0.999787
1154	KSMBR1_1450	hemK_2	kustd1694	similar to protein relase factor 2 methylase (HemK)	ND	79.8435	139.991		14.6919	0.387838	0.563545	0.688211	0.49132	0.999787
1155	KSMBR1_1451	rf-2	kustd1696	strong similarity to protein chain release factor 2 (RF-2)	J	315.035	474.152		84.7655	0.212236	0.269883	0.7864	0.431633	0.999787
1156	KSMBR1_1452	glyA	kustd1697	strongly similar to serine hydroxymethyl transferase SHMT	ND	239.828	362.821		85.8199	0.228195	0.264275	0.863475	0.387876	0.999787
1157	KSMBR1_1453	gpdA	kustd1698	stong similarity to NAD(P)H glycerol 3 phosphate dehydrogenase GpdA	C	52.4243	99.6404		18.1442	0.531122	0.502117	1.05777	0.290162	0.999787
1158	KSMBR1_1454	KSMBR1_1454	kustd1699	hypothetical protein	ND	1781.93	2811.56		377.11	0.284009	0.200894	1.41373	0.157441	0.999787
1159	KSMBR1_1455	nrxA	kustd1700	nitrite oxidoreductase subunit A	ND	2885.73	4549.86		2887.16	0.283683	0.171177	1.65725	0.0974688	0.995565
1160	KSMBR1_1456	KSMBR1_1456	kustd1701	hypothetical protein	ND	1585.29	2727.76		468.162	0.407074	0.184883	2.2018	0.0276797	0.464449
1161	KSMBR1_1457	serD	kustd1702	Selenate reductase assembly chaperone protein	ND	1860.89	3445.03		472.099	0.514735	0.194733	2.64329	0.00821056	0.212915
1162	KSMBR1_1460	KSMBR1_1460	kustd1705	hypothetical protein	ND	454.265	934.681		83.5043	0.65888	0.288984	2.27999	0.0226085	0.416069
1163	KSMBR1_1461	uspA_1	kustd1706	similar to universal stress protein UspA	T	400.672	655.319		154.878	0.343398	0.233369	1.47148	0.141161	0.999787
1164	KSMBR1_1462	KSMBR1_1462	kustd1707	hypothetical protein	ND	461.545	709.92		75.0225	0.255855	0.284511	0.899281	0.368503	0.999787
1165	KSMBR1_1463	KSMBR1_1463	kustd1708	hypothetical (tetraheme) protein	ND	743.736	1221.56		332.086	0.345234	0.194846	1.77183	0.0764221	0.883426
1166	KSMBR1_1464	KSMBR1_1464	kustd1709	hypothetical (diheme) protein	ND	516.21	850.596		245.672	0.351608	0.216539	1.62376	0.104426	0.999787
1167	KSMBR1_1465	KSMBR1_1465	kustd1710	hypothetical (monoheme) protein	ND	588.998	914.878		130.805	0.274554	0.246451	1.11403	0.265266	0.999787
1168	KSMBR1_1466	KSMBR1_1466	kustd1711	hypothetical (diheme) protein	ND	720.665	1057.19		191.462	0.181039	0.211725	0.855066	0.392514	0.999787
1169	KSMBR1_1467	cydA	kustd1712	similar to subunit 1 of alternative cytochrome bd quinol oxidase (CydA)	ND	728.514	1141.01		442.248	0.273417	0.194351	1.40682	0.159481	0.999787
1170	KSMBR1_1468	KSMBR1_1468	kustd1713	hypothetical protein	ND	1328.32	2142.22		290.444	0.31628	0.195497	1.61783	0.1057	0.999787
1171	KSMBR1_1469	KSMBR1_1469	kustd1714	hypothetical protein	ND	81.3782	129.324		25.5002	0.312382	0.428361	0.729249	0.465849	0.999787
1172	KSMBR1_1470	KSMBR1_1470	kustd1716	hypothetical protein	ND	293.36	408.86		70.3619	0.116942	0.285035	0.410273	0.681606	0.999787
1173	KSMBR1_1471	KSMBR1_1471	kustd1717	hypothetical protein	ND	93.5927	117.54		6.02199	0.00506696	0.848304	0.00597304	0.995234	0.999787
1174	KSMBR1_1472	KSMBR1_1472	kustd1718	hypothetical protein	ND	13.1463	16.4308		2.37024	-0.144751	1.28137	-0.112966	0.910058	NA
1175	KSMBR1_1473	KSMBR1_1473	kustd1719	hypothetical protein	ND	6.94302	30.5024		1.54058	1.54578	1.80145	0.858077	0.39085	NA
1176	KSMBR1_1474	focA_3	kustd1720	similar to formate/nitrite transporter FocA	P	7.34206	11.6251		1.90451	0.316437	1.48754	0.212724	0.831542	NA
1177	KSMBR1_1475	focA_4	kustd1721	similar to formate/nitrite transporter FocA	ND	7.8016	11.902		2.04012	0.349319	1.40112	0.249314	0.803118	NA
1178	KSMBR1_1477	KSMBR1_1477	kustd1723	hypothetical protein	ND	7.10833	0		0.175022	-1.86251	4.08047	-0.456444	0.648071	NA
1179	KSMBR1_1478	KSMBR1_1478	kustd1724	hypothetical protein	ND	0	8.84578		0.243571	0.874547	3.89743	0.224391	0.822453	NA
1180	KSMBR1_1479	KSMBR1_1479	kustd1725	hypothetical protein	ND	1.62255	8.21352		0.857471	1.47031	2.35675	0.623873	0.532711	NA
1181	KSMBR1_1480	KSMBR1_1480	kustd1726	hypothetical protein	ND	9.74799	8.95557		3.91506	-0.476024	1.04235	-0.456683	0.647899	NA
1182	KSMBR1_1481	smc	kustd1727	similar to structural maintenance of chromosome (smc) seggregation ATPase protein	D	91.6873	135.764		93.3288	0.180619	0.274187	0.658743	0.510061	0.999787
1183	KSMBR1_1482	KSMBR1_1482	kustd1728	hypothetical protein	ND	8600.24	15612		486.885	0.480606	0.223351	2.1518	0.0314132	0.483669
1184	KSMBR1_1483	nrdG	kustd1729	similar to ribonucleoside triphosphate reductase activating protein NrdG	ND	189.306	253.369		37.0407	0.0372929	0.359704	0.103677	0.917426	0.999787
1185	KSMBR1_1484	nrdD	kustd1730	similar to oxygen sensitive ribonucleoside triphosphate reductase NrdD	F	291.962	413.894		195.374	0.125872	0.212792	0.591526	0.554168	0.999787
1186	KSMBR1_1485	KSMBR1_1485	kustd1731	hypothetical protein	K	147.965	151.825		16.3486	-0.349756	0.5127	-0.682184	0.495123	0.999787
1187	KSMBR1_1486	comEB	kustd1732	similar to dCMP deaminase	F	31.0344	29.4455		3.37064	-0.486619	1.13644	-0.428195	0.668509	NA
1188	KSMBR1_1487	thdF_1	kustd1733	similar to universal bacterial GTPase ThdF/TrmE	ND	14.3558	32.9591		7.33809	0.826644	0.761861	1.08503	0.277907	0.999787
1189	KSMBR1_1488	yidC	kustd1734	similar to inner membrane protein YidC	M	119.475	145.674		51.3321	-0.0721378	0.33625	-0.214536	0.830129	0.999787
1190	KSMBR1_1489	KSMBR1_1489	kustd1735	hypothetical protein	ND	44.7825	114.796		3.13896	0.868451	1.27873	0.679153	0.497041	NA
1191	KSMBR1_1490	KSMBR1_1490	kustd1736	hypothetical protein	L	91.1487	122.724		16.6065	0.0385341	0.529185	0.0728177	0.941951	0.999787
1192	KSMBR1_1491	KSMBR1_1491	kustd1737	hypothetical protein	O	57.2225	91.306		9.71475	0.268234	0.678503	0.395331	0.692598	0.999787
1193	KSMBR1_1492	KSMBR1_1492	kustd1739	hypothetical protein	ND	30.1005	52.5415		4.19441	0.359446	1.02431	0.350915	0.725652	NA
1194	KSMBR1_1493	KSMBR1_1493	kustd1740	hypothetical protein	L	21.1018	18.5938		1.44392	-0.543661	1.64828	-0.329837	0.741523	NA
1195	KSMBR1_1494	pepF_1	#N/A	similar to oligopeptidase PepF	ND	16.8796	31.7875		4.43944	0.480568	1.00335	0.478964	0.631964	0.999787
1196	KSMBR1_1496	pepF_3	kustd1741	similar to oligopeptidase PepF	E	24.934	36.8241		3.11996	0.0866124	1.13691	0.076182	0.939274	NA
1197	KSMBR1_1497	KSMBR1_1497	kusta0008	hypothetical protein	ND	513.998	451.915		107.526	-0.546383	0.253588	-2.15461	0.0311924	0.483669
1198	KSMBR1_1498	KSMBR1_1498	kusta0007	hypothetical protein	X	420.053	398.164		131.256	-0.438739	0.238932	-1.83625	0.0663201	0.811701
1199	KSMBR1_1499	KSMBR1_1499	kustd1745	hypothetical protein	ND	7.42928	27.2018		0.95977	1.44948	2.30153	0.62979	0.528832	NA
1200	KSMBR1_1500	cmo	kustd1746	similar to cofactor modifying protein	R	28.7499	42.4398		8.05019	0.240105	0.773084	0.310581	0.756119	0.999787
1201	KSMBR1_1501	waaE	kustd1747	similar to glucosyl-transferase	M	32.1476	35.3039		6.1436	-0.209292	0.832825	-0.251304	0.801579	0.999787
1202	KSMBR1_1502	KSMBR1_1502	#N/A	hypothetical protein	ND	137.284	179.334		21.8659	0.00488298	0.462156	0.0105657	0.99157	0.999787
1203	KSMBR1_1503	KSMBR1_1503	#N/A	hypothetical protein	ND	94.3416	87.7313		3.37695	-0.537386	1.0776	-0.49869	0.617998	NA
1204	KSMBR1_1504	gyrA_2	kustd1748	strongly similar to DNA gyrase subunit A, type II topoisomerase	ND	125.941	196.268		74.5509	0.278019	0.288775	0.962751	0.335672	0.999787
1205	KSMBR1_1505	gloB	kustd1749	similar to hydroxyacylglutathione hydrolase	R	101.414	125.645		17.0336	-0.0585615	0.513031	-0.114148	0.90912	0.999787
1206	KSMBR1_1506	ndk_1	kustd1750	similar to nucleoside diphosphate kinase 4	ND	111.2	170.096		37.7729	0.261705	0.394949	0.662631	0.507567	0.999787
1207	KSMBR1_1507	folC	kustd1751	similar to multifunctional folylpolyglutamate synthase/dihydrofolate synthase	H	68.118	47.8547		19.2264	-0.889158	0.478708	-1.85741	0.0632526	0.794664
1208	KSMBR1_1508	thdF_2	#N/A	similar to universal bacterial GTPase ThdF/TrmE	ND	31.8998	33.7068		9.97931	-0.275025	0.668484	-0.411416	0.680767	0.999787
1209	KSMBR1_1509	copA_1	kustd1752	similar to multimodular CopA (P-type ATPase)	P	28.271	32.6556		16.8644	-0.185035	0.508508	-0.363878	0.715949	0.999787
1210	KSMBR1_1510	arsB	kustd1753	similar to ArsB protein	P	51.0968	62.9349		17.378	-0.0321454	0.537318	-0.0598256	0.952295	0.999787
1211	KSMBR1_1511	oleB	kustd1755	similar to ATP-binding protein, ABC transporter	R	37.7011	48.0943		19.1745	0.00351589	0.482853	0.0072815	0.99419	0.999787
1212	KSMBR1_1512	KSMBR1_1512	kustd1756	hypothetical protein	ND	37.6809	43.2078		3.37884	-0.1193	1.07589	-0.110885	0.911707	NA
1213	KSMBR1_1513	ileS_1	kustd1757	strongly similar to isoleucine tRNA synthetase	ND	81.7232	124.482		65.5101	0.231102	0.30053	0.76898	0.441905	0.999787
1214	KSMBR1_1514	KSMBR1_1514	kustd1758	similar to hypothetical protein YggU	ND	79.8645	55.6922		4.73428	-0.853779	0.910783	-0.937412	0.348547	0.999787
1215	KSMBR1_1515	acyp2	kustd1759	similar to acylphosphatase, muscle type isozyme (acylphosphate phosphohydrolase).	C	126.39	200.991		10.2665	0.276325	0.652746	0.423328	0.672056	0.999787
1216	KSMBR1_1516	resC/ccsA_2	kustd1760	similar to cytochrome c biogenesis protein resC	ND	153.738	235.892		37.3854	0.226626	0.386269	0.586704	0.557402	0.999787
1217	KSMBR1_1517	resB	kustd1761	similar to ResB-like c-type cytochrome synthesis protein	ND	94.1191	157.477		53.374	0.369983	0.312596	1.18358	0.236577	0.999787
1218	KSMBR1_1518	motB_2_2	kustd1763	similar to flagellar motor protein MotB	N	458.812	632.543		83.3292	0.0974952	0.273781	0.356107	0.72176	0.999787
1219	KSMBR1_1519	hisIE	kustd1764	similar to bifunctional phosphoribosyl-AMP cyclohydrolase/ phosphoribosyl-ATP pyrophosphatase	E	64.6449	93.2246		6.87025	0.152113	0.762307	0.199543	0.841838	0.999787
1220	KSMBR1_1520	thiC_3	kustd1766	similar to thiamin phosphate synthase	H	73.887	62.945		10.5765	-0.574383	0.632041	-0.908775	0.363469	0.999787
1221	KSMBR1_1521	purB	kustd1767	Strongly similar to adenylosuccinate lyase	ND	60.4482	70.8263		21.9491	-0.140283	0.446266	-0.314347	0.753257	0.999787
1222	KSMBR1_1522	groEL_1	kustd1769	strongly similar to chaperonin GroEL	ND	689.105	903.701		293.012	0.0177684	0.198125	0.0896832	0.928539	0.999787
1223	KSMBR1_1523	cpn10	kustd1770	strongly similar to chaperonin-10	ND	497.96	586.717		35.8346	-0.11534	0.402905	-0.286271	0.774671	0.999787
1224	KSMBR1_1524	divK	kustd1771	similar to response regulator	ND	144.664	155.789		14.0245	-0.290273	0.573689	-0.505976	0.612873	0.999787
1225	KSMBR1_1525	hycC	kustd1773	similar to membrane-bound [NiFe]-hydrogenase-3, subunit C	CP	29.6509	49.8968		18.2081	0.382745	0.499217	0.766692	0.443265	0.999787
1226	KSMBR1_1526	KSMBR1_1526	kustd1774	hypothetical protein	ND	26.1776	38.2009		1.66155	0.207361	1.57914	0.131313	0.895528	NA
1227	KSMBR1_1527	hycD	kustd1775	similar to membrane-bound [NiFe]-hydrogenase-3, subunit D	ND	34.0589	54.7808		9.36633	0.2846	0.672909	0.422939	0.67234	0.999787
1228	KSMBR1_1528	hyfE	kustd1776	similar to membrane-bound [NiFe]-hydrogenase-4, subunit E	ND	27.4823	39.6527		5.06088	0.177372	0.896034	0.197952	0.843083	0.999787
1229	KSMBR1_1529	hyfF	kustd1777	strongly similar to membrane-bound [NiFe]-hydrogenase-4, subunit F	ND	28.6825	36.8293		11.0451	-0.0104298	0.609253	-0.017119	0.986342	0.999787
1230	KSMBR1_1530	hycE	kustd1778	similar to membrane-bound [NiFe]-hydrogenase-3, large subunit (chain E)	C	83.957	78.4063		30.1348	-0.445325	0.413131	-1.07793	0.281066	0.999787
1231	KSMBR1_1531	hycG	#N/A	strongly similar to membrane-bound [NiFe]-hydrogenase-3, small subunit (chain G)	ND	72.3992	93.3341		16.7035	-0.0036015	0.511969	-0.00703461	0.994387	0.999787
1232	KSMBR1_1532	ubiA	kustd1781	similar to p-hydroxybenzoate: octaprenyltransferase	H	45.4542	29.5541		7.79987	-0.924781	0.778392	-1.18807	0.234808	0.999787
1233	KSMBR1_1533	KSMBR1_1533	kustd1785	hypothetical protein	ND	105.204	152.261		10.9595	0.192437	0.640518	0.30044	0.763841	0.999787
1234	KSMBR1_1534	KSMBR1_1534	kustd1786	hypothetical protein	G	81.944	114.828		40.088	0.105875	0.361737	0.292684	0.769764	0.999787
1235	KSMBR1_1535	rfbD	kustd1787	similar to TDP-rhamnose synthetase, NAD(P)-binding	M	87.9558	64.0239		17.9193	-0.824854	0.530512	-1.55482	0.119988	0.999787
1236	KSMBR1_1536	KSMBR1_1536	kustd1788	hypothetical protein	ND	1285.72	1785.81		282.418	0.0986131	0.206663	0.477168	0.633243	0.999787
1237	KSMBR1_1537	dnaE_1	kustd1789	similar to DNA polymerase III, alpha subunit	L	47.1108	58.2865		20.5883	-0.0858801	0.462421	-0.185718	0.852666	0.999787
1238	KSMBR1_1538	dnaE_2	#N/A	similar to DNA polymerase III, alpha subunit	ND	55.9326	94.2914		6.49463	0.338983	0.867562	0.390731	0.695996	0.999787
1239	KSMBR1_1539	dnaE_3	#N/A	similar to DNA polymerase III, alpha subunit	ND	12.1034	0		0.175022	-1.86251	4.08047	-0.456444	0.648071	NA
1240	KSMBR1_1540	dnaE_4	#N/A	similar to DNA polymerase III, alpha subunit	ND	111.428	149.113		6.04816	0.0554981	0.817408	0.0678953	0.945869	0.999787
1241	KSMBR1_1541	dnaE_5	#N/A	similar to DNA polymerase III, alpha subunit	ND	67.9966	93.3264		6.33539	0.0814085	0.795892	0.102286	0.91853	0.999787
1242	KSMBR1_1542	glyQ_1	#N/A	strongly similar to glycine tRNA synthetase, alpha subunit	ND	31.2999	14.7983		1.27087	-1.67775	1.86855	-0.897889	0.369245	NA
1243	KSMBR1_1543	glyQ_2	#N/A	strongly similar to glycine tRNA synthetase, alpha subunit	ND	66.7795	76.3678		6.22469	-0.152696	0.816769	-0.186951	0.851699	0.999787
1244	KSMBR1_1544	KSMBR1_1544	kustd1792	hypothetical protein	ND	16.22	5.89916		0.552894	-1.29533	2.70966	-0.478043	0.63262	NA
1245	KSMBR1_1545	htpG_1	#N/A	strongly similar to chaperone Hsp90, heat shock protein C 62.5	ND	94.8817	67.4124		6.76812	-0.759233	0.8379	-0.906114	0.364876	0.999787
1246	KSMBR1_1546	htpG_2	#N/A	strongly similar to chaperone Hsp90, heat shock protein C 62.5	ND	42.3872	49.6745		3.08194	-0.0379404	1.13826	-0.033332	0.97341	NA
1247	KSMBR1_1547	htpG_3	#N/A	strongly similar to chaperone Hsp90, heat shock protein C 62.5	ND	66.4486	77.2838		2.913	-0.188728	1.15474	-0.163438	0.870174	NA
1248	KSMBR1_1548	xerC	#N/A	similar to site-specific tyrosine recombinase	ND	27.7319	31.1967		4.28573	-0.174253	0.967263	-0.180151	0.857034	NA
1249	KSMBR1_1549	pabB_1	#N/A	similar to p-aminobenzoate synthetase, component I	ND	17.1861	30.8524		2.22924	0.527091	1.35361	0.389396	0.696983	NA
1250	KSMBR1_1550	pabB_2	#N/A	similar to p-aminobenzoate synthetase, component I	ND	127.905	176.907		10.5705	0.0925517	0.640546	0.144489	0.885115	0.999787
1251	KSMBR1_1551	pabB_3	kustd1799	similar to p-aminobenzoate synthetase, component I	ND	13.7452	36.5433		0.771425	1.11626	2.26245	0.493385	0.621741	NA
1252	KSMBR1_1553	ilvE_4	kustd1800	similar to branched-chain amino-acid aminotransferase	ND	20.2565	13.2398		0.642033	-0.946579	2.451	-0.386201	0.699348	NA
1253	KSMBR1_1554	KSMBR1_1554	kustd1802	hypothetical protein	ND	3619.15	5314.85		397.368	0.175352	0.194708	0.90059	0.367806	0.999787
1254	KSMBR1_1555	KSMBR1_1555	kustd1803	hypothetical protein	T	74.2444	108.347		9.42587	0.117073	0.721049	0.162364	0.871019	0.999787
1255	KSMBR1_1556	pflA	kustd1804	similar to pyruvate formate lyase activating enzyme 1	O	35.4463	44.3523		9.22975	0.0125317	0.707141	0.0177217	0.985861	0.999787
1256	KSMBR1_1565	KSMBR1_1565	#N/A	hypothetical protein	NUW	83.7279	143.657		16.276	0.38658	0.516739	0.748115	0.454391	0.999787
1257	KSMBR1_1566	KSMBR1_1566	#N/A	hypothetical protein	NUW	0	22.1759		1.0479	3.0357	2.15295	1.41002	0.158534	NA
1258	KSMBR1_1567	KSMBR1_1567	kustd1812	hypothetical protein	ND	104.56	130.842		10.7727	-0.0209405	0.640702	-0.0326836	0.973927	0.999787
1259	KSMBR1_1569	KSMBR1_1569	kustd1814	hypothetical protein	ND	26.1503	59.1908		6.35936	0.769569	0.83175	0.92524	0.354841	0.999787
1260	KSMBR1_1570	KSMBR1_1570	kustc0922	hypothetical protein	ND	3.99131	2.76646		1.34132	-1.06998	2.10548	-0.508186	0.611323	NA
1261	KSMBR1_1571	KSMBR1_1571	kustd1816	hypothetical protein	ND	12.3334	13.7403		1.12147	-0.257223	1.83667	-0.140049	0.888622	NA
1262	KSMBR1_1572	KSMBR1_1572	kustd1817	hypothetical protein	ND	38.6814	38.4616		4.81615	-0.411953	0.910581	-0.452407	0.650976	0.999787
1263	KSMBR1_1573	nadD	kustd1818	similar to nicotinic acid mononucleotide adenylyltransferase, NAD(P) requiring	H	9.33913	5.38929		1.10107	-0.997445	1.97049	-0.506191	0.612722	NA
1264	KSMBR1_1574	KSMBR1_1574	kustd1819	hypothetical protein	S	36.8556	46.1727		11.4013	-0.0328549	0.612733	-0.0536203	0.957238	0.999787
1265	KSMBR1_1575	KSMBR1_1575	kustd1820	hypothetical protein	ND	2.77627	9.95009		1.61612	1.46582	1.69191	0.866373	0.386286	NA
1266	KSMBR1_1576	KSMBR1_1576	kustd1820	Hypothetical Protein	ND	19.8951	6.96619		2.58926	-1.77582	1.32562	-1.33962	0.180368	NA
1267	KSMBR1_1577	KSMBR1_1577	kustd1822	Major Facilitator Superfamily protein	ND	9.34511	12.7996		3.16721	0.0863462	1.11258	0.0776093	0.938139	NA
1268	KSMBR1_1578	KSMBR1_1578	kustd1823	hypothetical protein	ND	25.2173	42.4113		4.85982	0.352513	0.95774	0.368067	0.712823	0.999787
1269	KSMBR1_1579	mexE	kustd1825	strongly similar to RND multidrug efflux membrane fusion protein MexE precursor	MV	150.773	178.473		45.3867	-0.113919	0.360528	-0.315979	0.752019	0.999787
1270	KSMBR1_1580	mexF	kustd1826	strongly similar to RND multidrug efflux transporter MexF	V	173.085	134.575		121.386	-0.737809	0.239716	-3.07784	0.00208505	0.0679725
1271	KSMBR1_1581	nuoF_1_2	kustd1827	similar to NADH dehydrogenase I chain F (1st module)	ND	691.29	700.712		303.184	-0.353673	0.201142	-1.75833	0.0786921	0.886525
1272	KSMBR1_1582	KSMBR1_1582	kusta0094	putative transposase	ND	19.3428	25.4092		6.19628	0.0494051	0.804516	0.0614097	0.951033	0.999787
1273	KSMBR1_1583	KSMBR1_1583	kustd1829	hypothetical protein	ND	8.29305	11.2471		0.35775	-0.720818	3.41502	-0.211073	0.83283	NA
1274	KSMBR1_1584	KSMBR1_1584	kustd1830	hypothetical protein	ND	12.3778	13.3376		11.9078	-0.274537	0.590038	-0.465287	0.641726	0.999787
1275	KSMBR1_1585	KSMBR1_1585	kustd1831	hypothetical protein	ND	21.9694	30.5084		4.60161	0.119583	0.94913	0.125992	0.899738	0.999787
1276	KSMBR1_1587	KSMBR1_1587	kustd1833	similar to ABC-type transport system (ATPase component)	V	42.7847	71.1136		10.8688	0.322069	0.662221	0.486347	0.626721	0.999787
1277	KSMBR1_1588	KSMBR1_1588	kustd1834	hypothetical protein	ND	48.1417	51.5344		14.7241	-0.25384	0.604016	-0.420254	0.6743	0.999787
1278	KSMBR1_1589	KSMBR1_1589	kustd1835	hypothetical protein	ND	75.4224	167.723		22.477	0.792575	0.467055	1.69696	0.0897034	0.956557
1279	KSMBR1_1590	ppa	kustd1836	strongly similar to vacuolar-type H(+)-translocating inorganic pyrophosphatase	H	435.291	730.833		314.413	0.371157	0.189829	1.95522	0.0505565	0.678647
1280	KSMBR1_1591	KSMBR1_1591	kustd1838	hypothetical protein	ND	59.3705	150.728		5.58012	0.914641	0.894626	1.02237	0.306605	0.999787
1281	KSMBR1_1592	KSMBR1_1592	kustd1839	hypothetical protein	J	161.523	234.401		12.5132	0.193644	0.588987	0.328774	0.742326	0.999787
1282	KSMBR1_1593	rpsU	kustd1840	similar to ribosomal protein S21	J	398.773	464.077		24.6888	-0.156398	0.424649	-0.368301	0.712649	0.999787
1283	KSMBR1_1594	trpD	kustd1841	strongly similar to anthranilate phosphoribosyltransferase component II	ND	37.0547	48.43		10.0565	0.0718619	0.68211	0.105352	0.916096	0.999787
1284	KSMBR1_1595	speA	kustd1842	similar to pyruvoyl-dependent arginine decarboxylase	E	190.694	253.126		27.4493	0.0222429	0.409923	0.0542611	0.956727	0.999787
1285	KSMBR1_1596	argJ	kustd1843	strongly similar to arginine biosynthesis bifunctional protein	ND	146.343	217.618		50.8818	0.19561	0.321812	0.607837	0.543295	0.999787
1286	KSMBR1_1597	KSMBR1_1597	kustd1845	hypothetical protein	J	31.1364	35.6588		10.2936	-0.175944	0.655087	-0.268581	0.788252	0.999787
1287	KSMBR1_1598	entB	kustd1846	strongly similar to isochorismatase (2,3 dihydro-2,3-dihydroxybenzoate synthase)	ND	17.4724	43.9647		3.77021	0.869956	1.08306	0.803239	0.421836	NA
1288	KSMBR1_1599	nha	kustd1847	strongly similar to Na+/H+ antiporter (CPA1 family)	ND	26.8525	30.917		7.58261	-0.183448	0.76366	-0.240222	0.810158	0.999787
1289	KSMBR1_1600	KSMBR1_1600	kustd1848	strongly similar DNA polymerase epsilon subunit (3'-5' exonuclease)	ND	49.0323	79.3459		8.89939	0.307222	0.708613	0.433554	0.664612	0.999787
1290	KSMBR1_1601	KSMBR1_1601	kustd1849	hypothetical protein	ND	47.2865	32.7642		2.88617	-1.0437	1.29431	-0.806375	0.420027	NA
1291	KSMBR1_1602	KSMBR1_1602	kustd1850	hypothetical protein	ND	24.4418	15.2		2.16642	-0.991847	1.34046	-0.739932	0.459341	NA
1292	KSMBR1_1603	KSMBR1_1603	kustd1851	hypothetical protein	ND	38.5586	44.4636		7.71943	-0.159926	0.742134	-0.215495	0.829381	0.999787
1293	KSMBR1_1604	KSMBR1_1604	kustd1854	hypothetical protein	ND	6.82706	9.43557		2.13418	0.0733117	1.33305	0.0549955	0.956142	NA
1294	KSMBR1_1605	KSMBR1_1605	kustd1855	similar to two component sensor histidine kinase	T	6.2235	11.8128		3.16118	0.473967	1.13742	0.416704	0.676895	NA
1295	KSMBR1_1606	KSMBR1_1606	kustd1856	strongly similar to sigma 54 response regulatory protein	ND	16.5486	12.5243		4.63725	-0.734069	0.94646	-0.775595	0.437988	0.999787
1296	KSMBR1_1607	KSMBR1_1607	kustd1857	hypothetical protein	H	50.5697	57.4899		4.98338	-0.128145	0.909194	-0.140944	0.887914	0.999787
1297	KSMBR1_1608	KSMBR1_1608	kustd1858	CAAX amino terminal protease self- immunity	ND	24.5725	35.7336		5.6267	0.213514	0.85569	0.249522	0.802957	0.999787
1298	KSMBR1_1609	tyrS	kustd1859	strongly similar to tyrosyl-tRNA ligase	ND	64.8105	58.5899		17.5241	-0.484491	0.497573	-0.973709	0.330201	0.999787
1299	KSMBR1_1610	KSMBR1_1610	kustd1860	hypothetical protein	ND	47.3867	41.6386		3.7275	-0.569931	1.01934	-0.559119	0.576081	NA
1300	KSMBR1_1611	KSMBR1_1611	kustd1861	hypothetical protein	S	44.761	24.3707		2.07825	-1.17073	1.40757	-0.83174	0.405556	NA
1301	KSMBR1_1612	KSMBR1_1612	kustd1862	hypothetical protein	ND	21.6984	32.3609		3.27001	0.254365	1.25257	0.203075	0.839076	NA
1302	KSMBR1_1613	KSMBR1_1613	kustd1863	hypothetical protein	ND	22.2204	19.2768		7.26618	-0.506576	0.77127	-0.656808	0.511304	0.999787
1303	KSMBR1_1614	KSMBR1_1614	kustd1864	hypothetical protein	ND	40.0435	62.3485		2.66266	0.263722	1.36155	0.193693	0.846416	NA
1304	KSMBR1_1615	KSMBR1_1615	kustd1865	hypothetical protein	ND	92.1825	133.985		10.3695	0.151894	0.633414	0.239801	0.810484	0.999787
1305	KSMBR1_1616	KSMBR1_1616	kustd1866	hypothetical protein	ND	49.7672	61.1312		5.50834	-0.0665207	0.887577	-0.0749464	0.940257	0.999787
1306	KSMBR1_1617	KSMBR1_1617	kustd1867	similar to TonB-dependent receptor protein	H	31.5281	53.7796		20.911	0.389257	0.475736	0.818219	0.413232	0.999787
1307	KSMBR1_1618	KSMBR1_1618	kustd1869	hypothetical protein	ET	10.7712	19.9989		3.12205	0.472078	1.13085	0.417455	0.676346	NA
1308	KSMBR1_1619	KSMBR1_1619	kustd1870	ABC transporter substrate binding protein	ND	26.2508	9.38364		4.38016	-1.80741	0.995565	-1.81546	0.0694533	0.842275
1309	KSMBR1_1620	cmk	kustd1871	strongly similar to cytidylate kinase	ND	224.389	253.275		36.9456	-0.18679	0.381016	-0.490242	0.623963	0.999787
1310	KSMBR1_1621	rpsA	kustd1872	strongly similar to 30S ribosomal protein S1	ND	334.182	455.976		157.695	0.0822976	0.230424	0.357156	0.720975	0.999787
1311	KSMBR1_1622	sigA	kustd1873	similar to DNA-directed RNA polymerase sigma subunit	K	170.7	181.609		31.4212	-0.271034	0.396905	-0.682868	0.49469	0.999787
1312	KSMBR1_1623	apt	kustd1874	strongly similar to adenine phosphoribosyltransferase	ND	126.397	181.872		18.0504	0.167704	0.4936	0.339757	0.73404	0.999787
1313	KSMBR1_1624	KSMBR1_1624	kustd1875	hypothetical protein	ND	49.5928	17.2183		1.30911	-1.82715	1.77552	-1.02908	0.303441	NA
1314	KSMBR1_1625	trpE	kustd1876	strongly similar to anthranilate synthase component I	ND	96.5555	131.598		38.5675	0.0701716	0.359115	0.195402	0.845079	0.999787
1315	KSMBR1_1626	KSMBR1_1626	kustd1877	hypothetical protein	ND	261.488	536.65		86.8285	0.659653	0.275474	2.39461	0.016638	0.357388
1316	KSMBR1_1628	KSMBR1_1628	kustd1878	putative outer membrane protein (OMP)	ND	12626.8	17235.9		5675.21	0.0733354	0.151646	0.483596	0.628673	0.999787
1317	KSMBR1_1629	KSMBR1_1629	kustd1883	SPFH domain / Band 7 family protein	ND	288.292	398.35		92.4262	0.0845165	0.259332	0.325901	0.7445	0.999787
1318	KSMBR1_1630	KSMBR1_1630	kustd1884	SPFH domain / Band 7 family protein	ND	262.498	424.552		95.522	0.324167	0.259443	1.24947	0.211493	0.999787
1319	KSMBR1_1631	KSMBR1_1631	kustd1886	hypothetical protein	O	92.4403	156.394		22.0768	0.387733	0.464619	0.83452	0.403988	0.999787
1320	KSMBR1_1632	KSMBR1_1632	kustd1887	hypothetical protein	ND	35.849	79.1718		13.6378	0.768558	0.578222	1.32917	0.183791	0.999787
1321	KSMBR1_1633	serA	kustd1888	similar to D-3-phosphoglycerate dehydrogenase (PGDH)	HR	139.833	187.179		58.8534	0.0552717	0.307546	0.179719	0.857373	0.999787
1322	KSMBR1_1634	KSMBR1_1634	kustd1889	ABC-2 family transporter protein	ND	8.16306	6.40872		1.37224	-0.722495	1.68787	-0.428051	0.668614	NA
1323	KSMBR1_1635	parB	kustd1890	strongly similar to chromosome partitioning protein	ND	18.0118	39.2383		5.47526	0.766462	0.879347	0.871627	0.383412	0.999787
1324	KSMBR1_1636	pyrG	kustd1891	strongly similar to CTP synthase (UTP-ammonia ligase)	ND	62.6838	90.4629		27.7221	0.16858	0.41961	0.401753	0.687866	0.999787
1325	KSMBR1_1637	kdsB_1	kustd1892	strongly similar to 3-deoxy-manno-octulosonate cytidylyltransferase	ND	62.6547	52.6328		10.2748	-0.580544	0.633183	-0.916866	0.359213	0.999787
1326	KSMBR1_1638	KSMBR1_1638	kustd1893	hypothetical protein	R	54.5115	76.4637		27.7885	0.0884572	0.413735	0.213802	0.830702	0.999787
1327	KSMBR1_1639	rodA	kustd1894	similar to rod shape-determining protein	D	30.9641	57.1167		10.7607	0.505554	0.65259	0.774689	0.438523	0.999787
1328	KSMBR1_1640	pbpA	kustd1895	similar to penicillin-binding protein 2	DM	32.0627	39.6325		15.8016	-0.093825	0.547218	-0.171458	0.863864	0.999787
1329	KSMBR1_1641	mreD	kustd1896	similar to rod shape-determining protein	ND	29.8541	22.5319		3.0769	-0.678913	1.17611	-0.577251	0.56377	NA
1330	KSMBR1_1642	mreC	kustd1897	similar to rod shape-determining protein	D	33.2243	45.1568		6.292	0.0553116	0.814466	0.0679114	0.945856	0.999787
1331	KSMBR1_1643	mreB	kustd1898	strongly similar to cell shape-determining protein	ND	111.325	144.906		30.939	0.0450417	0.424894	0.106007	0.915577	0.999787
1332	KSMBR1_1644	cutE	kustd1899	similar to apolipoprotein N-acyltransferase	M	17.7554	15.3141		6.25353	-0.656177	0.813631	-0.806479	0.419967	0.999787
1333	KSMBR1_1645	moeA_1	kustd1900	similar to molybdenum cofactor biosynthesis protein	H	131.648	182.411		43.169	0.11216	0.343896	0.326144	0.744316	0.999787
1334	KSMBR1_1646	KSMBR1_1646	kustd1901	hypothetical protein	ND	31.8703	44.9031		4.51743	0.101968	0.97456	0.10463	0.916669	0.999787
1335	KSMBR1_1662	KSMBR1_1662	kustc0493	similar to E. coli insertion element IS186	ND	2.95311	1.65039		0.613935	-1.61052	2.65023	-0.60769	0.543393	NA
1336	KSMBR1_1671	KSMBR1_1671	kustd1903	hypothetical protein	T	49.7609	38.8648		16.1759	-0.796916	0.531903	-1.49824	0.134072	0.999787
1337	KSMBR1_1672	yhjA	kustd1904	strongly similar to cytochrome c peroxidase	ND	87.7103	85.5378		21.2163	-0.421195	0.461806	-0.912062	0.361736	0.999787
1338	KSMBR1_1673	rbn	kustd1905	Ribonuclease BN	ND	47.6923	33.0122		7.34506	-0.842647	0.769625	-1.09488	0.273569	0.999787
1339	KSMBR1_1674	KSMBR1_1674	kustd1906	similar to NADH oxidase	C	88.3106	108.646		43.4193	-0.0893069	0.34325	-0.260181	0.794724	0.999787
1340	KSMBR1_1675	KSMBR1_1675	kustd1907	hypothetical protein	H	109.501	119.224		29.576	-0.25367	0.407503	-0.622498	0.533614	0.999787
1341	KSMBR1_1676	KSMBR1_1676	#N/A	hypothetical protein	ND	95.3457	121.99		117.444	-0.0106616	0.248976	-0.0428219	0.965844	0.999787
1342	KSMBR1_1678	KSMBR1_1678	kustd1913	hypothetical protein	ND	0	3.49546		0.155401	0.261161	4.05768	0.0643622	0.948682	NA
1343	KSMBR1_1679	KSMBR1_1679	kustd1916	hypothetical protein	ND	25.0371	7.62719		3.18504	-1.89399	1.2083	-1.56749	0.117001	NA
1344	KSMBR1_1681	KSMBR1_1681	kustd1920	Sodium/glutamate symporter	ND	19.5149	0		0.600811	-3.21082	2.76429	-1.16154	0.245424	NA
1345	KSMBR1_1682	oprM_1	kustd1921	similar to multicomponent efflux pump (outer membrane subunit, RND family of ABC transporters)	M	60.3576	66.5952		21.6865	-0.262119	0.462416	-0.566847	0.570818	0.999787
1346	KSMBR1_1683	acrB	kustd1922	similar to multicomponent efflux pump (cytoplasmic membrane subunit, RND type ABC transporters)	V	212.096	196.614		147.679	-0.493277	0.251547	-1.96098	0.0498819	0.677562
1347	KSMBR1_1684	nolF	kustd1923	similar to multicomponent efflux pump (periplasmic accessory protein subunit, RND type ABC transporters)	MV	437.929	516.269		126.958	-0.135972	0.245145	-0.554659	0.579128	0.999787
1348	KSMBR1_1685	pplase	kustd1926	similar to FKBP-type peptidyl-prolyl cis-trans isomerase	O	15.1924	71.8873		3.98212	1.82761	1.13869	1.60501	0.108492	NA
1349	KSMBR1_1686	KSMBR1_1686	#N/A	hypothetical protein	ND	52.8977	67.347		5.44309	-0.0785931	0.869721	-0.0903659	0.927996	0.999787
1350	KSMBR1_1687	xdhC	kustd1928	similar to XDHC/COXF-like molybdopterin cofactor insertase	O	15.313	20.4214		4.53891	-0.00767201	0.960744	-0.00798549	0.993629	0.999787
1351	KSMBR1_1688	bphG	kustd1929	similar to NADH oxidase	I	25.5577	23.0461		7.10368	-0.573219	0.795777	-0.720326	0.471324	0.999787
1352	KSMBR1_1689	KSMBR1_1689	kustd1930	similar to dTDP-glucose 4,6-dehydratase	M	52.9851	71.6651		13.3609	0.103916	0.601661	0.172716	0.862875	0.999787
1353	KSMBR1_1690	KSMBR1_1690	kustd1932	similar to NAD(P)H dependent FMN reductase	C	58.0841	89.62		9.5518	0.244399	0.657613	0.371645	0.710157	0.999787
1354	KSMBR1_1691	manB	kustd1933	strongly similar to phosphomannomutase	ND	64.6045	101.699		28.2825	0.313625	0.422473	0.742354	0.457873	0.999787
1355	KSMBR1_1692	KSMBR1_1692	kustd1934	hypothetical protein	R	84.5868	106.472		18.7122	-0.0656885	0.492871	-0.133277	0.893974	0.999787
1356	KSMBR1_1693	nusG_1	kustd1935	similar to transcription antitermination protein NusG	K	102.658	74.5017		10.6903	-0.824363	0.63603	-1.29611	0.194939	0.999787
1357	KSMBR1_1694	KSMBR1_1694	kustd1936	hypothetical protein	K	82.9557	74.3276		10.5308	-0.569242	0.627093	-0.907747	0.364012	0.999787
1358	KSMBR1_1695	KSMBR1_1695	kustd1937	hypothetical protein	S	26.5719	33.9014		4.94411	-0.056839	0.898067	-0.0632903	0.949535	0.999787
1359	KSMBR1_1696	KSMBR1_1696	kustd1939	hypothetical protein	ND	99.1747	134.442		63.7994	0.0552013	0.291947	0.18908	0.85003	0.999787
1360	KSMBR1_1697	KSMBR1_1697	kustd1941	hypothetical protein	ND	60.9639	112.224		5.74538	0.548696	0.863486	0.635443	0.525139	0.999787
1361	KSMBR1_1698	grpE_1	kustd1942	similar to molecular chaperone GrpE	ND	86.5976	115.603		21.5389	0.0381651	0.454855	0.0839061	0.933131	0.999787
1362	KSMBR1_1699	dnaK_1	kustd1943	strongly similar to molecular chaperone DnaK	ND	132.719	196.614		65.6059	0.199102	0.29502	0.674875	0.499755	0.999787
1363	KSMBR1_1700	KSMBR1_1700	kustd1944	hypothetical protein	ND	433.96	513.948		33.9524	-0.0986027	0.386857	-0.254882	0.798814	0.999787
1364	KSMBR1_1701	cstA	kustd1945	similar to carbon starvation proteinCstA	T	26.0115	48.5348		14.4863	0.474444	0.60803	0.780297	0.435216	0.999787
1365	KSMBR1_1702	KSMBR1_1702	kustd1946	hypothetical protein	ND	9.93884	3.04034		0.311609	-0.98849	3.57185	-0.276744	0.781977	NA
1366	KSMBR1_1703	KSMBR1_1703	kustd1947	hypothetical protein	ND	11.9422	46.9462		1.72249	1.5418	1.64582	0.936796	0.348864	NA
1367	KSMBR1_1706	KSMBR1_1706	kustd1951	hypothetical protein	ND	8.6191	10.9674		1.54548	-0.117092	1.60494	-0.072957	0.94184	NA
1368	KSMBR1_1708	KSMBR1_1708	kustd1955	hypothetical protein	ND	8.66109	16.572		1.49312	0.496819	1.6462	0.301798	0.762806	NA
1369	KSMBR1_1709	KSMBR1_1709	kustd1956	hypothetical protein	ND	17.5484	18.3694		2.31868	-0.309076	1.32669	-0.232968	0.815786	NA
1370	KSMBR1_1710	KSMBR1_1710	kustd1957	hypothetical protein	ND	7.76245	33.3382		1.84417	1.6901	1.6091	1.05034	0.29356	NA
1371	KSMBR1_1711	moaA/nirJ/pqqE_2	kustd1958	similar to moaA/nirJ/pqqE cofactor biosynthesis protein	R	171.183	225.66		55.4928	0.0350278	0.320623	0.109249	0.913005	0.999787
1372	KSMBR1_1712	yxaL_2	kustd1959	similar to beta-propeller protein YxaL	M	84.8373	110.411		25.5258	0.015421	0.424422	0.0363342	0.971016	0.999787
1373	KSMBR1_1713	KSMBR1_1713	kustd1961	LysM domain/BON superfamily protein	ND	158.46	219.592		36.1211	0.140146	0.394276	0.355451	0.722252	0.999787
1374	KSMBR1_1714	KSMBR1_1714	kustd1962	hypothetical protein	U	287.311	426.074		280.624	0.195265	0.199049	0.980988	0.326599	0.999787
1375	KSMBR1_1715	KSMBR1_1715	kustd1963	hypothetical protein	U	379.592	605.825		44.594	0.291694	0.349673	0.834191	0.404174	0.999787
1376	KSMBR1_1716	tgt	kustd1964	strongly similar to tRNA-guanine transglycosylase	ND	108.383	116.861		28.8	-0.259803	0.417843	-0.621772	0.534092	0.999787
1377	KSMBR1_1717	lytB	kustd1965	Amidase enhancer precursor	ND	109.151	167.294		37.1181	0.248935	0.37633	0.66148	0.508305	0.999787
1378	KSMBR1_1718	KSMBR1_1718	kustd1966	hypothetical protein	ND	104.519	120.47		16.427	-0.165788	0.517556	-0.320328	0.74872	0.999787
1379	KSMBR1_1719	ruvB_1	kustd1967	strongly similar to RuvB ATPase	ND	123.429	171.538		35.6683	0.0954052	0.370212	0.257704	0.796636	0.999787
1380	KSMBR1_1720	ruvA	kustd1968	strongly similar to DNA helicase RuvA	C	188.585	209.774		27.1318	-0.223037	0.408798	-0.545592	0.585346	0.999787
1381	KSMBR1_1721	KSMBR1_1721	kustd1969	similar to O-linked GlcNAc transferase	ND	247.435	379.997		80.9342	0.247247	0.269239	0.918318	0.358452	0.999787
1382	KSMBR1_1722	KSMBR1_1722	kustd1971	hypothetical protein	ND	0	9.53592		0.669673	2.44762	2.61032	0.937671	0.348413	NA
1383	KSMBR1_1723	shst1/shst2_2	kustd1972	similar to high affinity sulfate transporter (plant)	P	84.5511	197.055		60.6744	0.852359	0.309317	2.75561	0.00585821	0.161065
1384	KSMBR1_1724	KSMBR1_1724	kustd1973	hypothetical protein	ND	9.22449	30.4031		4.01149	1.25957	1.10047	1.14457	0.252389	NA
1385	KSMBR1_1725	KSMBR1_1725	kustd1974	hypothetical protein	ND	7.83502	25.7656		1.79164	1.4875	1.61888	0.918846	0.358176	NA
1386	KSMBR1_1726	phoR	kustd1975	similar to two component histidine kinase phoR	G	15.3238	8.67483		5.1368	-1.13924	0.931956	-1.22242	0.22155	0.999787
1387	KSMBR1_1727	phoB_2	kustd1976	strongly similar to response regulator protein phoB	ND	28.171	23.7236		4.36953	-0.630683	0.939671	-0.671174	0.50211	NA
1388	KSMBR1_1728	KSMBR1_1728	kustd1977	hypothetical protein	ND	8.8044	31.1084		2.53285	1.45411	1.38005	1.05366	0.292037	NA
1389	KSMBR1_1729	KSMBR1_1729	kustd1979	hypothetical protein	ND	74.8638	65.9388		7.34514	-0.501376	0.766926	-0.653747	0.513275	0.999787
1390	KSMBR1_1730	KSMBR1_1730	kustd1980	hypothetical protein	H	25.6262	46.0891		6.13904	0.467289	0.831516	0.561972	0.574135	0.999787
1391	KSMBR1_1731	obg	kustd1981	strongly similar to Obg GTP-binding protein	DL	53.7165	64.742		13.6337	-0.0728987	0.574335	-0.126927	0.898998	0.999787
1392	KSMBR1_1732	KSMBR1_1732	kustd1982	hypothetical protein	ND	78.5428	94.6689		12.2076	-0.13169	0.587945	-0.223984	0.82277	0.999787
1393	KSMBR1_1733	KSMBR1_1733	kustd1983	hypothetical protein	O	25.547	32.65		3.91873	0.0892629	1.04543	0.0853837	0.931956	NA
1394	KSMBR1_1734	KSMBR1_1734	#N/A	hypothetical protein	ND	6.38918	15.1992		0.716001	0.908456	2.33043	0.389824	0.696667	NA
1395	KSMBR1_1735	KSMBR1_1735	kustc0493	similar to E. coli insertion element IS186	ND	5.90621	3.30078		1.22787	-1.47842	2.04763	-0.722017	0.470284	NA
1396	KSMBR1_1736	KSMBR1_1736	kustd1984	hypothetical protein	ND	15.7905	39.5138		5.52861	0.886095	0.897243	0.987576	0.32336	0.999787
1397	KSMBR1_1737	aspC_1	kustd1986	similar to aspartate aminotransferase	E	46.027	57.9767		15.5044	-0.0457611	0.523556	-0.0874044	0.93035	0.999787
1398	KSMBR1_1738	KSMBR1_1738	kustd1987	hypothetical protein	ND	197.997	329.976		97.8238	0.353795	0.258533	1.36847	0.171164	0.999787
1399	KSMBR1_1739	KSMBR1_1739	kustd1988	hypothetical protein	ND	141.463	218.292		64.6712	0.253398	0.299499	0.846074	0.397511	0.999787
1400	KSMBR1_1740	KSMBR1_1740	kustd1990	hypothetical protein	ND	19.7038	49.0633		4.77053	0.884267	1.0223	0.86498	0.38705	0.999787
1401	KSMBR1_1741	ydgH	kustd1991	Putative membrane protein YdgH	ND	36.0147	43.3328		25.053	-0.0979073	0.424643	-0.230564	0.817654	0.999787
1402	KSMBR1_1742	KSMBR1_1742	kustd1995	hypothetical protein	ND	30.4386	33.0071		5.99743	-0.349779	0.847141	-0.412894	0.679685	0.999787
1403	KSMBR1_1743	KSMBR1_1743	kustd1996	hypothetical protein	ND	25.9348	26.7177		2.27227	-0.214469	1.38749	-0.154573	0.877158	NA
1404	KSMBR1_1744	KSMBR1_1744	kustd1997	similar to ceramide glucosyltransferase	N	71.421	102.908		22.3996	0.132084	0.447275	0.295307	0.767759	0.999787
1405	KSMBR1_1745	KSMBR1_1745	kustd1998	hypothetical protein	R	231.582	299.263		86.8	-0.013502	0.271897	-0.0496584	0.960395	0.999787
1406	KSMBR1_1746	KSMBR1_1746	#N/A	hypothetical protein	ND	0	15.5729		0.182728	0.261161	4.05768	0.0643622	0.948682	NA
1407	KSMBR1_1747	KSMBR1_1747	kustd2000	hypothetical protein	ND	11.5518	7.40129		1.0199	-0.874976	1.92513	-0.454502	0.649467	NA
1408	KSMBR1_1748	KSMBR1_1748	kustd2002	hypothetical protein	ND	36.9561	38.0533		3.8807	-0.396233	1.03233	-0.383825	0.701108	NA
1409	KSMBR1_1749	KSMBR1_1749	kustd2003	hypothetical protein	ND	30.1127	48.3117		9.92596	0.289349	0.647957	0.446555	0.655196	0.999787
1410	KSMBR1_1750	KSMBR1_1750	kustd2005	hypothetical protein	F	91.1491	121.699		35.7708	0.0403579	0.364337	0.110771	0.911798	0.999787
1411	KSMBR1_1751	KSMBR1_1751	kustd2006	hypothetical protein	ND	610.904	959.843		150.316	0.268464	0.230984	1.16226	0.245129	0.999787
1412	KSMBR1_1752	KSMBR1_1752	kustd2007	hypothetical protein	ND	60.1991	96.4097		8.52167	0.336008	0.728033	0.461528	0.64442	0.999787
1413	KSMBR1_1753	tkt	kustd2008	strongly similar to transketolase	ND	112.071	120.357		54.0678	-0.268763	0.314663	-0.854129	0.393033	0.999787
1414	KSMBR1_1754	proC	kustd2009	strongly similar to pyrroline-5-carboxylate reductase	ND	71.5587	93.8307		15.3761	0.0326013	0.542133	0.0601351	0.952048	0.999787
1415	KSMBR1_1756	grpE_2	kustd2011	similar to GrpE protein HSP-70 cofactor	ND	20.9192	23.9436		3.20126	-0.0862188	1.19331	-0.072252	0.942401	NA
1416	KSMBR1_1757	dnaK_2	kustd2012	strongly similar to molecular chaperone DnaK	ND	41.9619	52.1477		17.2436	-0.035151	0.505658	-0.0695154	0.944579	0.999787
1417	KSMBR1_1758	htrA_2	kustd2014	similar to serine-proteinase HtrA/ DegQ/ DegS family protein	O	19.4595	33.2658		9.47052	0.403981	0.676817	0.596883	0.550585	0.999787
1418	KSMBR1_1759	KSMBR1_1759	#N/A	hypothetical protein	ND	27.5853	39.317		1.58918	0.181073	1.62828	0.111205	0.911454	NA
1419	KSMBR1_1760	frd_2	kustd2018	strongly similar to ferredoxin [4Fe-4S]	ND	7.10833	6.27371		0.29671	-0.480929	3.63429	-0.132331	0.894723	NA
1420	KSMBR1_1761	KSMBR1_1761	#N/A	hypothetical protein	ND	9.95166	17.5664		0.418397	0.178767	3.18855	0.0560654	0.95529	NA
1421	KSMBR1_1762	KSMBR1_1762	kustd2019	hypothetical protein	ND	70.1673	86.8306		6.21204	-0.0778286	0.814869	-0.0955106	0.923909	0.999787
1422	KSMBR1_1763	KSMBR1_1763	kustd2020	hypothetical protein	ND	0	23.0629		0.43249	1.81175	3.07901	0.588421	0.55625	NA
1423	KSMBR1_1764	hao_1	kustd2021	similar to hydroxylamine oxidoreductase	ND	59.0013	104.767		30.4684	0.448168	0.412755	1.0858	0.277569	0.999787
1424	KSMBR1_1765	KSMBR1_1765	kustc0317	hypothetical protein	ND	75.2745	74.0914		4.52612	-0.335203	0.946076	-0.354308	0.723108	0.999787
1425	KSMBR1_1766	KSMBR1_1766	#N/A	hypothetical protein	ND	4.76409	6.30708		0.357553	-0.128678	3.38655	-0.0379967	0.96969	NA
1426	KSMBR1_1768	KSMBR1_1768	kustc0318	hypothetical protein	Q	4.08877	6.25386		0.554983	0.501963	2.87341	0.174692	0.861322	NA
1427	KSMBR1_1769	KSMBR1_1769	kustc0320	hypothetical protein	ND	90.6088	193.16		15.1208	0.703876	0.559457	1.25814	0.208341	0.999787
1428	KSMBR1_1770	KSMBR1_1770	kustc0321	hypothetical protein	C	89.9089	210.486		13.6484	0.851538	0.591045	1.44073	0.14966	0.999787
1429	KSMBR1_1771	folE	kustd2027	strongly similar to GTP cyclohydrolase I	ND	148.433	233.488		27.5388	0.288732	0.416759	0.692803	0.488433	0.999787
1430	KSMBR1_1772	ptr1	kustd2028	similar to pteridine reductase 1	IQR	236.144	240.451		42.3638	-0.358122	0.398708	-0.898206	0.369076	0.999787
1431	KSMBR1_1773	folB	kustd2029	similar to dihydroneopterin aldolase	H	36.4751	33.9203		3.07463	-0.479324	1.11577	-0.429591	0.667493	NA
1432	KSMBR1_1774	folK_1	kustd2030	strongly similar to 7,8-dihydro-6-hydroxymethylpterin-pyrophosphokinase	ND	66.1629	62.0739		8.13426	-0.460612	0.727358	-0.633267	0.526559	0.999787
1433	KSMBR1_1775	KSMBR1_1775	#N/A	hypothetical protein	ND	15.9696	19.5884		2.15547	-0.103179	1.34705	-0.0765961	0.938945	NA
1434	KSMBR1_1776	mug	kustd2033	similar to G/U-mismatch-specific DNA glycolase	ND	16.8722	18.4061		2.07903	-0.318393	1.42394	-0.223601	0.823068	NA
1435	KSMBR1_1777	hmp	kustd2035	3-ketosteroid-9-alpha-hydroxylase reductase subunit	ND	148.362	122.893		22.6828	-0.593319	0.45702	-1.29823	0.194207	0.999787
1436	KSMBR1_1778	KSMBR1_1778	kustd2036	hypothetical protein/ Clc-type chloride channel	ND	37.4636	38.3952		4.10862	-0.343374	0.978696	-0.350848	0.725702	NA
1437	KSMBR1_1779	KSMBR1_1779	kustd2037	CBS domain protein	ND	12.2106	40.9795		1.53357	1.29512	1.7059	0.759204	0.447731	NA
1438	KSMBR1_1780	rub_1	kustd2038	strongly similar to rubredoxin	ND	8.44952	0		0.175022	-1.86251	4.08047	-0.456444	0.648071	NA
1439	KSMBR1_1781	KSMBR1_1781	kustd2039	hypothetical protein	R	11.0771	6.81455		0.750325	-0.750103	2.42909	-0.3088	0.757474	NA
1440	KSMBR1_1782	KSMBR1_1782	kustd2040	hypothetical protein	C	27.0192	28.8883		7.81894	-0.326522	0.731722	-0.446238	0.655426	0.999787
1441	KSMBR1_1783	KSMBR1_1783	kustd2041	hypothetical protein	ND	6.32593	9.03536		0.533273	0.257212	2.73248	0.0941316	0.925005	NA
1442	KSMBR1_1784	KSMBR1_1784	kusta0050	hypothetical protein	ND	203.732	179.176		39.5193	-0.562118	0.362517	-1.5506	0.120998	0.999787
1443	KSMBR1_1785	KSMBR1_1785	kusta0051	hypothetical protein	ND	230.344	259.546		77.4363	-0.204986	0.284378	-0.72082	0.47102	0.999787
1444	KSMBR1_1786	gloA_1	#N/A	similar to lactoylglutathione lyase	Q	59.0807	70.8301		5.7727	-0.146498	0.843908	-0.173594	0.862184	0.999787
1445	KSMBR1_1788	KSMBR1_1788	kustd2046	hypothetical protein	S	45.5159	56.604		4.54161	-0.0141233	1.01569	-0.0139051	0.988906	0.999787
1446	KSMBR1_1789	fsr	kustd2047	strongly similar to fosmidomycin resistance protein	ND	27.0479	24.809		7.41134	-0.515812	0.741896	-0.695262	0.486891	0.999787
1447	KSMBR1_1790	nat	kustd2048	strongly similar to arylamine N-acetyltransferase	L	47.9487	62.1163		7.4858	0.0788487	0.766539	0.102863	0.918072	0.999787
1448	KSMBR1_1791	gloA_2	kustd2049	similar to lactoylglutathione lyase	ND	20.6867	16.3432		1.22295	-0.696666	1.81795	-0.383216	0.70156	NA
1449	KSMBR1_1792	KSMBR1_1792	kustd2050	strongly similar to FMN-binding protein	ND	15.6296	22.8043		1.61089	0.290355	1.6879	0.172021	0.863421	NA
1450	KSMBR1_1793	KSMBR1_1793	kustd2052	hypothetical protein	P	8.35476	15.1433		2.05372	0.454875	1.37026	0.331964	0.739917	NA
1451	KSMBR1_1794	KSMBR1_1794	kustd2053	Putative binding protein precursor	ND	10.4782	8.70842		1.95296	-0.503255	1.41108	-0.356647	0.721356	NA
1452	KSMBR1_1795	KSMBR1_1795	kustd2054	Phosphate-selective porin O and P	ND	2.23151	6.46291		1.38436	1.13313	1.76157	0.643252	0.52006	NA
1453	KSMBR1_1796	KSMBR1_1796	kustd2055	hypothetical protein	E	32.0295	46.0067		7.71449	0.127286	0.763006	0.166822	0.86751	0.999787
1454	KSMBR1_1797	mopB	kustd2056	Molybdenum-pterin-binding protein MopB	ND	11.0401	4.26522		0.78876	-1.41898	2.3636	-0.600346	0.548276	NA
1455	KSMBR1_1798	KSMBR1_1798	kustd2057	hypothetical protein	ND	17.3961	34.6378		1.92092	0.67402	1.50424	0.448082	0.654094	NA
1456	KSMBR1_1799	birA_1	kustd2059	similar to bifunctional protein Bir A [biotin-[acetyl-CoA carboxylase] synthetase / biotin operon repressor	H	76.1788	73.4275		12.9832	-0.4386	0.586917	-0.747295	0.454885	0.999787
1457	KSMBR1_1800	oadA	kustd2060	strongly similar to oxaloacetate (OadA) or methylmalonyl-CoA decarboxylase (MmdA)	ND	87.0025	137.649		46.0205	0.28456	0.336735	0.845058	0.398078	0.999787
1458	KSMBR1_1801	mmdB	kustd2061	strongly similar to methylmalonyl-CoA or oxaloacetate decarboxylase (beta subunit)	ND	68.3223	85.6318		19.8051	-0.0758089	0.490822	-0.154453	0.877253	0.999787
1459	KSMBR1_1802	oadG	kustd2062	putative gamma subunit (oadG) of oxaloacetate decarboxylase	ND	7.02201	60.6175		1.93483	2.76239	1.72523	1.60117	0.109338	NA
1460	KSMBR1_1803	KSMBR1_1803	kustd2064	similar to two component histidine kinase	ND	38.9325	38.9342		22.104	-0.372572	0.445136	-0.836986	0.4026	0.999787
1461	KSMBR1_1804	KSMBR1_1804	kustd2065	similar to two-component response-regulator (transcription regulator)	ND	68.0527	70.5495		6.97414	-0.379508	0.774692	-0.489882	0.624217	0.999787
1462	KSMBR1_1805	atoC_5	kustd2066	similar to sigma 54 response regulatory protein	ND	28.4547	56.7193		10.0399	0.604332	0.665157	0.908555	0.363585	0.999787
1463	KSMBR1_1806	KSMBR1_1806	kustd2067	similar to ABC-type transport system permease protein	M	20.3241	27.6362		4.22943	0.041	0.985572	0.0416002	0.966817	NA
1464	KSMBR1_1807	KSMBR1_1807	kustd2068	similar to ABC-type transport system ATP-binding protein	ND	39.5815	36.3508		6.58514	-0.506245	0.777049	-0.651497	0.514725	0.999787
1465	KSMBR1_1808	KSMBR1_1808	kustd2069	similar to ABC-transporter component	ND	56.4838	51.1666		10.309	-0.517038	0.661632	-0.781458	0.434533	0.999787
1466	KSMBR1_1809	KSMBR1_1809	kustd2070	hypothetical protein	ND	13.022	20.4469		0.946448	0.271398	2.00217	0.135552	0.892175	NA
1467	KSMBR1_1810	KSMBR1_1810	kustd2072	PRC-barrel domain protein	ND	42.426	88.6329		10.2014	0.703299	0.688575	1.02138	0.307073	0.999787
1468	KSMBR1_1811	KSMBR1_1811	kustd2074	hypothetical protein	H	48.0939	72.5847		8.56166	0.187621	0.713897	0.262813	0.792695	0.999787
1469	KSMBR1_1812	KSMBR1_1812	kustd2075	glycogen branching enzyme	ND	38.8181	16.8805		1.47399	-1.62586	1.78374	-0.911487	0.362039	NA
1470	KSMBR1_1813	aas	kustd2076	similar to 2-acylglycerophosphoethanolamine acyltransferase/acyl carrier protein synthetase	IQ	30.5187	32.9277		11.766	-0.297025	0.596886	-0.497625	0.618749	0.999787
1471	KSMBR1_1814	dinG	kustd2077	similar to ATP-dependent DNA helicase (DNA-damage-inducible protein G)	L	6.42444	10.2368		4.78182	0.322008	0.923137	0.34882	0.727225	0.999787
1472	KSMBR1_1815	oleE	kustd2078	similar to dehydratase OleE [Streptomyces antibioticus]	M	41.3916	65.2044		10.7188	0.283909	0.6579	0.431538	0.666077	0.999787
1473	KSMBR1_1816	rfe_3	kustd2079	similar to N-acetylglucosaminyltransferases (O-GlcNAc transferase)	ND	61.2848	117.191		19.076	0.530311	0.49362	1.07433	0.282675	0.999787
1474	KSMBR1_1817	aspAT_1	kustd2080	strongly similar to aspartate transaminase [Methanobacterium thermoformicicum]	ND	181.513	238.357		54.8433	0.0305386	0.330027	0.0925336	0.926274	0.999787
1475	KSMBR1_1818	KSMBR1_1818	#N/A	hypothetical protein	ND	12.7881	12.666		1.06605	-0.481301	1.88707	-0.255052	0.798683	NA
1476	KSMBR1_1819	KSMBR1_1819	kustd2082	hypothetical protein	ND	0	7.14522		0.182728	0.261161	4.05768	0.0643622	0.948682	NA
1477	KSMBR1_1820	KSMBR1_1820	kustd2084	hypothetical protein	G	48.8669	64.8949		19.0829	0.0350139	0.484315	0.0722957	0.942367	0.999787
1478	KSMBR1_1821	KSMBR1_1821	kustd2086	hypothetical protein	ND	37.7384	62.8055		7.49099	0.388329	0.792724	0.489867	0.624228	0.999787
1479	KSMBR1_1822	KSMBR1_1822	kustd2087	hypothetical protein	J	76.7112	94.8716		27.8506	-0.0964596	0.422773	-0.22816	0.819522	0.999787
1480	KSMBR1_1823	pld_2	kustd2088	Phospholipase D precursor	ND	26.4255	38.9298		4.15658	0.217906	1.01148	0.215433	0.82943	NA
1481	KSMBR1_1824	KSMBR1_1824	kustd2090	hypothetical protein	ND	49.3649	52.0609		26.9953	-0.271273	0.417745	-0.649375	0.516096	0.999787
1482	KSMBR1_1825	KSMBR1_1825	kustd2091	hypothetical protein	ND	73.4226	81.7297		45.4875	-0.213385	0.338001	-0.631315	0.527835	0.999787
1483	KSMBR1_1826	KSMBR1_1826	kustd2092	hypothetical protein	V	40.2825	37.5277		10.9851	-0.431343	0.619642	-0.696116	0.486356	0.999787
1484	KSMBR1_1827	mdlB	kustd2094	similar to multidrug resistance-like ATP-binding protein MdlB	V	14.1937	14.9757		6.82805	-0.244982	0.772565	-0.317101	0.751167	0.999787
1485	KSMBR1_1828	KSMBR1_1828	kustd2095	hypothetical protein	ND	5.5287	0		0.175022	-1.86251	4.08047	-0.456444	0.648071	NA
1486	KSMBR1_1830	KSMBR1_1830	#N/A	hypothetical protein	ND	305.486	368.671		57.1262	-0.0948787	0.323152	-0.293604	0.769061	0.999787
1487	KSMBR1_1831	KSMBR1_1831	kustd2099	hypothetical protein	ND	24.3238	19.9616		3.08032	-0.691361	1.12722	-0.613335	0.539655	NA
1488	KSMBR1_1832	KSMBR1_1832	kustd2100	hypothetical protein	X	50.5779	41.3341		3.20138	-0.678817	1.17889	-0.575812	0.564742	NA
1489	KSMBR1_1833	KSMBR1_1833	kustd2101	hypothetical protein	ND	15.6264	34.4985		1.1565	0.705911	1.9746	0.357495	0.720721	NA
1490	KSMBR1_1834	hisS	kustd2103	similar to histidyl-tRNA synthetase	J	116.987	151.08		40.1421	0.0044842	0.362775	0.0123608	0.990138	0.999787
1491	KSMBR1_1835	aspS	kustd2104	strongly similar to aspartyl-tRNA ligase	ND	123.243	182.178		60.9459	0.192179	0.305843	0.628359	0.529769	0.999787
1492	KSMBR1_1836	KSMBR1_1836	kustd2105	similar to O-linked GlcNAc transferase	ND	35.1887	58.531		4.25834	0.330759	0.999726	0.330849	0.740758	NA
1493	KSMBR1_1837	KSMBR1_1837	kustd2106	similar to O-linked GlcNAc transferase	R	100.593	139.407		29.531	0.0965651	0.393813	0.245205	0.806297	0.999787
1494	KSMBR1_1838	KSMBR1_1838	kustd2107	hypothetical protein	ND	113.147	127.565		12.5494	-0.176208	0.595647	-0.295826	0.767363	0.999787
1495	KSMBR1_1839	KSMBR1_1839	kustd2108	hypothetical protein	ND	112.254	190.44		32.0716	0.381006	0.391721	0.972648	0.330728	0.999787
1496	KSMBR1_1841	KSMBR1_1841	kustd2110	hypothetical protein	R	133.87	216.18		59.3088	0.327127	0.309383	1.05735	0.290351	0.999787
1497	KSMBR1_1842	KSMBR1_1842	kustd2111	hypothetical protein	R	133.121	186.669		54.0371	0.124166	0.311125	0.399087	0.689829	0.999787
1498	KSMBR1_1843	KSMBR1_1843	kustd2112	hypothetical protein	F	170.088	178.469		19.7293	-0.291709	0.474769	-0.614424	0.538936	0.999787
1499	KSMBR1_1844	KSMBR1_1844	kustd2113	EamA-like transporter family protein	ND	30.867	24.8784		5.68092	-0.701667	0.829699	-0.845689	0.397726	0.999787
1500	KSMBR1_1845	hsdM_1	kustd2114	similar to type I restriction modification enzyme M chain	V	16.4876	25.2265		6.88102	0.228538	0.816861	0.279776	0.779649	0.999787
1501	KSMBR1_1846	ywaC	kustd2115	GTP pyrophosphokinase YwaC	ND	0	4.63957		0.487143	1.94814	2.95403	0.659486	0.509584	NA
1502	KSMBR1_1847	hsdS_1	kustd2116	similar to type I restriction modification enzyme S chain	V	14.2286	15.4317		3.96906	-0.367366	1.03736	-0.354135	0.723237	NA
1503	KSMBR1_1849	KSMBR1_1849	kustd2118	hypothetical protein	K	22.4742	38.8666		6.03978	0.324871	0.876245	0.370754	0.710821	0.999787
1504	KSMBR1_1850	recG_3	kustd2119	similar to ATP-dependent DNA helicase RecG	ND	36.9699	34.4915		11.9415	-0.53137	0.604715	-0.878712	0.379557	0.999787
1505	KSMBR1_1851	hsdR_1	kustd2120	similar to type I restriction-modification system, R subunit [pseudogene]	ND	14.6016	4.49141		0.628638	-1.46357	2.5993	-0.563065	0.573391	NA
1506	KSMBR1_1852	hsdR_2	#N/A	similar to type I restriction-modification system, R subunit [pseudogene]	ND	70.3695	68.5397		30.9781	-0.442502	0.39031	-1.13372	0.256913	0.999787
1507	KSMBR1_1853	lon_1	kustd2126	strongly similar to ATP-dependent protease La	ND	253.614	301.004		153.937	-0.124554	0.220412	-0.565099	0.572006	0.999787
1508	KSMBR1_1854	hsp_1	kustd2127	similar to small heat shock protein	O	92.4834	145.579		12.1623	0.255143	0.604657	0.421964	0.673052	0.999787
1509	KSMBR1_1855	groEL_2	kustd2129	strongly similar to 60 kDa chaperonin (groEL protein)	ND	869.34	869.261		330.43	-0.368348	0.212393	-1.73427	0.0828696	0.904825
1510	KSMBR1_1856	KSMBR1_1856	kustd2132	hypothetical protein	R	30.6056	82.9651		4.21004	1.06312	1.04587	1.01649	0.309396	NA
1511	KSMBR1_1857	KSMBR1_1857	kustd2133	hypothetical protein	ND	19.9986	13.6291		1.04162	-0.653608	2.11084	-0.309644	0.756832	NA
1512	KSMBR1_1858	malK	kustd2134	strongly similar to maltose transport system ATP-binding protein	ND	35.4477	23.2655		7.57767	-0.932495	0.740302	-1.25962	0.207808	0.999787
1513	KSMBR1_1859	malG	kustd2135	similar to maltose transport system permease protein	G	20.9262	26.0098		4.19974	-0.0939443	0.987469	-0.0951364	0.924206	NA
1514	KSMBR1_1860	KSMBR1_1860	kustd2137	hypothetical protein	ND	16.0885	6.70913		2.12995	-1.60203	1.39717	-1.14662	0.251538	NA
1515	KSMBR1_1861	KSMBR1_1861	kustd2138	putative MscS family protein.1 precursor	ND	40.7548	45.1273		36.6555	-0.235554	0.379716	-0.620344	0.535031	0.999787
1516	KSMBR1_1862	KSMBR1_1862	kustd2140	similar to TonB-dependent receptor protein	H	7.95262	6.6083		3.77572	-0.558168	1.03476	-0.539416	0.5896	NA
1517	KSMBR1_1863	KSMBR1_1863	kustd2141	ABC transporter substrate binding protein	ND	6.376	1.15568		0.978683	-2.245	2.08213	-1.07822	0.280935	NA
1518	KSMBR1_1864	KSMBR1_1864	kustd2143	hypothetical protein	ND	7.34211	5.84022		3.86358	-0.747752	1.00824	-0.741638	0.458307	NA
1519	KSMBR1_1866	uvrB	kustd2145	strongly similar to UvrABC system protein B (excinuclease ABC subunit B)	ND	10.544	10.61		4.8487	-0.361391	0.922934	-0.391568	0.695378	0.999787
1520	KSMBR1_1878	KSMBR1_1878	kustd2147	hypothetical protein	ND	68.9351	73.4492		34.7029	-0.271368	0.389592	-0.696544	0.486088	0.999787
1521	KSMBR1_1879	dagA	kustd2150	similar to D-alanine glycine permease	E	25.4598	31.1198		9.05598	-0.0751021	0.712537	-0.105401	0.916058	0.999787
1522	KSMBR1_1880	KSMBR1_1880	kustd2152	hypothetical protein	ND	74.0191	98.4857		17.3949	0.0773622	0.525042	0.147345	0.88286	0.999787
1523	KSMBR1_1881	KSMBR1_1881	kustd2153	hypothetical protein	ND	35.3746	62.9073		7.23942	0.500211	0.846044	0.591235	0.554363	0.999787
1524	KSMBR1_1882	folK_2	kustd2157	strongly similar to 2-amino-4-hydroxy-6-hydroxymethyldihydropteridine	ND	21.8888	31.0856		2.84976	0.0681315	1.22692	0.0555306	0.955716	NA
1525	KSMBR1_1883	KSMBR1_1883	kustd2158	putative permease YjgP/YjgQ family protein	ND	19.934	17.072		4.66402	-0.443056	0.987556	-0.448639	0.653692	0.999787
1526	KSMBR1_1884	comF	kustd2159	similar to competence protein F	R	102.728	99.0419		17.58	-0.423338	0.495887	-0.853699	0.393272	0.999787
1527	KSMBR1_1885	KSMBR1_1885	kustd2160	hypothetical protein	J	142.554	238.498		15.3677	0.388785	0.562736	0.690884	0.489638	0.999787
1528	KSMBR1_1886	ptsN_3	#N/A	similar to nitrogen regulatory bacterial protein IIA	GT	176.207	273.216		23.8314	0.227467	0.445423	0.510677	0.609577	0.999787
1529	KSMBR1_1887	ptsI	kustd2162	strongly similar to phosphoenolpyruvate-protein phosphotransferase (phosphotransferase system, enzyme I)	ND	154.974	224.788		87.6213	0.14592	0.272367	0.535749	0.592132	0.999787
1530	KSMBR1_1888	KSMBR1_1888	kustd2163	hypothetical protein	ND	81.7158	81.8396		14.5282	-0.398625	0.541882	-0.735629	0.461956	0.999787
1531	KSMBR1_1889	rne	kustd2164	strongly similar to ribonuclease E (RNase E)	ND	64.6385	121.209		31.6722	0.505354	0.396724	1.27382	0.202727	0.999787
1532	KSMBR1_1890	rplU	kustd2165	similar to 50S ribosomal protein L21	ND	512.14	736.55		44.6157	0.130506	0.366427	0.356157	0.721723	0.999787
1533	KSMBR1_1891	rpmA	kustd2166	strongly similar to 50S ribosomal protein L27	ND	362.688	323.076		19.9712	-0.521482	0.47229	-1.10416	0.269525	0.999787
1534	KSMBR1_1892	KSMBR1_1892	kustd2167	hypothetical protein	ND	70.9154	105.826		9.8365	0.245015	0.695771	0.352149	0.724726	0.999787
1535	KSMBR1_1893	cga	kustd2168	similar to glucan 1,4-alpha-glucosidase (glucoamylase)	G	72.0969	85.8608		42.1949	-0.139481	0.346032	-0.403086	0.686885	0.999787
1536	KSMBR1_1894	KSMBR1_1894	kustd2169	hypothetical protein	T	46.8228	73.3775		33.2982	0.262063	0.383981	0.68249	0.494929	0.999787
1537	KSMBR1_1895	KSMBR1_1895	kustd2170	hypothetical protein	T	40.3807	58.8505		4.17547	0.169212	0.971632	0.174153	0.861745	NA
1538	KSMBR1_1896	KSMBR1_1896	kustd2171	hypothetical protein	TK	61.134	95.2581		12.6646	0.263503	0.596386	0.441832	0.658611	0.999787
1539	KSMBR1_1897	KSMBR1_1897	kustd2172	hypothetical protein	ND	45.2679	73.1411		19.7595	0.311543	0.475787	0.654796	0.512599	0.999787
1540	KSMBR1_1898	KSMBR1_1898	kustd2173	hypothetical protein	T	52.1355	41.4072		4.92641	-0.726731	0.917895	-0.791737	0.428514	0.999787
1541	KSMBR1_1899	KSMBR1_1899	kustd2174	hypothetical protein	T	126.126	134.154		77.4615	-0.287243	0.273165	-1.05154	0.293013	0.999787
1542	KSMBR1_1900	adh_2	kustd2177	similar to alcohol dehydrogenase	G	63.2233	75.2589		16.5438	-0.126708	0.504759	-0.251027	0.801793	0.999787
1543	KSMBR1_1901	KSMBR1_1901	kustd2178	hypothetical protein	ND	20.9069	46.2673		3.0595	0.674237	1.20649	0.558842	0.57627	NA
1544	KSMBR1_1902	KSMBR1_1902	kustd2179	hypothetical protein	ND	34.4112	104.869		10.558	1.22624	0.685851	1.78791	0.0737899	0.87248
1545	KSMBR1_1903	KSMBR1_1903	kustd2180	similar to Tpr region of human peroxisomal targeting signal-1 receptor Pex5	R	10.8062	13.1167		3.35513	-0.200319	1.11787	-0.179196	0.857783	NA
1546	KSMBR1_1904	atoC_6	kustd2181	strongly similar to sigma 54 response regulator	ND	3.99324	3.2333		0.411586	-0.728296	3.2435	-0.22454	0.822337	NA
1547	KSMBR1_1905	gntK	kustd2183	strongly similar to thermoresistant gluconokinase (gluconate kinase 2)	ND	14.731	8.68218		1.36426	-1.01049	1.71533	-0.589091	0.5558	NA
1548	KSMBR1_1906	aspA	kustd2184	strongly similar to aspartate ammonia-lyase (aspartase)	ND	45.7102	46.0613		14.8453	-0.329015	0.53826	-0.611256	0.54103	0.999787
1549	KSMBR1_1907	tmk	kustd2185	similar to thymidylate kinase	F	18.0813	27.1154		3.48652	0.238086	1.06773	0.222983	0.823549	NA
1550	KSMBR1_1908	KSMBR1_1908	kustd2186	hypothetical protein	J	103.973	153.499		42.2645	0.182419	0.359585	0.507305	0.611941	0.999787
1551	KSMBR1_1909	KSMBR1_1909	kustd2187	hypothetical protein	R	3.22176	8.6346		0.540281	0.63244	2.69738	0.234465	0.814624	NA
1552	KSMBR1_1910	uspA_2	kustd2188	similar to universal stress protein	T	32.9906	16.6463		2.83283	-1.30622	1.21207	-1.07768	0.281179	NA
1553	KSMBR1_1911	lon_2	kustd2189	strongly similar to endopeptidase La	ND	45.5367	53.1533		27.1329	-0.151553	0.408659	-0.370854	0.710746	0.999787
1554	KSMBR1_1912	KSMBR1_1912	kustd2190	hypothetical protein	ND	10.3051	8.34399		0.411586	-0.728296	3.2435	-0.22454	0.822337	NA
1555	KSMBR1_1913	nadC	kustd2191	similar to nicotinate-nucleotide pyrophosphorylase	H	62.6417	78.8817		14.6322	-0.0196648	0.540072	-0.0364114	0.970954	0.999787
1556	KSMBR1_1914	purD	kustd2192	strongly similar to glycinamide ribonucleotide synthetase (GARS, glycinamide ribonucleotide synthetase)	ND	40.3107	48.0554		12.8293	-0.0898452	0.585824	-0.153365	0.87811	0.999787
1557	KSMBR1_1916	KSMBR1_1916	kustd2194	hypothetical protein	ND	7.09917	5.68492		0.406167	-0.727592	3.25857	-0.223286	0.823313	NA
1558	KSMBR1_1917	KSMBR1_1917	kustd2195	hypothetical protein	ND	7.29233	38.6135		2.17688	1.9866	1.54059	1.2895	0.197224	NA
1559	KSMBR1_1918	trpC	kustd2196	strongly similar to indole-3-glycerol phosphate synthase (IGPS)	ND	147.042	190.163		30.0229	-0.0114139	0.392555	-0.0290759	0.976804	0.999787
1560	KSMBR1_1919	trxA	kustd2197	strongly similar to thioredoxin	ND	315.637	408.302		26.9854	-0.0122985	0.412076	-0.0298452	0.976191	0.999787
1561	KSMBR1_1920	KSMBR1_1920	kustd2198	hypothetical protein	ND	60.7077	117.834		5.78773	0.540597	0.860188	0.628464	0.5297	0.999787
1562	KSMBR1_1921	KSMBR1_1921	kustd2199	hypothetical protein	ND	174.936	278.577		15.0091	0.315134	0.536549	0.587334	0.556979	0.999787
1563	KSMBR1_1922	KSMBR1_1922	kustd2200	hypothetical protein	ND	18.512	27.6258		4.01535	0.235951	1.00903	0.233839	0.81511	NA
1564	KSMBR1_1923	KSMBR1_1923	kustd2201	hypothetical protein	ND	28.944	10.7198		1.77542	-1.66886	1.61566	-1.03293	0.301639	NA
1565	KSMBR1_1924	KSMBR1_1924	kustd2202	hypothetical protein	T	24.933	45.8854		16.3765	0.453519	0.532954	0.850954	0.394795	0.999787
1566	KSMBR1_1925	nirJ_3	kustd2203	similar to heme d1 biosynthesis protein NirJ	R	70.5672	88.0578		34.3041	-0.0511117	0.387303	-0.131968	0.895009	0.999787
1567	KSMBR1_1926	KSMBR1_1926	kustd2205	hypothetical protein	ND	76.9598	74.5168		12.9755	-0.374328	0.575663	-0.650254	0.515528	0.999787
1568	KSMBR1_1927	KSMBR1_1927	kustd2207	hypothetical protein	ND	34.9822	72.8675		2.43387	0.719564	1.29344	0.556319	0.577993	NA
1569	KSMBR1_1928	KSMBR1_1928	kustd2208	hypothetical protein	ND	191.951	266.545		35.7517	0.0926303	0.376055	0.246321	0.805433	0.999787
1570	KSMBR1_1930	parA_3	kustd2210	similar to chromosome partitioning protein ParA	N	182.586	218.919		35.6408	-0.104663	0.365412	-0.286424	0.774554	0.999787
1571	KSMBR1_1931	KSMBR1_1931	kustd2211	hypothetical protein	ND	76.0019	86.1484		11.321	-0.131658	0.63541	-0.207201	0.835853	0.999787
1572	KSMBR1_1932	birA_2	kustd2212	similar to biotin-[acetyl-CoA-carboxylase] ligase	H	30.4852	32.1399		5.83227	-0.34906	0.94145	-0.370769	0.71081	0.999787
1573	KSMBR1_1933	groEL_3	kustd2214	strongly similar to 60 kDa chaperonin (GroEL protein)	ND	1050.78	1167.94		427.135	-0.21906	0.202937	-1.07945	0.280387	0.999787
1574	KSMBR1_1934	groES	kustd2215	strongly similar to 10 kDa chaperonin (GroES protein)	O	1482.56	1769.14		108.501	-0.125515	0.27477	-0.456798	0.647816	0.999787
1575	KSMBR1_1935	groEL_4	kustd2216	stronlgy similar to 60 kDa chaperonin (GroEL protein)	ND	1673.8	1914.85		668.543	-0.179818	0.178903	-1.00511	0.314843	0.999787
1576	KSMBR1_1936	dnaJ_1	kustd2217	strongly similar to heat shock protein DnaJ	ND	195.986	292.557		61.7557	0.220484	0.326117	0.67609	0.498984	0.999787
1577	KSMBR1_1937	KSMBR1_1937	kustd2218	hypothetical protein	ND	217.889	329.302		17.7964	0.210658	0.49764	0.423313	0.672067	0.999787
1578	KSMBR1_1938	KSMBR1_1938	kustd2219	hypothetical protein	ND	186.029	378.092		12.7474	0.628835	0.621575	1.01168	0.311691	0.999787
1579	KSMBR1_1939	KSMBR1_1939	kustd2220	hypothetical protein	ND	129.233	179.923		42.3079	0.115501	0.35281	0.327374	0.743385	0.999787
1580	KSMBR1_1940	engA	kustd2221	similar to GTP-binding protein	R	77.3313	124.587		30.4628	0.291896	0.395696	0.737678	0.46071	0.999787
1581	KSMBR1_1941	KSMBR1_1941	kustd2222	hypothetical protein	ND	30.1922	73.6975		7.62795	0.906705	0.759432	1.19393	0.232507	0.999787
1582	KSMBR1_1942	pcrA	kustd2223	strongly similar to ATP-dependent DNA helicase	ND	92.8325	176.038		65.5589	0.546276	0.29376	1.8596	0.0629418	0.794664
1583	KSMBR1_1943	nifS_2	kustd2224	similar to iron-sulfur cofactor synthesis protein NifS	E	208.762	242.209		60.3669	-0.160472	0.30347	-0.52879	0.596951	0.999787
1584	KSMBR1_1944	nifU_2	kustd2225	strongly similar to iron-sulfur cofactor synthesis protein NifU	ND	130.038	169.865		15.281	0.00173461	0.525254	0.00330241	0.997365	0.999787
1585	KSMBR1_1945	KSMBR1_1945	kustd2226	hypothetical protein	O	100.016	118.059		5.76798	-0.149604	0.868742	-0.172208	0.863274	0.999787
1586	KSMBR1_1946	KSMBR1_1946	kustc0922	hypothetical protein	ND	0	5.12349		0.865176	2.76726	2.29997	1.20317	0.228909	NA
1587	KSMBR1_1949	KSMBR1_1949	#N/A	hypothetical protein	L	30.1478	63.5125		10.2798	0.747514	0.662335	1.1286	0.259065	0.999787
1588	KSMBR1_1954	KSMBR1_1954	#N/A	hypothetical protein	ND	0	0.44112		0.0608435	-0.0294863	4.06608	-0.00725177	0.994214	NA
1589	KSMBR1_1973	KSMBR1_1973	#N/A	hypothetical protein	ND	21.6996	12.4609		7.73508	-1.13853	0.874611	-1.30176	0.192998	0.999787
1590	KSMBR1_1975	spsQ_1	#N/A	similar to family 2 glycosyltransferase SpsQ	M	96.6002	70.4816		4.93113	-0.850342	0.909347	-0.935112	0.349731	0.999787
1591	KSMBR1_1976	KSMBR1_1976	#N/A	hypothetical protein	ND	190.902	67.996		7.48511	-1.72597	0.814247	-2.11971	0.0340302	0.510901
1592	KSMBR1_1977	KSMBR1_1977	#N/A	hypothetical protein	L	1.30561	2.34684		0.418594	-0.0963046	2.99508	-0.0321543	0.974349	NA
1593	KSMBR1_1981	spsQ_2	#N/A	similar to family 2 glycosyltransferase SpsQ	M	78.6228	42.7793		20.506	-1.27307	0.535986	-2.3752	0.0175396	0.360714
1594	KSMBR1_1982	KSMBR1_1982	#N/A	hypothetical protein	ND	23.6934	19.6846		1.82276	-0.612948	1.48933	-0.41156	0.680662	NA
1595	KSMBR1_1983	KSMBR1_1983	#N/A	hypothetical protein	ND	21.4552	2.1958		0.81856	-2.586	2.36805	-1.09204	0.274816	NA
1596	KSMBR1_1987	KSMBR1_1987	kustc0256	hypothetical protein	ND	22.5733	46.1736		3.05629	0.69882	1.17741	0.593521	0.552833	NA
1597	KSMBR1_1988	KSMBR1_1988	#N/A	S23 ribosomal protein	ND	56.9507	22.2797		1.32374	-1.67963	1.88711	-0.890054	0.373437	NA
1598	KSMBR1_1989	rfbE_3	#N/A	similar to perosamine synthetase	M	49.1645	34.5352		11.2978	-0.918413	0.639186	-1.43685	0.150761	0.999787
1599	KSMBR1_1990	KSMBR1_1990	kustc0258	hypothetical protein	ND	12.5185	18.5169		2.75562	0.196229	1.19063	0.164811	0.869093	NA
1600	KSMBR1_1991	KSMBR1_1991	kustc0259	hypothetical protein	M	20.6235	21.1098		24.3859	-0.359304	0.44667	-0.804407	0.421162	0.999787
1601	KSMBR1_1992	KSMBR1_1992	#N/A	hypothetical protein	ND	0	4.94055		0.0608435	-0.0294863	4.06608	-0.00725177	0.994214	NA
1602	KSMBR1_1993	KSMBR1_1993	kustc0263	hypothetical protein	K	68.0881	96.0472		24.9515	0.112448	0.453327	0.24805	0.804096	0.999787
1603	KSMBR1_1994	coaE	kustc0264	strongly similar to dephosphocoenzyme A kinase	ND	20.1199	30.3297		3.49291	0.227843	1.06661	0.213614	0.830848	NA
1604	KSMBR1_1995	polA	kustc0265	stongly similair to DNA polymerase I	ND	54.52	71.7213		38.3387	0.00971005	0.36082	0.026911	0.978531	0.999787
1605	KSMBR1_1997	KSMBR1_1997	kustc0267	hypothetical protein	ND	19.1783	9.06483		0.689678	-1.78694	2.5553	-0.699309	0.484359	NA
1606	KSMBR1_1998	KSMBR1_1998	kustc0268	hypothetical protein	ND	136.313	160.728		19.3183	-0.12819	0.508736	-0.251977	0.801059	0.999787
1607	KSMBR1_1999	KSMBR1_1999	kustc0271	hypothetical protein	T	48.6115	58.185		5.13445	-0.111172	0.917148	-0.121214	0.903521	0.999787
1608	KSMBR1_2000	KSMBR1_2000	kustc0272	hypothetical protein	ND	11.5142	0		0.425788	-2.69602	3.16457	-0.851938	0.394248	NA
1609	KSMBR1_2001	thiH	kustc0273	strongly similair to thiamine biosynthesis enzyme ThiH	ND	48.9459	79.1684		19.8056	0.282701	0.489407	0.57764	0.563507	0.999787
1610	KSMBR1_2002	KSMBR1_2002	kustc0274	hypothetical protein	ND	7.76245	0		0.431207	-2.70933	3.15031	-0.86002	0.389778	NA
1611	KSMBR1_2003	bioB_1	kustc0276	similar to biotin synthase	H	29.386	53.0238		11.7984	0.431761	0.638548	0.676161	0.498939	0.999787
1612	KSMBR1_2004	KSMBR1_2004	kustc0277	hypothetical protein	R	46.5281	43.998		6.61923	-0.354897	0.838809	-0.423096	0.672225	0.999787
1613	KSMBR1_2005	frdB	kustc0278	similar to succinate dehydrogenase/fumarate reductase (chain B) of E.coli	C	188.459	268.647		37.474	0.131115	0.360948	0.36325	0.716418	0.999787
1614	KSMBR1_2006	ftsY	kustc0279	strongly similar to the signal recognition particle receptor	ND	60.2613	79.049		20.1982	0.0232502	0.472349	0.0492224	0.960742	0.999787
1615	KSMBR1_2007	KSMBR1_2007	kustc0280	hypothetical protein	R	34.3151	37.2306		10.4611	-0.280954	0.644186	-0.436138	0.662737	0.999787
1616	KSMBR1_2008	ribH	kustc0281	strongly similar to riboflavin synthase of Aquifex aeolicus	ND	152.283	208.868		19.0456	0.0982424	0.519333	0.18917	0.849959	0.999787
1617	KSMBR1_2009	tatC	kustc0286	similar to sec independent translocase tatC	U	58.9828	79.4675		21.1377	0.0631896	0.460657	0.137173	0.890894	0.999787
1618	KSMBR1_2011	KSMBR1_2011	kustc0291	hypothetical protein	ND	157.123	232.744		62.8586	0.19991	0.295426	0.676685	0.498606	0.999787
1619	KSMBR1_2012	KSMBR1_2012	kustc0292	hypothetical protein	ND	116.021	171.802		25.1953	0.223881	0.43782	0.511356	0.609102	0.999787
1620	KSMBR1_2013	hemB	kustc0293	strongly similar to delta-aminolevulinate dehydratase (porphobilinogen synthase)	ND	179.76	181.5		41.6202	-0.361565	0.352601	-1.02542	0.305163	0.999787
1621	KSMBR1_2014	pgl_1	kustc0295	strongly similar to 6-phosphogluconolactonase	ND	24.0933	28.9789		4.46467	-0.135078	0.940966	-0.143552	0.885854	0.999787
1622	KSMBR1_2015	zwf_1	kustc0296	strongly similar to glucose-6-phosphate dehydrogenase	ND	63.2828	106.119		29.0753	0.404559	0.426439	0.948691	0.342778	0.999787
1623	KSMBR1_2016	gnd_1	kustc0297	strongly similar to 6-phosphogluconate dehydrogenase (decarboxylating)	ND	252.682	300.301		90.1673	-0.120148	0.274146	-0.438262	0.661196	0.999787
1624	KSMBR1_2017	KSMBR1_2017	kustc0299	similar to hypothetical protein YajQ	ND	47.0369	78.5714		6.98734	0.368051	0.788262	0.466915	0.640561	0.999787
1625	KSMBR1_2018	KSMBR1_2018	kustc0300	hypothetical protein	ND	13.449	36.6245		3.99577	1.10167	1.09424	1.00679	0.314035	NA
1626	KSMBR1_2019	trkH_2	kustc0301	similar to potassium uptake system protein TrkH	P	9.77844	14.9608		3.73579	0.217414	1.02095	0.212953	0.831364	NA
1627	KSMBR1_2020	trkA_2	kustc0302	similar to potassium uptake system protein TrkA	P	26.7661	46.4986		5.83545	0.388598	0.83965	0.46281	0.643501	0.999787
1628	KSMBR1_2021	KSMBR1_2021	kustc0304	hypothetical protein	ND	50.5926	45.3554		6.15222	-0.483623	0.849685	-0.569179	0.569235	0.999787
1629	KSMBR1_2022	KSMBR1_2022	kustc0305	hypothetical protein	J	36.0004	48.8983		13.4775	0.0606174	0.557139	0.108801	0.91336	0.999787
1630	KSMBR1_2023	corA	kustc0306	strongly similar to magnesium and cobalt transport protein CorA	P	58.5524	38.8771		12.3813	-0.908258	0.593404	-1.53059	0.125871	0.999787
1631	KSMBR1_2024	KSMBR1_2024	kustc0308	hypothetical protein	ND	29.4124	32.4549		7.28075	-0.26187	0.741528	-0.35315	0.723976	0.999787
1632	KSMBR1_2025	KSMBR1_2025	kustc0309	hypothetical protein	ND	26.5081	15.2072		2.58729	-1.01563	1.27039	-0.799467	0.42402	NA
1633	KSMBR1_2026	mgtB	kustc0311	strongly similar to P-type Mg2+ transport ATPase, subunit B	ND	7.64117	8.40489		5.02794	-0.269851	0.901788	-0.29924	0.764757	0.999787
1634	KSMBR1_2027	KSMBR1_2027	kustc0313	hypothetical protein	ND	8.28237	10.3201		0.494337	-0.0988997	2.84006	-0.0348231	0.972221	NA
1635	KSMBR1_2028	KSMBR1_2028	kustc0315	hypothetical protein	ND	28.9923	37.7361		8.93143	-0.0029626	0.692898	-0.00427567	0.996589	0.999787
1636	KSMBR1_2029	aspAT_2	kustc0316	similar to aspartate aminotransferase	E	18.973	43.659		8.1007	0.771582	0.734742	1.05014	0.293654	0.999787
1637	KSMBR1_2030	KSMBR1_2030	kustc0317	hypothetical protein	ND	85.4877	80.3705		5.03738	-0.513604	0.886331	-0.579472	0.562271	0.999787
1638	KSMBR1_2031	KSMBR1_2031	kustc0318	hypothetical protein	Q	104.681	146.792		23.2865	0.0788654	0.448161	0.175976	0.860313	0.999787
1639	KSMBR1_2032	KSMBR1_2032	kustc0320	hypothetical protein	ND	93.6656	113.016		11.4497	-0.0577282	0.637473	-0.0905579	0.927844	0.999787
1640	KSMBR1_2033	KSMBR1_2033	kustc0321	hypothetical protein	C	101.402	131.597		10.986	-0.0213341	0.635898	-0.0335496	0.973236	0.999787
1641	KSMBR1_2034	KSMBR1_2034	kustc0322	hypothetical protein	ND	51.5383	52.4275		5.49888	-0.261084	0.943853	-0.276615	0.782076	0.999787
1642	KSMBR1_2035	rub_2	kustc0323	strongly similar to rubredoxin	ND	0	11.4593		0.182728	0.261161	4.05768	0.0643622	0.948682	NA
1643	KSMBR1_2036	KSMBR1_2036	kustc0324	hypothetical protein	ND	61.8806	49.654		4.13094	-0.562913	1.01937	-0.552218	0.580799	NA
1644	KSMBR1_2037	KSMBR1_2037	kustc0325	hypothetical protein	ND	14.8735	18.5973		2.68216	0.0410178	1.21191	0.0338456	0.973	NA
1645	KSMBR1_2038	KSMBR1_2038	kustc0326	hypothetical protein	ND	27.9858	49.8828		2.21763	0.490936	1.34129	0.366016	0.714353	NA
1646	KSMBR1_2040	KSMBR1_2040	kustc0327	hypothetical protein	ND	8.35188	19.7735		1.4318	0.982577	1.80215	0.545225	0.585599	NA
1647	KSMBR1_2041	KSMBR1_2041	kustc0329	hypothetical protein	ND	0	19.3909		0.338129	1.38735	3.45078	0.40204	0.687655	NA
1648	KSMBR1_2042	KSMBR1_2042	kustc0330	hypothetical protein	ND	19.9402	10.1853		1.20035	-1.23678	1.8749	-0.659651	0.509478	NA
1649	KSMBR1_2043	KSMBR1_2043	kustc0331	hypothetical protein	ND	60.8735	61.3593		3.35663	-0.422147	1.08035	-0.39075	0.695982	NA
1650	KSMBR1_2044	KSMBR1_2044	kustc0332	hypothetical protein	ND	20.8767	20.6932		1.20263	-0.365775	1.73449	-0.210884	0.832978	NA
1651	KSMBR1_2045	KSMBR1_2045	kustc0334	hypothetical protein	ND	1.86274	5.04961		0.777042	1.00651	2.45033	0.410767	0.681244	NA
1652	KSMBR1_2046	KSMBR1_2046	kustc0335	hypothetical protein	ND	4.72565	8.40753		1.84468	0.310539	1.53446	0.202376	0.839623	NA
1653	KSMBR1_2047	KSMBR1_2047	kustc0336	hypothetical protein	ND	12.6448	20.0798		7.44697	0.221917	0.788031	0.28161	0.778243	0.999787
1654	KSMBR1_2048	KSMBR1_2048	kustc0337	similar to type IIS restriction/modification enzyme; site-specific DNA methyltransferase (adenine specific)	ND	34.8716	44.5238		34.5572	-0.0265405	0.397082	-0.0668387	0.94671	0.999787
1655	KSMBR1_2051	KSMBR1_2051	kustc0342	hypothetical protein	KL	37.5348	38.6367		29.4603	-0.312032	0.398571	-0.782878	0.433699	0.999787
1656	KSMBR1_2052	KSMBR1_2052	kustc0343	hypothetical protein	ND	60.0815	127.377		13.5499	0.698063	0.579605	1.20438	0.228444	0.999787
1657	KSMBR1_2053	KSMBR1_2053	kustc0344	hypothetical protein	ND	41.8549	83.4102		9.32539	0.593406	0.687636	0.862965	0.388157	0.999787
1658	KSMBR1_2054	KSMBR1_2054	kustc0345	similar to NAD(P) oxidoreductase, FAD-containing subunit	ER	51.1829	97.2625		34.6978	0.520696	0.406852	1.27982	0.200609	0.999787
1659	KSMBR1_2055	KSMBR1_2055	kustc0346	hypothetical protein	H	67.3083	78.087		6.94966	-0.115771	0.786284	-0.147238	0.882944	0.999787
1660	KSMBR1_2056	nadB	kustc0347	strongly similar to L-aspartate oxidase (quinolinate synthetase B)	ND	43.2181	67.6004		20.1101	0.293582	0.478625	0.613386	0.539621	0.999787
1661	KSMBR1_2058	degT	kustc0348	strongly similar to pleiotrophic regulatory protein DegT	M	127.366	148.075		35.7847	-0.14988	0.371526	-0.403417	0.686642	0.999787
1662	KSMBR1_2059	KSMBR1_2059	kustc0349	hypothetical protein	M	71.4049	88.7456		52.261	-0.0378706	0.326584	-0.11596	0.907684	0.999787
1663	KSMBR1_2060	coaD	kustc0350	strongly similar to phosphopantetheine adenylyltransferase (PPAT)	ND	111.495	163.389		15.5768	0.175014	0.536293	0.326339	0.744168	0.999787
1664	KSMBR1_2061	KSMBR1_2061	kustc0351	hypothetical protein	ND	99.4446	154.289		22.7973	0.248295	0.465763	0.533094	0.593969	0.999787
1665	KSMBR1_2062	xseA	kustc0352	strongly similar to exodeoxyribonuclease VII large chain	ND	85.6	94.3345		25.719	-0.226297	0.417847	-0.54158	0.588108	0.999787
1666	KSMBR1_2063	xseB	kustc0353	strongly similar to exodeoxyribonuclease VII small chain	ND	13.022	37.6418		1.37913	1.0729	1.78162	0.602206	0.547037	NA
1667	KSMBR1_2064	dxs_1	kustc0354	strongly similar to 1-deoxy-D-xylulose 5-phosphate synthase (DXP synthase)	ND	100.423	138.941		52.6654	0.09474	0.315354	0.300424	0.763854	0.999787
1668	KSMBR1_2065	ppnK	kustc0355	strongly similar to inorganic polyphosphate/ATP-NAD kinase	ND	197.451	278.42		45.3633	0.109297	0.333663	0.327567	0.743239	0.999787
1669	KSMBR1_2066	KSMBR1_2066	kustc0356	strongly similar to pyruvate:ferredoxin-oxoacid:ferredoxin oxidoreductases delta subunit (ferredoxin)	ND	54.6347	57.6977		2.65955	-0.209422	1.27812	-0.163852	0.869848	NA
1670	KSMBR1_2067	KSMBR1_2067	kustc0357	strongly similar to pyruvate:ferredoxin-oxoacid:ferredoxin oxidoreductases alpha subunit	ND	93.3105	148.764		29.7854	0.324892	0.424041	0.766179	0.44357	0.999787
1671	KSMBR1_2068	KSMBR1_2068	kustc0358	strongly similar to pyruvate:ferredoxin-oxoacid:ferredoxin oxidoreductases beta subunit	ND	79.0929	89.086		14.2939	-0.187065	0.561744	-0.333007	0.739129	0.999787
1672	KSMBR1_2069	KSMBR1_2069	kustc0359	strongly similar to pyruvate:ferredoxin-oxoacid:ferredoxin oxidoreductases gamma subunit	ND	33.8049	23.4731		3.70536	-0.986213	1.05543	-0.934418	0.350088	NA
1673	KSMBR1_2070	KSMBR1_2070	kustc0360	similar to TetR-family transcriptional regulator	K	7.82576	11.3445		1.27687	0.0930811	1.74189	0.0534368	0.957384	NA
1674	KSMBR1_2071	KSMBR1_2071	kustc0361	DinB family protein	ND	42.1933	72.1284		7.89099	0.365393	0.754968	0.483985	0.628396	0.999787
1675	KSMBR1_2072	KSMBR1_2072	kustc0363	hypothetical protein	ND	39.0153	43.9768		8.0075	-0.173437	0.741251	-0.233979	0.815001	0.999787
1676	KSMBR1_2073	KSMBR1_2073	kustc0364	hypothetical protein	ND	85.6443	130.164		26.3836	0.203369	0.432304	0.470431	0.638047	0.999787
1677	KSMBR1_2074	KSMBR1_2074	kustc0367	hypothetical protein	ND	42.2452	62.4054		13.4286	0.184182	0.578088	0.318605	0.750026	0.999787
1678	KSMBR1_2075	KSMBR1_2075	kustc0368	hypothetical protein	ND	34.8565	70.1388		10.9386	0.639494	0.640205	0.998889	0.317849	0.999787
1679	KSMBR1_2076	KSMBR1_2076	kustc0369	hypothetical protein	ND	20.5072	35.5471		9.83574	0.392312	0.668873	0.586527	0.557521	0.999787
1680	KSMBR1_2077	KSMBR1_2077	kustc0370	hypothetical protein	ND	47.083	77.1871		5.99854	0.354391	0.827239	0.428402	0.668359	0.999787
1681	KSMBR1_2078	KSMBR1_2078	kustc0371	hypothetical protein	ND	35.0054	50.4319		5.75729	0.183237	0.836233	0.219122	0.826555	0.999787
1682	KSMBR1_2079	atoC_7	kustc0372	strongly similar to sigma 54 response regulator	ND	19.9595	21.9796		6.45377	-0.146551	0.808715	-0.181215	0.856199	0.999787
1683	KSMBR1_2080	KSMBR1_2080	kustc0373	similar to two-component sensor histidine kinase	ND	3.38143	10.2023		1.67654	1.26267	1.66677	0.757555	0.448717	NA
1684	KSMBR1_2081	KSMBR1_2081	kustc0374	hypothetical protein	ND	76.9375	130.318		13.2335	0.329053	0.583065	0.56435	0.572516	0.999787
1685	KSMBR1_2082	moeB_1	kustc0375	strongly similar to molybdopterin synthesis protein MoeB and thiamin biosynthesis protein ThiF	ND	90.1956	121.768		19.4986	0.0612774	0.487383	0.125727	0.899948	0.999787
1686	KSMBR1_2083	KSMBR1_2083	kustc0376	hypothetical protein	ND	15.6436	18.0763		3.39065	-0.13396	1.06715	-0.12553	0.900104	NA
1687	KSMBR1_2084	KSMBR1_2084	kustc0377	Cupin domain protein	ND	48.0098	62.8578		21.8707	-0.0148267	0.454854	-0.0325966	0.973996	0.999787
1688	KSMBR1_2088	nrd	kustc0383	similar to glutaredoxin-like protein	ND	106.713	77.7559		5.61958	-0.90422	0.854226	-1.05853	0.289816	0.999787
1689	KSMBR1_2089	KSMBR1_2089	kustc0384	Vacuole effluxer Atg22 like protein	ND	29.3172	14.3556		6.83973	-1.43455	0.779758	-1.83974	0.0658069	0.811701
1690	KSMBR1_2095	KSMBR1_2095	kustc0391	Alpha/beta hydrolase family protein	ND	1.94706	15.3265		1.24367	2.14237	1.94329	1.10244	0.270269	NA
1691	KSMBR1_2096	KSMBR1_2096	#N/A	hypothetical heme protein	ND	0	1.66069		0.121687	0.472179	4.05241	0.116518	0.907242	NA
1692	KSMBR1_2097	KSMBR1_2097	kustc0393	hypothetical multiheme protein	ND	5.66035	5.80546		1.67506	-0.307321	1.50049	-0.204814	0.837718	NA
1693	KSMBR1_2098	KSMBR1_2098	kustc0394	hypothetical protein	ND	8.39524	0.589916		1.17944	-3.1805	2.08154	-1.52795	0.126524	NA
1694	KSMBR1_2099	KSMBR1_2099	kustc0395	hypothetical cytochrome b membrane protein	ND	0	1.88211		0.0608435	-0.0294863	4.06608	-0.00725177	0.994214	NA
1695	KSMBR1_2100	KSMBR1_2100	kustc0397	hypothetical protein with unusual CxxxxCH motiv	ND	11.2984	9.29054		1.40478	-0.535591	1.67789	-0.319204	0.749572	NA
1696	KSMBR1_2101	KSMBR1_2101	kustc0398	unknown heme protein	ND	0	4.18611		0.277088	1.19471	3.67587	0.325014	0.74517	NA
1697	KSMBR1_2102	KSMBR1_2102	kustc1139	hypothetical protein	ND	28.6432	36.5212		13.9908	-0.0519018	0.575683	-0.090157	0.928162	0.999787
1698	KSMBR1_2103	KSMBR1_2103	kustc0398	unknown heme protein	ND	2.66562	0		0.175022	-1.86251	4.08047	-0.456444	0.648071	NA
1699	KSMBR1_2104	KSMBR1_2104	kustc0400	hypothetical protein	ND	0	25.8444		1.46742	3.58167	1.87688	1.90831	0.0563517	NA
1700	KSMBR1_2105	KSMBR1_2105	kustc0402	hypothetical protein	ND	8.07531	4.94055		0.372453	-0.472667	3.34364	-0.141363	0.887583	NA
1701	KSMBR1_2106	KSMBR1_2106	kustc0403	hypothetical protein	ND	44.3573	39.8184		2.86527	-0.483291	1.19821	-0.403345	0.686694	NA
1702	KSMBR1_2107	KSMBR1_2107	kustc0404	hypothetical protein	ND	26.1464	35.0061		1.39058	0.121119	1.70161	0.0711791	0.943255	NA
1703	KSMBR1_2108	KSMBR1_2108	kustc0405	hypothetical protein	V	37.6802	16.137		2.25567	-1.71354	1.4161	-1.21004	0.226262	NA
1704	KSMBR1_2109	KSMBR1_2109	kustc0407	hypothetical protein	ND	15.8359	17.4324		6.77429	-0.197259	0.791169	-0.249326	0.803108	0.999787
1705	KSMBR1_2110	KSMBR1_2110	kustc0408	hypothetical protein	ND	18.2328	9.76433		4.84637	-1.30234	0.919119	-1.41694	0.156499	0.999787
1706	KSMBR1_2111	KSMBR1_2111	kustc0409	hypothetical protein	ND	4.53399	7.97035		2.24755	0.320968	1.37305	0.233764	0.815169	NA
1707	KSMBR1_2112	KSMBR1_2112	kustc0410	hypothetical protein	ND	16.3898	11.2428		3.89338	-0.968535	1.03125	-0.939185	0.347636	NA
1708	KSMBR1_2113	KSMBR1_2113	kustc0411	hypothetical protein	ND	17.932	16.4359		0.730203	-0.498946	2.32003	-0.21506	0.82972	NA
1709	KSMBR1_2114	KSMBR1_2114	kustc0413	hypothetical protein	ND	26.4963	26.2775		9.21207	-0.39015	0.662186	-0.589185	0.555737	0.999787
1710	KSMBR1_2115	KSMBR1_2115	kustc0400	hypothetical protein	ND	19.759	37.5863		3.1666	0.476586	1.17947	0.404068	0.686163	NA
1711	KSMBR1_2118	hagH_1	kustc0416	similar to hydroxyacylglutathione hydrolase (glyoxylase II)	R	43.3771	47.4086		6.13815	-0.249403	0.823808	-0.302743	0.762085	0.999787
1712	KSMBR1_2119	KSMBR1_2119	#N/A	hypothetical protein	S	15.1969	26.3718		3.00558	0.394023	1.14376	0.344498	0.730472	NA
1713	KSMBR1_2120	KSMBR1_2120	kustc0418	hypothetical protein	ND	6.51417	21.195		2.39297	1.36076	1.36665	0.995689	0.319401	NA
1714	KSMBR1_2121	KSMBR1_2121	kustc1139	hypothetical protein	ND	27.3129	39.4835		14.2869	0.122225	0.601631	0.203155	0.839014	0.999787
1715	KSMBR1_2122	KSMBR1_2122	#N/A	hypothetical protein	ND	6.39261	15.4712		1.22896	0.893075	1.82441	0.489515	0.624477	NA
1716	KSMBR1_2123	KSMBR1_2123	kustc0419	hypothetical protein	ND	15.2164	27.6563		8.37652	0.529895	0.735368	0.720585	0.471165	0.999787
1717	KSMBR1_2124	KSMBR1_2124	kustc0420	hypothetical protein	ND	28.0528	38.5716		6.33036	0.0351156	0.801865	0.0437924	0.96507	0.999787
1718	KSMBR1_2126	KSMBR1_2126	kustc0420	hypothetical protein	ND	40.3126	69.4848		7.74956	0.389194	0.730271	0.532945	0.594072	0.999787
1719	KSMBR1_2127	KSMBR1_2127	#N/A	hypothetical protein	ND	20.6499	44.5011		2.07253	0.619591	1.42809	0.433861	0.664389	NA
1720	KSMBR1_2129	KSMBR1_2129	kustc0493	similar to E. coli insertion element IS186	ND	3.47238	0		0.51237	-2.91539	3.19518	-0.912434	0.36154	NA
1721	KSMBR1_2138	KSMBR1_2138	kustc0425	hypothetical protein	ND	855.211	1280.37		170.95	0.211489	0.227556	0.929392	0.352686	0.999787
1722	KSMBR1_2139	KSMBR1_2139	kustc0426	hypothetical protein	C	33.5191	26.2742		9.87391	-0.713302	0.652749	-1.09277	0.274496	0.999787
1723	KSMBR1_2140	fixP	kustc0427	similar to cbb3-type cytochrome c oxidase subunit CcoP	ND	80.3062	118.165		13.068	0.16876	0.598608	0.281921	0.778004	0.999787
1724	KSMBR1_2141	KSMBR1_2141	kustc0428	hypothetical protein	ND	15.7131	38.9541		1.02591	0.864416	2.13811	0.40429	0.685999	NA
1725	KSMBR1_2142	ccoN	kustc0429	strongly similar to cbb3-type cytochrome c oxidase subunit 1 CcoN	C	69.8892	61.352		32.7492	-0.54796	0.383558	-1.42862	0.153112	0.999787
1726	KSMBR1_2143	fixS	kustc0430	similar to cbb3-type cytochrome c oxidase maturation protein	P	0	25.9273		0.398973	1.64953	2.97887	0.553744	0.579754	NA
1727	KSMBR1_2144	KSMBR1_2144	kustc0433	Bacterial membrane protein YfhO	ND	19.7349	13.1041		9.77695	-0.905584	0.665741	-1.36027	0.173746	0.999787
1728	KSMBR1_2145	hagH_2	kustc0435	similar to hydroxyacylglutathione hydrolase (glyoxalase II)	R	59.1618	48.2613		8.04806	-0.634302	0.772825	-0.820758	0.411784	0.999787
1729	KSMBR1_2146	KSMBR1_2146	kustc0436	hypothetical protein	ND	50.5845	54.2493		2.95054	-0.336779	1.20323	-0.279896	0.779557	NA
1730	KSMBR1_2147	KSMBR1_2147	kustc0437	hypothetical protein	ND	0	2.86408		0.0608435	-0.0294863	4.06608	-0.00725177	0.994214	NA
1731	KSMBR1_2148	gyrB_2	kustc0439	strongly similar to DNA gyrase subunit B	ND	122.069	172.398		82.274	0.120494	0.274268	0.43933	0.660423	0.999787
1732	KSMBR1_2149	KSMBR1_2149	kustc0440	hypothetical protein	ND	19.0657	30.4135		1.91012	0.247358	1.48054	0.167073	0.867313	NA
1733	KSMBR1_2150	dnaN	kustc0441	similar to DNA polymerase III beta subunit	L	69.7415	85.0706		19.5443	-0.0733375	0.471424	-0.155566	0.876375	0.999787
1734	KSMBR1_2151	dnaA_1	kustc0442	similar to chromosomal replication initiator protein DnaA	L	31.7131	38.6587		11.4551	-0.0859686	0.601232	-0.142987	0.8863	0.999787
1735	KSMBR1_2152	KSMBR1_2152	kustc0443	hypothetical protein	ND	14.6878	2.27152		0.573213	-2.02614	2.86543	-0.707098	0.479505	NA
1736	KSMBR1_2154	atzA	kustc0444	similar to chlorohydrolase/deaminase family protein	FR	8.39425	25.0127		4.49332	1.21957	1.00064	1.21879	0.222926	0.999787
1737	KSMBR1_2155	mtaP_1	kustc0446	similar to 5'-methylthioadenosine phosphorylase	F	25.0373	28.1848		5.41282	-0.226453	0.855821	-0.264603	0.791315	0.999787
1738	KSMBR1_2156	KSMBR1_2156	kustc0447	hypothetical protein	C	34.1626	33.1973		7.20636	-0.422236	0.852711	-0.495169	0.620481	0.999787
1739	KSMBR1_2157	cimA	kustc0449	similar to (R)-citramalate synthase	E	145.144	181.12		51.3327	-0.0634401	0.320384	-0.198013	0.843035	0.999787
1740	KSMBR1_2158	sucC	kustc0452	strongly similar to succinyl CoA-synthetase subunit b	E	56.3492	71.6059		17.11	-0.0324151	0.518115	-0.0625636	0.950114	0.999787
1741	KSMBR1_2159	sucD	kustc0453	strongly similar to succinyl-CoA synthetase alpha chain	ND	44.7779	55.1573		10.1044	-0.0208088	0.667786	-0.0311608	0.975141	0.999787
1742	KSMBR1_2160	KSMBR1_2160	kustc0454	hypothetical protein	ND	58.5288	106.231		38.8004	0.498151	0.389834	1.27785	0.201301	0.999787
1743	KSMBR1_2161	KSMBR1_2161	kustc0456	hypothetical protein	ND	395.874	872.064		103.689	0.773689	0.262436	2.9481	0.00319729	0.0994353
1744	KSMBR1_2164	uvrA_1	kustc0460	strongly similar to exinuclease ABC, protein A	ND	9.69531	16.6567		8.30764	0.384802	0.760501	0.505985	0.612867	0.999787
1745	KSMBR1_2165	KSMBR1_2165	kustc0461	hypothetical protein	S	36.138	26.7199		8.29445	-0.753652	0.717941	-1.04974	0.293837	0.999787
1746	KSMBR1_2166	KSMBR1_2166	kustc0462	hypothetical protein	NT	79.1615	80.58		24.1722	-0.384407	0.452355	-0.84979	0.395442	0.999787
1747	KSMBR1_2168	zupT	kustc0464	Zinc transporter ZupT	P	55.1067	75.4116		11.2314	0.0638293	0.62677	0.101839	0.918885	0.999787
1748	KSMBR1_2169	KSMBR1_2169	kustc0465	hypothetical protein	O	42.415	48.86		7.05487	-0.158081	0.765279	-0.206566	0.836349	0.999787
1749	KSMBR1_2170	KSMBR1_2170	kustc0466	strongly similar to N-acetylmuramoyl-L-alanine amidase (T7 lysozyme)	ND	185.532	320.225		35.1574	0.3847	0.416253	0.924197	0.355384	0.999787
1750	KSMBR1_2171	KSMBR1_2171	kustc0467	hypothetical protein	ND	17.4447	20.2958		1.62142	-0.317697	1.57914	-0.201183	0.840555	NA
1751	KSMBR1_2172	KSMBR1_2172	kustc0468	hypothetical protein	ND	0	1.97622		0.0608435	-0.0294863	4.06608	-0.00725177	0.994214	NA
1752	KSMBR1_2173	KSMBR1_2173	kustc0469	hypothetical protein	R	59.5117	95.4661		17.3769	0.307432	0.500094	0.614748	0.538721	0.999787
1753	KSMBR1_2174	KSMBR1_2174	#N/A	hypothetical protein	I	290.879	334.858		149.821	-0.163879	0.231337	-0.708399	0.478697	0.999787
1754	KSMBR1_2175	hdaC	kustc0472	similar to histone deacetylase	BQ	20.602	17.0851		4.18673	-0.672191	0.996078	-0.674838	0.499779	NA
1755	KSMBR1_2176	crp_1	kustc0474	similar to catabolite gene activator (cAMP receptor protein, cAMP-regulatory protein)	T	113.741	152.09		16.6191	0.0928426	0.526569	0.176316	0.860046	0.999787
1756	KSMBR1_2178	KSMBR1_2178	#N/A	hypothetical protein	ND	33.147	8.98281		1.03411	-1.85887	2.13651	-0.870049	0.384273	NA
1757	KSMBR1_2179	KSMBR1_2179	#N/A	hypothetical protein	ND	7.59025	46.3492		1.00029	1.71499	2.09911	0.81701	0.413923	NA
1758	KSMBR1_2180	KSMBR1_2180	kustc0478	hypothetical protein	ND	34.8189	2.82317		1.0117	-3.00319	2.19274	-1.3696	0.170811	NA
1759	KSMBR1_2181	KSMBR1_2181	kustc0480	hypothetical protein	ND	15.0448	1.93747		0.667073	-2.34061	2.51423	-0.930942	0.351883	NA
1760	KSMBR1_2182	KSMBR1_2182	kustc0481	hypothetical protein	ND	31.2629	30.3114		14.7376	-0.382921	0.541639	-0.706968	0.479587	0.999787
1761	KSMBR1_2183	KSMBR1_2183	kustc0482	hypothetical two-component response regulator protein	ND	28.4199	40.4644		5.8061	0.0966965	0.876977	0.110261	0.912202	0.999787
1762	KSMBR1_2184	fixL_2	kustc0483	similar to sensor histidine kinase protein	T	36.6159	47.1674		10.868	-0.0216849	0.634312	-0.0341865	0.972728	0.999787
1763	KSMBR1_2185	napA	kustc0484	similar to FeS molybdopterin oxidoreductase proteins	ND	44.5029	65.6311		26.3162	0.193485	0.425412	0.454819	0.649239	0.999787
1764	KSMBR1_2186	gidA	kustc0485	similar to putative glucose inhibited division protein A	J	115.302	132.785		51.7813	-0.184076	0.323147	-0.569635	0.568925	0.999787
1765	KSMBR1_2187	KSMBR1_2187	kustc0486	hypothetical protein	JR	90.1552	133.391		39.3462	0.182842	0.357634	0.511255	0.609173	0.999787
1766	KSMBR1_2189	KSMBR1_2189	#N/A	hypothetical protein	C	416.229	793.734		39.2114	0.564838	0.371407	1.5208	0.128309	0.999787
1767	KSMBR1_2190	KSMBR1_2190	kustc0488	similar to DNA polymerase III clamp loader small subunit	ND	202.669	276.561		56.8993	0.0774934	0.306186	0.253093	0.800197	0.999787
1768	KSMBR1_2191	KSMBR1_2191	kustc0489	hypothetical protein	ND	49.6919	43.0958		22.4649	-0.587528	0.455817	-1.28896	0.197413	0.999787
1769	KSMBR1_2192	KSMBR1_2192	kustc0490	hypothetical protein	ND	25.0668	34.2877		12.9539	0.0571647	0.583677	0.097939	0.921981	0.999787
1770	KSMBR1_2193	KSMBR1_2193	kustc0491	hypothetical protein	ND	0	5.81267		0.155401	0.261161	4.05768	0.0643622	0.948682	NA
1771	KSMBR1_2194	KSMBR1_2194	kustc0492	hypothetical protein	ND	5.03174	33.6324		1.08807	1.96834	2.13613	0.921451	0.356815	NA
1772	KSMBR1_2195	pcm	kustc0494	Protein-L-isoaspartate O-methyltransferase	ND	4.05129	14.6385		1.62251	1.45542	1.66669	0.873235	0.382535	NA
1773	KSMBR1_2196	KSMBR1_2196	kustc0495	hypothetical protein	R	7.63103	25.6578		4.89717	1.38912	1.03498	1.34218	0.179539	0.999787
1774	KSMBR1_2197	KSMBR1_2197	kustc0496	hypothetical protein	I	80.8496	107.872		27.7533	0.0513263	0.415527	0.123521	0.901695	0.999787
1775	KSMBR1_2198	KSMBR1_2198	#N/A	hypothetical protein	ND	8.84966	11.0269		0.494337	-0.0988997	2.84006	-0.0348231	0.972221	NA
1776	KSMBR1_2199	KSMBR1_2199	kustc0499	hypothetical protein	R	30.0852	30.7242		19.9985	-0.324772	0.473858	-0.685379	0.493105	0.999787
1777	KSMBR1_2200	KSMBR1_2200	kustc0500	hypothetical protein	ND	30.6503	30.3993		1.33922	-0.278098	1.7336	-0.160417	0.872553	NA
1778	KSMBR1_2201	KSMBR1_2201	kustc0501	hypothetical protein	ND	118.941	165.188		21.2856	0.0668713	0.460463	0.145226	0.884532	0.999787
1779	KSMBR1_2202	acs	kustc0502	similar to acetyl-CoA synthetase (ADP-forming) alpha subunit	C	46.9172	51.9179		15.7091	-0.243174	0.529384	-0.459353	0.64598	0.999787
1780	KSMBR1_2203	moxR	kustc0504	similar to methanol dehydrogenase regulatory protein	R	77.5828	116.827		22.0458	0.189145	0.461681	0.409687	0.682036	0.999787
1781	KSMBR1_2204	KSMBR1_2204	kustc0505	hypothetical protein	S	38.2887	22.9031		6.63428	-0.99516	0.832294	-1.19568	0.23182	0.999787
1782	KSMBR1_2205	pgm	kustc0508	similar to phosphoglucomutase	G	85.0588	79.9839		31.2963	-0.459178	0.386254	-1.1888	0.234519	0.999787
1783	KSMBR1_2206	KSMBR1_2206	kustc0509	hypothetical protein	R	76.6445	103.025		14.9854	0.00110215	0.564857	0.0019512	0.998443	0.999787
1784	KSMBR1_2207	dcm	#N/A	similar to HhaI Dna (cytosine-C5-)-methyltransferase	L	0	28.2743		0.919435	2.92303	2.18365	1.3386	0.180702	NA
1785	KSMBR1_2209	KSMBR1_2209	#N/A	hypothetical protein	ND	0.969527	0		0.256185	-1.86251	4.08047	-0.456444	0.648071	NA
1786	KSMBR1_2211	KSMBR1_2211	#N/A	hypothetical protein	ND	0	5.62313		0.155401	0.261161	4.05768	0.0643622	0.948682	NA
1787	KSMBR1_2214	KSMBR1_2214	kustc0533	putative tpr repeat protein	ND	10.3902	17.4503		6.08052	0.375999	0.816454	0.460527	0.645138	0.999787
1788	KSMBR1_2215	KSMBR1_2215	kustc0534	strongly similar to 30S ribosomal protein S15	ND	166.555	434.29		17.5234	0.983762	0.517441	1.90121	0.0572751	0.74811
1789	KSMBR1_2216	KSMBR1_2216	kustc0535	stronly similar to polynucleotide phosphorylase (PNPase)	ND	266.377	398.448		159.196	0.198884	0.221247	0.898921	0.368695	0.999787
1790	KSMBR1_2217	KSMBR1_2217	kustc0536	similar to Cold shock protein (CspB)	K	1074.82	1394.29		58.2501	-0.00346422	0.318056	-0.0108919	0.99131	0.999787
1791	KSMBR1_2218	KSMBR1_2218	#N/A	putative orf	ND	83.3305	83.1344		14.4538	-0.402838	0.56974	-0.707055	0.479532	0.999787
1792	KSMBR1_2219	KSMBR1_2219	kustc0539	similar to sigma-54 dependent transcriptional response regulator	T	69.5703	67.2576		21.6599	-0.399668	0.46455	-0.860333	0.389606	0.999787
1793	KSMBR1_2220	KSMBR1_2220	kustc0540	putative orf	ND	13.6957	10.4944		1.08636	-0.863765	1.92413	-0.448912	0.653495	NA
1794	KSMBR1_2221	KSMBR1_2221	kustc0541	strongly similar to peroxiredoxin (thioredoxin peroxidase)	ND	676.846	829.828		89.9631	-0.0718419	0.281453	-0.255254	0.798527	0.999787
1795	KSMBR1_2222	KSMBR1_2222	kustc0543	putative orf	ND	67.0213	89.9287		9.58582	0.0251846	0.653072	0.0385633	0.969239	0.999787
1796	KSMBR1_2223	KSMBR1_2223	#N/A	putative orf	ND	66.3411	88.2607		22.2415	0.0471067	0.465444	0.101208	0.919385	0.999787
1797	KSMBR1_2224	KSMBR1_2224	kustc0546	similar to molybdopterin oxidoreductase, molybdopterin-containing subunit	C	48.9428	58.2135		26.1658	-0.100389	0.426385	-0.235442	0.813865	0.999787
1798	KSMBR1_2226	spsQ_3	kustc0529	similar to family 2 glycosyltransferase SpsQ	N	38.5408	31.3423		8.02154	-0.581604	0.744932	-0.780747	0.434951	0.999787
1799	KSMBR1_2227	KSMBR1_2227	kustc0528	hypothetical protein	R	54.135	75.2986		11.8204	0.103283	0.618034	0.167116	0.867279	0.999787
1800	KSMBR1_2229	uap1	kustc0526	similar to UDP-N-acetylglucosamine pyrophosphorylase	ND	39.846	56.6153		15.7304	0.094261	0.534038	0.176506	0.859896	0.999787
1801	KSMBR1_2230	KSMBR1_2230	kustc0547	hypothetical protein	J	14.7942	16.0548		2.81864	-0.335947	1.19538	-0.281037	0.778682	NA
1802	KSMBR1_2231	KSMBR1_2231	kustc0548	hypothetical protein	R	15.5278	16.9267		8.14084	-0.204803	0.719896	-0.28449	0.776035	0.999787
1803	KSMBR1_2233	metF	kustc0552	similar to 5,10-methylenetetrahydrofolate reductase	E	108.967	141.849		26.5427	-0.0175384	0.430734	-0.0407175	0.967521	0.999787
1804	KSMBR1_2234	KSMBR1_2234	#N/A	hypothetical protein	ND	254.453	255.942		39.1609	-0.387056	0.398793	-0.970569	0.331763	0.999787
1805	KSMBR1_2235	KSMBR1_2235	kustc0554	hypothetical protein	P	36.2312	22.159		3.53087	-1.086	1.07255	-1.01254	0.311278	NA
1806	KSMBR1_2236	gdh_2	kustc0555	strongly similar to glutamate dehydrogenase	ND	58.3533	49.2252		15.9076	-0.620838	0.518238	-1.19798	0.230926	0.999787
1807	KSMBR1_2238	cdo1	kustc0557	similar to cysteine dioxygenase type I	ND	55.0007	74.7793		7.72842	0.000197542	0.74153	0.000266398	0.999787	0.999787
1808	KSMBR1_2239	fabG_3	kustc0558	similar to 3-oxoacyl-[acyl carrier protein] reductase	IQR	33.6906	47.6958		7.08711	0.169949	0.808056	0.210318	0.83342	0.999787
1809	KSMBR1_2240	KSMBR1_2240	kustc0559	Quinohemoprotein amine dehydrogenase A, alpha subunit, haem binding	ND	64.7485	57.0977		12.5063	-0.572356	0.583198	-0.98141	0.326391	0.999787
1810	KSMBR1_2241	pfk	#N/A	strongly similar to 6-phosphofructokinase	ND	143.348	114.342		36.7394	-0.693798	0.378105	-1.83493	0.0665154	0.811701
1811	KSMBR1_2242	KSMBR1_2242	#N/A	similar to cytochrome c6	C	263.475	197.566		18.6174	-0.806493	0.489942	-1.6461	0.0997431	0.998306
1812	KSMBR1_2243	KSMBR1_2243	kustc0564	hypothetical protein	ND	320.577	298.62		14.1154	-0.420204	0.567343	-0.740652	0.458905	0.999787
1813	KSMBR1_2244	KSMBR1_2244	kustc0565	similar to superoxide reductase	ND	299.655	296.549		25.3922	-0.360679	0.435882	-0.82747	0.407971	0.999787
1814	KSMBR1_2245	KSMBR1_2245	kustc0566	similar to ferredoxin	ND	169.736	150.973		6.62737	-0.55563	0.771978	-0.719748	0.47168	0.999787
1815	KSMBR1_2246	hsp_2	kustc0567	similar to small heat shock protein	O	292.762	316.622		28.5284	-0.225015	0.411059	-0.547403	0.584102	0.999787
1816	KSMBR1_2247	hsp_3	kustc0568	similar to small heat shock protein	O	170.492	263.977		22.1029	0.270533	0.460866	0.58701	0.557197	0.999787
1817	KSMBR1_2248	dprA	kustc0569	strongly similar to competence protein DprA	L	13.0819	9.99491		2.88249	-0.686268	1.23695	-0.554807	0.579027	NA
1818	KSMBR1_2249	aroB	kustc0570	similar to 3-dehydroquinate synthase	E	14.3791	23.9939		4.66667	0.379181	1.0007	0.378918	0.704749	0.999787
1819	KSMBR1_2250	atpD_1	kustc0572	strongly similar to ATPD subunit beta of ATP synthase	ND	62.901	67.9851		20.6195	-0.28057	0.466804	-0.601044	0.547811	0.999787
1820	KSMBR1_2251	atpC_1	kustc0573	similar to ATPC subunit epsilon of ATP synthase	ND	27.5197	31.86		2.77505	-0.0957131	1.21506	-0.0787724	0.937214	NA
1821	KSMBR1_2252	KSMBR1_2252	kustc0574	hypothetical protein	ND	35.1326	60.6557		3.00519	0.469265	1.18003	0.397672	0.690872	NA
1822	KSMBR1_2253	atpB_1	kustc0575	similar to ATPB subunit a of ATP synthase	ND	4.92725	19.584		1.7442	1.61274	1.63198	0.98821	0.32305	NA
1823	KSMBR1_2254	atpE_1	kustc0576	strongly similar to ATPE subunit c of ATP synthase	ND	28.955	22.3674		1.61711	-0.553098	1.70027	-0.3253	0.744954	NA
1824	KSMBR1_2255	KSMBR1_2255	kustc0577	hypothetical protein	C	50.9198	54.6526		9.03253	-0.289379	0.67382	-0.42946	0.667589	0.999787
1825	KSMBR1_2256	atpA_1	kustc0578	strongly similar to ATPA subunit alpha of ATP synthase	ND	32.2671	35.73		11.7268	-0.257676	0.592671	-0.434771	0.663729	0.999787
1826	KSMBR1_2257	atpG_1	kustc0579	similar to ATPG subunit gamma of ATP synthase	ND	22.4212	31.9155		5.1808	0.072091	0.908864	0.0793199	0.936778	0.999787
1827	KSMBR1_2258	KSMBR1_2258	kustc0580	hypothetical protein	R	56.4029	65.07		11.0815	-0.113953	0.634027	-0.179729	0.857365	0.999787
1828	KSMBR1_2259	KSMBR1_2259	kustc0581	hypothetical protein	J	53.9016	62.8893		18.9033	-0.125342	0.507736	-0.246864	0.805013	0.999787
1829	KSMBR1_2260	KSMBR1_2260	#N/A	hypothetical protein	ND	0	4.0331		0.0608435	-0.0294863	4.06608	-0.00725177	0.994214	NA
1830	KSMBR1_2262	KSMBR1_2262	kustc0585	hypothetical protein	ND	19.3612	20.9599		0.938275	-0.0337295	2.37002	-0.0142317	0.988645	NA
1831	KSMBR1_2263	KSMBR1_2263	kustc0586	hypothetical protein	ND	32.3815	50.4151		2.65372	0.170516	1.23527	0.13804	0.890209	NA
1832	KSMBR1_2267	KSMBR1_2267	kustc0589	hypothetical protein	ND	8.73007	2.00292		1.18559	-2.0655	2.22352	-0.928931	0.352925	NA
1833	KSMBR1_2269	KSMBR1_2269	#N/A	Plasmid stabilisation system protein	ND	27.9336	19.8385		0.784039	-0.732151	2.26782	-0.322844	0.746813	NA
1834	KSMBR1_2270	KSMBR1_2270	kustc0593	hypothetical protein	ND	22.2509	10.5577		1.1678	-1.62884	1.98506	-0.820548	0.411904	NA
1835	KSMBR1_2271	KSMBR1_2271	kustc0594	hypothetical protein	ND	0	10.294		0.182728	0.261161	4.05768	0.0643622	0.948682	NA
1836	KSMBR1_2272	KSMBR1_2272	kustc0595	hypothetical protein	ND	23.6982	35.6487		3.11325	0.261462	1.19671	0.218484	0.827052	NA
1837	KSMBR1_2273	KSMBR1_2273	kustc0596	hypothetical protein	ND	17.0914	26.8365		0.946448	0.271398	2.00217	0.135552	0.892175	NA
1838	KSMBR1_2274	KSMBR1_2274	kustc0598	hypothetical protein	ND	69.9671	46.5287		4.15336	-0.918054	0.994854	-0.922804	0.35611	NA
1839	KSMBR1_2275	KSMBR1_2275	kustc0599	hypothetical protein	ND	63.4277	119.274		5.91607	0.474184	0.856205	0.55382	0.579702	0.999787
1840	KSMBR1_2276	KSMBR1_2276	#N/A	hypothetical protein	ND	151.215	159.713		7.46642	-0.307269	0.7571	-0.405851	0.684852	0.999787
1841	KSMBR1_2277	KSMBR1_2277	kustc0600	hypothetical protein	ND	16.086	22.1388		0.885407	0.208634	2.14168	0.0974163	0.922396	NA
1842	KSMBR1_2278	KSMBR1_2278	#N/A	hypothetical protein	ND	0	2.03734		0.0608435	-0.0294863	4.06608	-0.00725177	0.994214	NA
1843	KSMBR1_2281	KSMBR1_2281	kustc0424	putative orf	ND	80.3143	232.794		21.6273	1.1888	0.51855	2.29255	0.0218738	0.409148
1844	KSMBR1_2282	KSMBR1_2282	kustc0603	hypothetical protein	ND	104.207	88.8044		5.96912	-0.628105	0.822048	-0.764073	0.444823	0.999787
1845	KSMBR1_2283	KSMBR1_2283	kustc0604	hypothetical protein	ND	265.892	280.701		31.8582	-0.296472	0.395418	-0.749767	0.453395	0.999787
1846	KSMBR1_2284	KSMBR1_2284	kustc0605	hypothetical protein	ND	196.492	193.27		17.1989	-0.383724	0.5421	-0.707848	0.479039	0.999787
1847	KSMBR1_2285	KSMBR1_2285	kustc0606	hypothetical protein	L	213.552	244.22		52.8571	-0.178766	0.329715	-0.542184	0.587692	0.999787
1848	KSMBR1_2286	KSMBR1_2286	kustc0610	hypothetical protein	ND	105.49	99.9699		6.79849	-0.491413	0.789396	-0.622518	0.533601	0.999787
1849	KSMBR1_2287	KSMBR1_2287	kustc0611	hypothetical protein	ND	70.0553	121.545		4.77595	0.374837	0.986557	0.379945	0.703986	0.999787
1850	KSMBR1_2288	KSMBR1_2288	#N/A	hypothetical protein	ND	109.813	109.254		5.27096	-0.305329	0.879556	-0.34714	0.728486	0.999787
1851	KSMBR1_2289	KSMBR1_2289	#N/A	hypothetical protein	ND	0	12.6746		0.277088	1.19471	3.67587	0.325014	0.74517	NA
1852	KSMBR1_2290	KSMBR1_2290	kustc0614	hypothetical protein	ND	53.7646	39.2169		3.07254	-0.911849	1.13064	-0.806491	0.41996	NA
1853	KSMBR1_2291	msbA_2_1	#N/A	similar to ABC transporter MsbA	V	0	7.98144		1.50094	3.62513	1.8632	1.94564	0.0516975	NA
1854	KSMBR1_2292	KSMBR1_2292	#N/A	hypothetical protein	JM	0	3.39648		0.243571	0.874547	3.89743	0.224391	0.822453	NA
1855	KSMBR1_2293	mvk	#N/A	similar to mevalonate or galacto kinase	ND	0	13.7757		1.37945	3.46466	1.90423	1.81946	0.0688413	NA
1856	KSMBR1_2294	rfbE_4	#N/A	similar to perosamine synthetase	M	0	18.4956		2.17081	4.1358	1.6864	2.45245	0.0141889	NA
1857	KSMBR1_2295	KSMBR1_2295	#N/A	similar to dTDP-glucose 4,6-dehydratase	M	0	15.4968		1.47361	3.60391	1.89731	1.89949	0.0575002	NA
1858	KSMBR1_2296	KSMBR1_2296	#N/A	hypothetical protein	ND	0	9.57063		0.337932	1.49592	3.38861	0.441454	0.658884	NA
1859	KSMBR1_2297	KSMBR1_2297	#N/A	hypothetical protein	ND	0	17.8688		0.398973	1.64953	2.97887	0.553744	0.579754	NA
1860	KSMBR1_2298	wcaG_2	#N/A	similar to GDP-4-keto-6-deoxy-D-mannose-3,5-epimerase/4-reductase (GDP-fucose synthetase)	M	0	11.8097		1.12929	3.22587	2.05928	1.5665	0.117231	NA
1861	KSMBR1_2299	KSMBR1_2299	#N/A	hypothetical protein	ND	0	8.72884		0.770421	2.66142	2.47548	1.07511	0.282324	NA
1862	KSMBR1_2300	dxs_2	#N/A	strongly similar to 1-deoxy-D-xylulose 5-phosphate synthase (DXP synthase)	ND	0	12.3128		1.19672	3.27118	1.98887	1.64475	0.100022	NA
1863	KSMBR1_2301	KSMBR1_2301	#N/A	hypothetical protein	R	0	10.831		1.59569	3.67766	1.8242	2.01604	0.0437962	NA
1864	KSMBR1_2305	KSMBR1_2305	#N/A	hypothetical protein	ND	0	1.12927		0.0608435	-0.0294863	4.06608	-0.00725177	0.994214	NA
1865	KSMBR1_2307	KSMBR1_2307	#N/A	hypothetical protein	ND	0	13.6181		0.43249	1.81175	3.07901	0.588421	0.55625	NA
1866	KSMBR1_2308	KSMBR1_2308	#N/A	hypothetical protein	ND	0	5.57196		0.182728	0.261161	4.05768	0.0643622	0.948682	NA
1867	KSMBR1_2331	mtfB_3	#N/A	similar to mannosyltransferase B	M	0	0.52143		0.0608435	-0.0294863	4.06608	-0.00725177	0.994214	NA
1868	KSMBR1_2334	tnpA_12	kustb0253	similar to transposase	ND	233.3	287.111		79.6296	-0.0749156	0.361307	-0.207346	0.83574	0.999787
1869	KSMBR1_2335	KSMBR1_2335	#N/A	hypothetical protein	ND	7.10833	0		0.350045	-2.48429	3.69536	-0.672273	0.50141	NA
1870	KSMBR1_2336	KSMBR1_2336	kustc0665	hypothetical protein	ND	32.172	27.0532		1.40595	-0.735916	1.70952	-0.43048	0.666846	NA
1871	KSMBR1_2337	KSMBR1_2337	kustc0666	hypothetical protein	ND	27.0469	3.46705		0.661654	-2.33191	2.52049	-0.925182	0.354871	NA
1872	KSMBR1_2338	KSMBR1_2338	kuste4234	hypothetical protein	ND	187.415	207.682		10.9464	-0.247335	0.620429	-0.398652	0.69015	0.999787
1873	KSMBR1_2339	ltrA_2	kustb0192	strong similarity to group II intron-encoded protein LtrA	ND	35.7794	4.13862		1.9487	-3.59054	3.9169	-0.91668	0.35931	NA
1874	KSMBR1_2341	KSMBR1_2341	kustc0669	hypothetical protein	ND	75.567	86.7391		4.04434	-0.200602	1.01441	-0.197752	0.843239	NA
1875	KSMBR1_2342	KSMBR1_2342	#N/A	hypothetical protein	ND	0	18.332		0.216245	0.875442	4.04403	0.216477	0.828616	NA
1876	KSMBR1_2343	KSMBR1_2343	#N/A	hypothetical protein	ND	24.5053	31.9286		1.359	-0.0284883	1.85908	-0.0153239	0.987774	NA
1877	KSMBR1_2344	KSMBR1_2344	#N/A	hypothetical protein	ND	0	5.64634		0.0608435	-0.0294863	4.06608	-0.00725177	0.994214	NA
1878	KSMBR1_2345	KSMBR1_2345	#N/A	hypothetical protein	ND	12.795	27.5662		0.931745	0.494067	2.15118	0.229672	0.818347	NA
1879	KSMBR1_2346	KSMBR1_2346	#N/A	hypothetical protein	ND	56.1799	90.8191		5.5476	0.30924	0.867661	0.356407	0.721536	0.999787
1880	KSMBR1_2353	tig	kustc0676	similar to trigger factor (TF)	O	316.809	520.223		123.041	0.328205	0.243338	1.34876	0.177413	0.999787
1881	KSMBR1_2354	clpP	kustc0677	strongly similar to ATP-dependent Clp protease proteolytic subunit ClpP	O	420.062	614.827		79.0266	0.164326	0.274232	0.599225	0.549023	0.999787
1882	KSMBR1_2355	KSMBR1_2355	kustc0678	hypothetical protein	ND	2185.69	3693.54		219.43	0.369136	0.220508	1.67402	0.0941258	0.988354
1883	KSMBR1_2356	KSMBR1_2356	kustc0679	hypothetical protein	ND	129.446	113.943		9.48246	-0.556539	0.651781	-0.853875	0.393174	0.999787
1884	KSMBR1_2357	sdhA	kustc0680	similar to succinate dehydrogenase subunit A	C	51.8921	71.7137		24.2344	0.106124	0.439714	0.241349	0.809285	0.999787
1885	KSMBR1_2358	sdhC	kustc0681	similar to succinate dehydrogenase subunit C	C	22.4992	3.16195		1.24029	-2.60993	2.02806	-1.28691	0.198125	NA
1886	KSMBR1_2359	sdhD	kustc0682	similar to succinate dehydrogenase subunit D	ND	41.4727	29.0616		3.15892	-0.859165	1.13707	-0.755597	0.449891	NA
1887	KSMBR1_2360	KSMBR1_2360	kustc0683	hypothetical protein	ND	11.2091	0		0.256185	-1.86251	4.08047	-0.456444	0.648071	NA
1888	KSMBR1_2361	murC_1	kustc0684	similar to UDP-N-acetylmuramate:L-alanine ligase MurC	ND	30.0519	41.6582		11.5208	0.0710469	0.630963	0.112601	0.910347	0.999787
1889	KSMBR1_2362	hdh_2	kustc0685	similar to S-adenosylmethionine decarboxylase proenzyme (AdoMetDC)	ND	40.4372	46.4086		11536	-0.498702	0.156748	-3.18155	0.00146491	0.0498945
1890	KSMBR1_2362	speD	kustc0685	similar to S-adenosylmethionine decarboxylase proenzyme (AdoMetDC)	ND	40.4372	46.4086		3.89672	-0.178295	1.0169	-0.175333	0.860818	NA
1891	KSMBR1_2363	speE	kustc0686	similar to spermidine synthase (putrescine aminopropyltransferase) (SPDSY)	E	85.7691	83.557		18.5532	-0.424795	0.482579	-0.88026	0.378719	0.999787
1892	KSMBR1_2364	ogt	kustc0687	strongly similar to methylated-DNA-protein-cysteine S-methyltransferase	ND	95.5292	103.417		12.9704	-0.25072	0.572786	-0.437721	0.661589	0.999787
1893	KSMBR1_2365	KSMBR1_2365	kustc0688	hypothetical protein	ND	39.4269	66.373		9.0274	0.344662	0.686819	0.501823	0.615792	0.999787
1894	KSMBR1_2367	KSMBR1_2367	kustc0690	hypothetical protein	ND	130.751	166.433		6.3972	-0.00259666	0.838234	-0.00309778	0.997528	0.999787
1895	KSMBR1_2368	KSMBR1_2368	kustc0691	hypothetical protein	ND	35.4539	18.9299		5.0587	-1.26812	0.893067	-1.41996	0.15562	0.999787
1896	KSMBR1_2369	hdh_2	kustc0694	hydrazine dehydrogenase	ND	26718.4	24536.7		11536	-0.498702	0.156748	-3.18155	0.00146491	0.0498945
1897	KSMBR1_2370	rfe_4	kustc0695	similar to N-acetylglucosaminyltransferases (O-GlcNAc transferase)	R	113.746	195.576		41.9603	0.391704	0.350165	1.11863	0.263299	0.999787
1898	KSMBR1_2371	add	kustc0696	similar to adenosine deaminase	F	65.913	43.7011		13.7306	-0.954191	0.576365	-1.65553	0.0978166	0.995565
1899	KSMBR1_2372	KSMBR1_2372	kustc0698	hypothetical protein	M	68.0033	62.7325		19.2276	-0.46574	0.494476	-0.941887	0.34625	0.999787
1900	KSMBR1_2373	gpgS_1	kustc0699	Glucosyl-3-phosphoglycerate synthase	ND	90.764	113.334		28.4341	-0.0340079	0.406331	-0.0836953	0.933299	0.999787
1901	KSMBR1_2374	mpgP	kustc0700	similar to mannosyl-3-phosphoglycerate phosphatase	ND	40.8986	33.9369		7.12224	-0.621865	0.769437	-0.808209	0.418971	0.999787
1902	KSMBR1_2375	malF	kustc0701	strongly similar to trehalose/maltose transport protein MalF	G	12.5042	14.2733		2.70364	-0.161964	1.24138	-0.130471	0.896193	NA
1903	KSMBR1_2376	malE	kustc0702	similar to trehalose/maltose binding protein MalE	G	6.61971	7.65696		2.09462	-0.209614	1.37227	-0.152749	0.878596	NA
1904	KSMBR1_2377	KSMBR1_2377	kustc0705	hypothetical protein	ND	170.099	211.38		34.103	-0.0627881	0.399328	-0.157234	0.87506	0.999787
1905	KSMBR1_2379	glcD	kustc0709	similar to glycolate oxidase subunit GlcD	C	53.7595	74.531		20.3889	0.064113	0.478343	0.134031	0.893378	0.999787
1906	KSMBR1_2380	aspC_2	kustc0710	strongly similar to aspartate aminotransferase AspC	ND	72.2793	78.5999		20.4961	-0.254902	0.467464	-0.545285	0.585557	0.999787
1907	KSMBR1_2381	KSMBR1_2381	kustc0712	similar to NAD(P) oxidoreductase, FAD-containing subunit	ER	237.168	374.635		143.488	0.293032	0.234161	1.25141	0.210784	0.999787
1908	KSMBR1_2382	nuoF_3	kustc0713	similar to NADH:ubiquinone oxidoreductase 51 kDa subunit	C	175.817	280.946		91.7846	0.293002	0.260443	1.12501	0.260584	0.999787
1909	KSMBR1_2383	nuoE_3	kustc0714	similar to NADH:ubiquinone oxidoreductase 24 kDa subunit, mitochondrial precursor	C	181.633	264.69		23.1753	0.15378	0.448907	0.342566	0.731925	0.999787
1910	KSMBR1_2384	dnaG	kustc0715	similar to DNA primase	L	78.2791	88.241		34.5001	-0.207022	0.367452	-0.563398	0.573164	0.999787
1911	KSMBR1_2385	rpoD_1	kustc0717	strongly similar to transcription initiation factor sigma RpoD	ND	134.622	203.047		63.2642	0.222178	0.302473	0.734537	0.462621	0.999787
1912	KSMBR1_2386	KSMBR1_2386	kustc0718	Putative zinc ribbon domain protein	ND	123.095	207.4		27.0187	0.372062	0.423932	0.877645	0.380136	0.999787
1913	KSMBR1_2387	hisF	kustc0721	strongly similar to imidazole glycerol phosphate synthase subunit HisF	E	67.3761	107.962		15.1107	0.30236	0.536052	0.56405	0.57272	0.999787
1914	KSMBR1_2388	thiG	kustc0722	strongly similar to thiamin biosynthesis protein ThiG	H	95.7933	99.9669		17.2411	-0.312464	0.5198	-0.601124	0.547758	0.999787
1915	KSMBR1_2389	thiS	kustc0723	similar to thiS (Thiamine biosynthesis)	H	63.3824	39.6577		2.91771	-0.946864	1.19852	-0.790028	0.429511	NA
1916	KSMBR1_2390	KSMBR1_2390	kustc0724	hypothetical protein	F	60.0826	68.5952		14.7933	-0.20636	0.538572	-0.383161	0.7016	0.999787
1917	KSMBR1_2391	KSMBR1_2391	kustc0725	hypothetical protein	L	39.7755	52.2229		8.34842	0.0311693	0.790608	0.0394244	0.968552	0.999787
1918	KSMBR1_2392	KSMBR1_2392	#N/A	hypothetical protein	ND	125.588	245.894		16.6261	0.549802	0.574527	0.956965	0.338585	0.999787
1919	KSMBR1_2395	KSMBR1_2395	kustc0729	hypothetical iron sulfur protein	ND	16.6596	17.9761		4.35525	-0.297463	1.02501	-0.290205	0.771659	NA
1920	KSMBR1_2396	KSMBR1_2396	kustc0730	methionine synthase	ND	34.0324	47.8156		9.79828	0.196899	0.690187	0.285283	0.775427	0.999787
1921	KSMBR1_2397	nqrDE_1	kustc0731	strongly similar to Na(+)-translocating NADH:quinone reductase	ND	95.7617	100.284		14.3809	-0.260644	0.551452	-0.472651	0.636462	0.999787
1922	KSMBR1_2398	nqrDE_2	kustc0732	similar to Na(+)-translocating NADH:quinone reductase	ND	116.368	143.454		18.9871	-0.0586466	0.483477	-0.121302	0.903452	0.999787
1923	KSMBR1_2399	ilvN	#N/A	strongly similar to acetolactate synthase regulatory subunit	ND	354.666	363.998		44.6564	-0.333843	0.35991	-0.927573	0.353629	0.999787
1924	KSMBR1_2400	ilvC	kustc0734	strongly similar to ketol-acid reductoisomerase	ND	406.024	539.098		108.115	0.0233821	0.254258	0.0919621	0.926728	0.999787
1925	KSMBR1_2401	surA_2	kustc0735	similar to peptidyl-prolyl cis-trans isomerase (survival protein SurA precursor)	O	683.227	828.819		173.5	-0.0966753	0.222874	-0.433767	0.664458	0.999787
1926	KSMBR1_2402	KSMBR1_2402	kustc0288	hypothetical protein	ND	47.0915	49.3831		25.2767	-0.315354	0.501813	-0.628429	0.529723	0.999787
1927	KSMBR1_2403	KSMBR1_2403	kustc0741	hypothetical protein	ND	116.691	163.077		13.3648	0.102001	0.572283	0.178235	0.858538	0.999787
1928	KSMBR1_2404	KSMBR1_2404	kustc0742	hypothetical protein	ND	116.386	189.885		19.5505	0.35121	0.486969	0.721217	0.470776	0.999787
1929	KSMBR1_2405	moaA/nirJ/ppqE	kustc0743	similar to moaA/nifB/ppqE/nirJ protein family for cofactor bionsynthesis	R	135.953	223.28		41.3403	0.339983	0.356877	0.952662	0.340762	0.999787
1930	KSMBR1_2406	KSMBR1_2406	kustc0745	Dicarboxylate transport	ND	23.009	32.8728		16.0806	0.170043	0.546779	0.31099	0.755808	0.999787
1931	KSMBR1_2408	KSMBR1_2408	#N/A	hypothetical protein	ND	94.8746	93.9289		5.11792	-0.296935	0.939622	-0.316016	0.751991	0.999787
1932	KSMBR1_2409	KSMBR1_2409	#N/A	hypothetical protein	ND	120.595	222.86		14.623	0.512966	0.575357	0.891561	0.372629	0.999787
1933	KSMBR1_2410	pgp	kustc0747	similar to phosphoglycolate phosphatase	C	100.958	151.119		19.5502	0.206491	0.49429	0.417753	0.676128	0.999787
1934	KSMBR1_2411	KSMBR1_2411	#N/A	hypothetical protein	ND	104.853	98.8905		5.05251	-0.415507	0.917491	-0.452873	0.65064	0.999787
1935	KSMBR1_2412	KSMBR1_2412	kustc0748	hypothetical protein	O	136.102	262.109		44.5358	0.554985	0.347947	1.59503	0.110706	0.999787
1936	KSMBR1_2413	KSMBR1_2413	kustc0749	hypothetical protein	O	231.658	392.034		67.9875	0.376863	0.303483	1.24179	0.214312	0.999787
1937	KSMBR1_2414	KSMBR1_2414	kustc0750	Putative addiction module component	ND	23.1036	51.4985		1.85137	0.805019	1.48683	0.541433	0.588209	NA
1938	KSMBR1_2415	KSMBR1_2415	kustc0751	hypothetical protein	ND	94.5381	174.25		8.72163	0.4727	0.693472	0.681642	0.495465	0.999787
1939	KSMBR1_2416	KSMBR1_2416	kustc0752	conserver hypothetical protein	ND	21.1382	28.1475		4.46703	0.118819	1.00978	0.117668	0.906331	0.999787
1940	KSMBR1_2417	KSMBR1_2417	kustc0754	hypothetical protein	ND	59.412	67.3031		26.1599	-0.215893	0.41859	-0.515764	0.606019	0.999787
1941	KSMBR1_2418	KSMBR1_2418	kustc0755	similar to Na+/H+ antiporter	ND	15.2807	13.6894		5.04946	-0.539867	0.945403	-0.571044	0.56797	0.999787
1942	KSMBR1_2419	KSMBR1_2419	#N/A	transfer-messenger RNA, SsrA	ND	160101	183939		13971.9	-0.17769	0.162055	-1.09647	0.272871	0.999787
1943	KSMBR1_2420	KSMBR1_2420	kustc0759	hypothetical protein	ND	13.3772	25.7943		1.69519	0.553466	1.58476	0.349242	0.726908	NA
1944	KSMBR1_2421	KSMBR1_2421	kustc0760	hypothetical protein	ND	15.9512	29.0981		1.21131	0.508086	1.96587	0.258453	0.796057	NA
1945	KSMBR1_2422	KSMBR1_2422	kustc0761	hypothetical protein	ND	5.74134	2.53361		0.235866	-0.990798	3.96845	-0.249669	0.802844	NA
1946	KSMBR1_2423	KSMBR1_2423	kustc0762	similar to HtrA-like protein	O	82.2716	76.923		27.6818	-0.447698	0.418284	-1.07032	0.284474	0.999787
1947	KSMBR1_2424	KSMBR1_2424	kustc0764	similar to 1-acyl-sn-glycerol-3-phosphate acyltransferase (1-AGPacyltransferase) (1-AGPAT) (lysophosphatidic acid acyltransferase) (LPAAT).	I	220.237	380.163		50.4482	0.418157	0.330131	1.26664	0.205284	0.999787
1948	KSMBR1_2425	KSMBR1_2425	kustc0765	similar to O-linked GlcNAc transferase	ND	144.956	184.384		47.8778	-0.0193737	0.324525	-0.0596985	0.952396	0.999787
1949	KSMBR1_2426	KSMBR1_2426	#N/A	hypothetical protein	ND	43.8675	72.3216		3.10207	0.408484	1.16498	0.350637	0.725861	NA
1950	KSMBR1_2427	KSMBR1_2427	kustc0767	hypothetical protein	ND	150.906	112.086		12.9523	-0.828613	0.575197	-1.44057	0.149705	0.999787
1951	KSMBR1_2428	cut	kustc0768	strongly similar to divalent cation tolerance protein	ND	78.6439	112.582		7.20184	0.10372	0.760689	0.136349	0.891545	0.999787
1952	KSMBR1_2429	KSMBR1_2429	kustc0769	hypothetical protein	J	64.9795	130.452		22.1833	0.644309	0.471271	1.36717	0.171571	0.999787
1953	KSMBR1_2430	KSMBR1_2430	kustc0770	similar to O-linked GlcNAc transferase	ND	36.4487	60.7988		12.7938	0.347017	0.614639	0.564586	0.572355	0.999787
1954	KSMBR1_2431	cpsE	kustc0771	strongly similar to galactosyl transferase CpsE	M	149.93	112.796		21.0926	-0.799526	0.587909	-1.35995	0.173846	0.999787
1955	KSMBR1_2432	KSMBR1_2432	kustc0773	similar to O-linked GlcNAc transferase	ND	48.2798	40.2074		17.1524	-0.655955	0.524787	-1.24995	0.21132	0.999787
1956	KSMBR1_2433	cpsA	kustc0774	similar to capsular polysaccharide synthesis protein	M	58.5484	57.7509		18.9553	-0.397543	0.474473	-0.837863	0.402108	0.999787
1957	KSMBR1_2434	cooF	kustc0775	Iron-sulfur protein	0	216.184	252.202		22.9474	-0.164493	0.446914	-0.368064	0.712826	0.999787
1958	KSMBR1_2435	exbD	kustc0776	similar to biopolymer transport ExbD protein	U	53.0461	41.7388		4.6295	-0.700091	0.950824	-0.7363	0.461548	0.999787
1959	KSMBR1_2436	KSMBR1_2436	kustc0777	hypothetical protein	ND	35.6271	20.5591		1.10107	-0.997445	1.97049	-0.506191	0.612722	NA
1960	KSMBR1_2437	KSMBR1_2437	kustc0778	hypothetical protein	ND	6.09457	5.59307		0.433296	-0.116384	3.16227	-0.0368041	0.970641	NA
1961	KSMBR1_2438	KSMBR1_2438	kustc0779	hypothetical protein	V	60.3149	34.3825		2.20961	-1.21234	1.33506	-0.908077	0.363838	NA
1962	KSMBR1_2439	exbB	kustc0780	similar to biopolymer transport ExbB peptide	U	22.5009	40.4696		4.27599	0.448372	1.00645	0.445499	0.655959	NA
1963	KSMBR1_2440	KSMBR1_2440	kustc0781	hypothetical protein	ND	62.5087	81.6075		23.8561	0.0201249	0.439659	0.0457738	0.963491	0.999787
1964	KSMBR1_2442	KSMBR1_2442	kustc0784	strongly similar to GTP-binding protein	ND	52.7281	61.6948		14.2909	-0.131364	0.56174	-0.233852	0.8151	0.999787
1965	KSMBR1_2443	pyrE	kustc0786	similar to orotate phosphoribosyl transferase	ND	81.8993	122.585		16.0803	0.219273	0.534482	0.410253	0.68162	0.999787
1966	KSMBR1_2444	KSMBR1_2444	kustc0790	hypothetical protein	V	63.3248	39.4751		2.64852	-1.1259	1.21714	-0.925039	0.354946	NA
1967	KSMBR1_2445	KSMBR1_2445	kustc0792	hypothetical protein	ND	40.7642	31.6649		2.4586	-0.783269	1.23992	-0.631711	0.527576	NA
1968	KSMBR1_2446	KSMBR1_2446	kustc0793	hypothetical protein	ND	28.692	27.7997		1.49934	-0.37138	1.56353	-0.237526	0.812249	NA
1969	KSMBR1_2447	KSMBR1_2447	#N/A	hypothetical protein	ND	0	20.0834		0.338129	1.38735	3.45078	0.40204	0.687655	NA
1970	KSMBR1_2448	KSMBR1_2448	kustc0795	hypothetical protein	L	13.6593	14.339		10.4462	-0.282798	0.658299	-0.429589	0.667495	0.999787
1971	KSMBR1_2449	KSMBR1_2449	kustc0796	hypothetical protein	ND	12.9645	26.9287		2.48551	0.607219	1.31432	0.462001	0.64408	NA
1972	KSMBR1_2450	KSMBR1_2450	#N/A	similar to type IIS restriction/modification enzyme; site-specific DNA methyltransferase (adenine specific)	V	0.878594	2.88291		1.50721	1.27041	1.76845	0.718379	0.472524	NA
1973	KSMBR1_2452	KSMBR1_2452	kustc0803	hypothetical protein	ND	30.1439	18.6709		1.14748	-1.1662	1.949	-0.59836	0.5496	NA
1974	KSMBR1_2453	KSMBR1_2453	kustc0804	hypothetical protein	V	46.1231	15.5564		1.93252	-2.09208	1.5095	-1.38594	0.165765	NA
1975	KSMBR1_2454	KSMBR1_2454	kustc0805	hypothetical protein	S	11.7849	42.4076		1.33032	1.35227	1.86612	0.724641	0.468672	NA
1976	KSMBR1_2455	KSMBR1_2455	#N/A	hypothetical protein	ND	51.3081	55.6284		3.15389	-0.178158	1.12489	-0.158379	0.874158	NA
1977	KSMBR1_2456	KSMBR1_2456	kustc0807	hypothetical protein	ND	33.646	63.1745		3.33129	0.524699	1.10465	0.474991	0.634793	NA
1978	KSMBR1_2457	KSMBR1_2457	#N/A	hypothetical protein	ND	27.1392	27.1413		3.16918	-0.402174	1.09946	-0.365791	0.714521	NA
1979	KSMBR1_2458	KSMBR1_2458	kustc0809	hypothetical protein	ND	68.7801	100.743		3.27207	0.138918	1.14893	0.120911	0.903762	NA
1980	KSMBR1_2459	KSMBR1_2459	kustc0810	hypothetical protein	M	112.306	102.288		30.9385	-0.523676	0.401173	-1.30536	0.19177	0.999787
1981	KSMBR1_2460	KSMBR1_2460	kustc0811	hypothetical protein	T	70.3105	68.4718		7.09005	-0.418878	0.934521	-0.448227	0.653989	0.999787
1982	KSMBR1_2461	gerN	kustc0812	similar to sodium/potassium proton antiport protein GerN	P	42.771	39.065		21.5097	-0.454617	0.475108	-0.95687	0.338633	0.999787
1983	KSMBR1_2462	KSMBR1_2462	kustc0814	hypothetical protein	ND	83.5034	86.2573		10.9408	-0.2814	0.649148	-0.433492	0.664657	0.999787
1984	KSMBR1_2463	KSMBR1_2463	kustc0816	strongly similar to dam-replacing protein	ND	20.6282	11.9356		0.986388	-1.14069	1.97803	-0.576677	0.564157	NA
1985	KSMBR1_2464	KSMBR1_2464	kustc0811	hypothetical protein	T	94.1356	97.6973		9.69442	-0.344361	0.69811	-0.493277	0.621817	0.999787
1986	KSMBR1_2465	KSMBR1_2465	kustc0818	similar to sodium/calcium/potassium exchanger NCKX1	P	37.0039	61.2717		34.1518	0.334547	0.391069	0.855466	0.392293	0.999787
1987	KSMBR1_2466	KSMBR1_2466	kustc0820	hypothetical protein	T	52.1696	62.0128		4.89012	-0.146196	0.930421	-0.157129	0.875143	0.999787
1988	KSMBR1_2467	KSMBR1_2467	kustc0821	similar to Na(+)/H(+) antiporter	P	73.1838	91.9507		47.2067	-0.0296467	0.328618	-0.0902165	0.928115	0.999787
1989	KSMBR1_2468	nuoA_1	kustc0822	similar to to proton-translocating NADH dehydrogenase I chain A (NuoA)	C	119.276	39.4311		6.93346	-1.87514	0.823792	-2.27623	0.022832	0.416079
1990	KSMBR1_2469	nuoB_1	kustc0823	strongly similar to proton-translocating NADH dehydrogenase I chain B	ND	305.689	191.711		27.8335	-1.02579	0.434355	-2.36164	0.0181941	0.360714
1991	KSMBR1_2470	nuoC	kustc0824	strongly similar to to proton-translocating NADH dehydrogenase I chain C (NuoC)	C	214.495	126.427		20.4178	-1.19228	0.496947	-2.39921	0.0164306	0.357091
1992	KSMBR1_2475	KSMBR1_2475	kustc0831	hypothetical protein	ND	51.7197	18.6972		2.93903	-1.73314	1.19298	-1.45279	0.146282	NA
1993	KSMBR1_2476	KSMBR1_2476	#N/A	hypothetical protein	ND	108.222	77.3711		5.07663	-0.89825	0.898409	-0.999823	0.317396	0.999787
1994	KSMBR1_2477	KSMBR1_2477	kustc0833	hypothetical protein	ND	206.569	172.885		12.8075	-0.663751	0.573651	-1.15706	0.247246	0.999787
1995	KSMBR1_2478	nuoH_1	kustc0834	stongly similar to NADH dehydrogenase subunit	ND	130.375	79.2432		25.1006	-1.08504	0.426541	-2.54382	0.0109648	0.257955
1996	KSMBR1_2479	nuoI_1	kustc0835	strongly similar to NADH dehydrogenase I subunit I	ND	118.575	88.5744		10.2896	-0.816393	0.651876	-1.25238	0.210433	0.999787
1997	KSMBR1_2480	nuoJ_1	kustc0836	similar to NADH dehydrogenase I subunit J	C	149.394	63.3029		13.2548	-1.68453	0.590421	-2.8531	0.0043295	0.128311
1998	KSMBR1_2481	nuoK_1	kustc0837	similar to NADH dehydrogenase I subunit K	C	89.5646	88.3353		6.27024	-0.404686	0.825989	-0.489941	0.624175	0.999787
1999	KSMBR1_2483	nuoM_1	kustc0840	similar to NADH:ubiquinone oxidoreductase subunit M	C	115.847	79.5298		36.788	-0.885824	0.381138	-2.32416	0.0201171	0.384468
[truncated: 1,324 more rows]

## Sheet: 707 not expressed at all
nr	K. stuttgartiensis MBR1 gene number	Name	K. stuttgartiensis RU1 homologue	K. stuttgartiensis MBR1 annotation	COG group	average RPKM NH4 lim	average RPKM NO2 lim		baseMean	lfc= log2FoldChange	lfcSE	stat	pvalue	padj
1	KSMBR1_0001	KSMBR1_0001	#N/A	hypothetical protein	ND	0	0		0	NA	NA	NA	NA	NA
2	KSMBR1_0003	KSMBR1_0003	#N/A	hypothetical protein	ND	0	0		0	NA	NA	NA	NA	NA		value lfc positive:	high in nitrite limited conditions
3	KSMBR1_0004	KSMBR1_0004	#N/A	hypothetical protein	ND	0	0		0	NA	NA	NA	NA	NA		value lfc negative:	high in ammonium limited conditions
4	KSMBR1_0005	KSMBR1_0005	#N/A	hypothetical protein	S	0	0		0	NA	NA	NA	NA	NA		if pvalue=NA, then gene is not expressed in either condition, or there are large outliers in the replicates, padj will also be NA then.
5	KSMBR1_0006	KSMBR1_0006	#N/A	similar to DNA-methyltransferase (cytosine-specific)	L	0	0		0	NA	NA	NA	NA	NA		if padj =NA, then the gene is only expressed at very low levels (here baseMean <4).
6	KSMBR1_0016	KSMBR1_0016	kuste2831	hypothetical protein	ND	0	0		0	NA	NA	NA	NA	NA
7	KSMBR1_0018	KSMBR1_0018	kuste2828	hypothetical protein	ND	0	0		0	NA	NA	NA	NA	NA
8	KSMBR1_0030	KSMBR1_0030	#N/A	hypothetical protein	ND	0	0		0	NA	NA	NA	NA	NA
9	KSMBR1_0036	KSMBR1_0036	#N/A	hypothetical protein	ND	0	0		0	NA	NA	NA	NA	NA
10	KSMBR1_0037	KSMBR1_0037	#N/A	AIPR protein	ND	0	0		0	NA	NA	NA	NA	NA
11	KSMBR1_0038	KSMBR1_0038	#N/A	Reverse transcriptase (RNA-dependent DNA polymerase)	ND	0	0		0	NA	NA	NA	NA	NA
12	KSMBR1_0039	KSMBR1_0039	kuste2494	hypothetical zinc finger containing protein	ND	0	0		0	NA	NA	NA	NA	NA
13	KSMBR1_0040	exeA_1	kuste2493	similar to general secretion pathway protein A (exeA)	ND	0	0		0	NA	NA	NA	NA	NA
14	KSMBR1_0041	KSMBR1_0041	#N/A	hypothetical protein	ND	0	0		0	NA	NA	NA	NA	NA
15	KSMBR1_0042	KSMBR1_0042	#N/A	hypothetical protein	ND	0	0		0	NA	NA	NA	NA	NA
16	KSMBR1_0043	KSMBR1_0043	kuste2491	hypothetical protein	ND	0	0		0	NA	NA	NA	NA	NA
17	KSMBR1_0044	KSMBR1_0044	#N/A	hypothetical protein	ND	0	0		0	NA	NA	NA	NA	NA
18	KSMBR1_0045	KSMBR1_0045	kuste2651	hypothetical protein	ND	0	0		0	NA	NA	NA	NA	NA
19	KSMBR1_0047	KSMBR1_0047	kuste2651	hypothetical protein	ND	0	0		0	NA	NA	NA	NA	NA
20	KSMBR1_0048	KSMBR1_0048	#N/A	hypothetical protein	ND	0	0		0	NA	NA	NA	NA	NA
21	KSMBR1_0049	KSMBR1_0049	kuste2491	hypothetical protein	ND	0	0		0	NA	NA	NA	NA	NA
22	KSMBR1_0050	KSMBR1_0050	#N/A	hypothetical protein	ND	0	0		0	NA	NA	NA	NA	NA
23	KSMBR1_0051	KSMBR1_0051	kuste2492	hypothetical protein	ND	0	0		0	NA	NA	NA	NA	NA
24	KSMBR1_0052	exeA_2	kuste2493	similar to general secretion pathway protein A (exeA)	ND	0	0		0	NA	NA	NA	NA	NA
25	KSMBR1_0053	KSMBR1_0053	kuste2494	hypothetical zinc finger containing protein	ND	0	0		0	NA	NA	NA	NA	NA
26	KSMBR1_0054	KSMBR1_0054	#N/A	hypothetical protein	ND	0	0		0	NA	NA	NA	NA	NA
27	KSMBR1_0055	KSMBR1_0055	#N/A	Hypothetical Protein	ND	0	0		0	NA	NA	NA	NA	NA
28	KSMBR1_0057	KSMBR1_0057	#N/A	putative orf	ND	0	0		0	NA	NA	NA	NA	NA
29	KSMBR1_0067	tnpA_1_1	kustb0253	similar to transposase	ND	0	0		0	NA	NA	NA	NA	NA
30	KSMBR1_0068	KSMBR1_0068	#N/A	tRNA-Ser(cag)	ND	0	0		0	NA	NA	NA	NA	NA
31	KSMBR1_0083	tnpA_2_1	kustb0253	similar to transposase	ND	0	0		0	NA	NA	NA	NA	NA
32	KSMBR1_0084	KSMBR1_0084	kuste2651	hypothetical protein	ND	0	0		0	NA	NA	NA	NA	NA
33	KSMBR1_0085	KSMBR1_0085	#N/A	hypothetical protein	ND	0	0		0	NA	NA	NA	NA	NA
34	KSMBR1_0086	KSMBR1_0086	kuste2491	hypothetical protein	ND	0	0		0	NA	NA	NA	NA	NA
35	KSMBR1_0087	KSMBR1_0087	#N/A	hypothetical protein	ND	0	0		0	NA	NA	NA	NA	NA
36	KSMBR1_0088	KSMBR1_0088	#N/A	hypothetical protein	ND	0	0		0	NA	NA	NA	NA	NA
37	KSMBR1_0089	exeA_3	kuste2493	similar to general secretion pathway protein A (exeA)	ND	0	0		0	NA	NA	NA	NA	NA
38	KSMBR1_0090	KSMBR1_0090	kuste2494	hypothetical zinc finger containing protein	ND	0	0		0	NA	NA	NA	NA	NA
39	KSMBR1_0091	KSMBR1_0091	kustc0922	hypothetical protein	ND	0	0		0	NA	NA	NA	NA	NA
40	KSMBR1_0092	KSMBR1_0092	kuste4369	hypothetical protein	X	0	0		0	NA	NA	NA	NA	NA
41	KSMBR1_0097	KSMBR1_0097	#N/A	hypothetical protein	ND	0	0		0	NA	NA	NA	NA	NA
42	KSMBR1_0103	KSMBR1_0103	#N/A	hypothetical protein	ND	0	0		0	NA	NA	NA	NA	NA
43	KSMBR1_0111	KSMBR1_0111	#N/A	Hypothetical Protein	ND	0	0		0	NA	NA	NA	NA	NA
44	KSMBR1_0115	KSMBR1_0115	#N/A	tRNA-Val(gac)	ND	0	0		0	NA	NA	NA	NA	NA
45	KSMBR1_0147	KSMBR1_0147	#N/A	Hypothetical Protein	ND	0	0		0	NA	NA	NA	NA	NA
46	KSMBR1_0159	KSMBR1_0159	#N/A	hypothetical protein	ND	0	0		0	NA	NA	NA	NA	NA
47	KSMBR1_0176	KSMBR1_0176	kustc0493	similar to E. coli insertion element IS186	ND	0	0		0	NA	NA	NA	NA	NA
48	KSMBR1_0185	KSMBR1_0185	#N/A	tRNA-Ser(gga)	ND	0	0		0	NA	NA	NA	NA	NA
49	KSMBR1_0186	KSMBR1_0186	#N/A	tRNA-Ser(cga)	ND	0	0		0	NA	NA	NA	NA	NA
50	KSMBR1_0187	KSMBR1_0187	#N/A	hypothetical protein	ND	0	0		0	NA	NA	NA	NA	NA
51	KSMBR1_0189	KSMBR1_0189	#N/A	tRNA-Arg(acg)	ND	0	0		0	NA	NA	NA	NA	NA
52	KSMBR1_0191	KSMBR1_0191	kustc0379	hypothetical protein	ND	0	0		0	NA	NA	NA	NA	NA
53	KSMBR1_0192	KSMBR1_0192	#N/A	Hypothetical Protein	ND	0	0		0	NA	NA	NA	NA	NA
54	KSMBR1_0195	KSMBR1_0195	#N/A	hypothetical protein	ND	0	0		0	NA	NA	NA	NA	NA
55	KSMBR1_0197	KSMBR1_0197	kuste3720	hypothetical protein	ND	0	0		0	NA	NA	NA	NA	NA
56	KSMBR1_0198	KSMBR1_0198	#N/A	hypothetical protein	ND	0	0		0	NA	NA	NA	NA	NA
57	KSMBR1_0206	KSMBR1_0206	kuste3704	hypothetical protein	ND	0	0		0	NA	NA	NA	NA	NA
58	KSMBR1_0208	KSMBR1_0208	kuste2863	hypothetical protein	X	0	0		0	NA	NA	NA	NA	NA
59	KSMBR1_0210	KSMBR1_0210	kustc0922	hypothetical protein	ND	0	0		0	NA	NA	NA	NA	NA
60	KSMBR1_0211	KSMBR1_0211	kuste2651	hypothetical protein	ND	0	0		0	NA	NA	NA	NA	NA
61	KSMBR1_0212	KSMBR1_0212	#N/A	hypothetical protein	ND	0	0		0	NA	NA	NA	NA	NA
62	KSMBR1_0214	KSMBR1_0214	#N/A	hypothetical protein	ND	0	0		0	NA	NA	NA	NA	NA
63	KSMBR1_0215	KSMBR1_0215	#N/A	hypothetical protein	ND	0	0		0	NA	NA	NA	NA	NA
64	KSMBR1_0216	exeA_4	kuste2493	similar to general secretion pathway protein A (exeA)	ND	0	0		0	NA	NA	NA	NA	NA
65	KSMBR1_0217	KSMBR1_0217	kuste2494	hypothetical zinc finger containing protein	ND	0	0		0	NA	NA	NA	NA	NA
66	KSMBR1_0218	KSMBR1_0218	#N/A	putative orf	ND	0	0		0	NA	NA	NA	NA	NA
67	KSMBR1_0222	KSMBR1_0222	#N/A	hypothetical protein	ND	0	0		0	NA	NA	NA	NA	NA
68	KSMBR1_0225	KSMBR1_0225	#N/A	hypothetical protein	ND	0	0		0	NA	NA	NA	NA	NA
69	KSMBR1_0227	KSMBR1_0227	kuste4484	hypothetical protein	ND	0	0		0	NA	NA	NA	NA	NA
70	KSMBR1_0228	KSMBR1_0228	kuste4482	hypothetical protein	C	0	0		0	NA	NA	NA	NA	NA
71	KSMBR1_0236	KSMBR1_0236	kustc1197	hypothetical protein	ND	0	0		0	NA	NA	NA	NA	NA
72	KSMBR1_0237	KSMBR1_0237	kustc0424	hypothetical protein	X	0	0		0	NA	NA	NA	NA	NA
73	KSMBR1_0241	KSMBR1_0241	kuste4464	hypothetical protein	X	0	0		0	NA	NA	NA	NA	NA
74	KSMBR1_0242	KSMBR1_0242	#N/A	hypothetical protein	ND	0	0		0	NA	NA	NA	NA	NA
75	KSMBR1_0244	KSMBR1_0244	#N/A	tRNA-Thr(cgt)	ND	0	0		0	NA	NA	NA	NA	NA
76	KSMBR1_0251	KSMBR1_0251	kustc0922	hypothetical protein	ND	0	0		0	NA	NA	NA	NA	NA
77	KSMBR1_0281	KSMBR1_0281	#N/A	hypothetical protein	ND	0	0		0	NA	NA	NA	NA	NA
78	KSMBR1_0282	KSMBR1_0282	#N/A	hypothetical protein	R	0	0		0	NA	NA	NA	NA	NA
79	KSMBR1_0283	KSMBR1_0283	#N/A	hypothetical protein	ND	0	0		0	NA	NA	NA	NA	NA
80	KSMBR1_0284	KSMBR1_0284	#N/A	hypothetical protein	ND	0	0		0	NA	NA	NA	NA	NA
81	KSMBR1_0285	KSMBR1_0285	#N/A	hypothetical protein	ND	0	0		0	NA	NA	NA	NA	NA
82	KSMBR1_0286	KSMBR1_0286	#N/A	hypothetical protein	ND	0	0		0	NA	NA	NA	NA	NA
83	KSMBR1_0287	KSMBR1_0287	#N/A	hypothetical protein	ND	0	0		0	NA	NA	NA	NA	NA
84	KSMBR1_0288	KSMBR1_0288	#N/A	hypothetical protein	ND	0	0		0	NA	NA	NA	NA	NA
85	KSMBR1_0289	KSMBR1_0289	#N/A	Helix-turn-helix domain protein	ND	0	0		0	NA	NA	NA	NA	NA
86	KSMBR1_0290	KSMBR1_0290	#N/A	hypothetical protein	ND	0	0		0	NA	NA	NA	NA	NA
87	KSMBR1_0291	KSMBR1_0291	#N/A	hypothetical protein	ND	0	0		0	NA	NA	NA	NA	NA
88	KSMBR1_0292	dam_1	#N/A	DNA adenine methylase	ND	0	0		0	NA	NA	NA	NA	NA
89	KSMBR1_0293	KSMBR1_0293	#N/A	hypothetical protein	ND	0	0		0	NA	NA	NA	NA	NA
90	KSMBR1_0294	KSMBR1_0294	#N/A	hypothetical protein	ND	0	0		0	NA	NA	NA	NA	NA
91	KSMBR1_0295	xerD_1	#N/A	similar to site-specific tyrosine recombinase	ND	0	0		0	NA	NA	NA	NA	NA
92	KSMBR1_0308	KSMBR1_0308	#N/A	hypothetical protein	ND	0	0		0	NA	NA	NA	NA	NA
93	KSMBR1_0312	KSMBR1_0312	#N/A	Hypothetical Protein	ND	0	0		0	NA	NA	NA	NA	NA
94	KSMBR1_0322	KSMBR1_0322	kustc0379	hypothetical protein	ND	0	0		0	NA	NA	NA	NA	NA
95	KSMBR1_0328	KSMBR1_0328	#N/A	hypothetical cytochrome protein	ND	0	0		0	NA	NA	NA	NA	NA
96	KSMBR1_0337	KSMBR1_0337	#N/A	hypothetical protein	ND	0	0		0	NA	NA	NA	NA	NA
97	KSMBR1_0392	tnpA_3	kustb0253	similar to transposase	H	0	0		0	NA	NA	NA	NA	NA
98	KSMBR1_0404	KSMBR1_0404	#N/A	tRNA-Glu(ctc)	F	0	0		0	NA	NA	NA	NA	NA
99	KSMBR1_0409	KSMBR1_0409	#N/A	tRNA-Gly(ccc)	ND	0	0		0	NA	NA	NA	NA	NA
100	KSMBR1_0431	KSMBR1_0431	#N/A	hypothetical protein	ND	0	0		0	NA	NA	NA	NA	NA
101	KSMBR1_0432	KSMBR1_0432	#N/A	Hypothetical Protein	ND	0	0		0	NA	NA	NA	NA	NA
102	KSMBR1_0433	KSMBR1_0433	#N/A	hypothetical protein	ND	0	0		0	NA	NA	NA	NA	NA
103	KSMBR1_0434	KSMBR1_0434	#N/A	hypothetical protein	ND	0	0		0	NA	NA	NA	NA	NA
104	KSMBR1_0436	KSMBR1_0436	#N/A	hypothetical protein	ND	0	0		0	NA	NA	NA	NA	NA
105	KSMBR1_0437	KSMBR1_0437	#N/A	DNA/RNA helicase	ND	0	0		0	NA	NA	NA	NA	NA
106	KSMBR1_0438	KSMBR1_0438	#N/A	hypothetical protein	ND	0	0		0	NA	NA	NA	NA	NA
107	KSMBR1_0439	KSMBR1_0439	#N/A	hypothetical protein	V	0	0		0	NA	NA	NA	NA	NA
108	KSMBR1_0465	KSMBR1_0465	#N/A	hypothetical protein	M	0	0		0	NA	NA	NA	NA	NA
109	KSMBR1_0470	KSMBR1_0470	kustc0493	similar to E. coli insertion element IS186	ND	0	0		0	NA	NA	NA	NA	NA
110	KSMBR1_0471	KSMBR1_0471	#N/A	Hypothetical Protein	ND	0	0		0	NA	NA	NA	NA	NA
111	KSMBR1_0486	KSMBR1_0486	kuste2651	hypothetical protein	ND	0	0		0	NA	NA	NA	NA	NA
112	KSMBR1_0487	KSMBR1_0487	#N/A	hypothetical protein	ND	0	0		0	NA	NA	NA	NA	NA
113	KSMBR1_0488	KSMBR1_0488	kuste2491	hypothetical protein	ND	0	0		0	NA	NA	NA	NA	NA
114	KSMBR1_0490	KSMBR1_0490	#N/A	hypothetical protein	ND	0	0		0	NA	NA	NA	NA	NA
115	KSMBR1_0491	exeA_5	kuste2493	similar to general secretion pathway protein A (exeA)	N	0	0		0	NA	NA	NA	NA	NA
116	KSMBR1_0492	KSMBR1_0492	kuste2494	hypothetical zinc finger containing protein	ND	0	0		0	NA	NA	NA	NA	NA
117	KSMBR1_0514	KSMBR1_0514	kustc0379	hypothetical protein	ND	0	0		0	NA	NA	NA	NA	NA
118	KSMBR1_0518	KSMBR1_0518	#N/A	hypothetical protein	ND	0	0		0	NA	NA	NA	NA	NA
119	KSMBR1_0519	KSMBR1_0519	#N/A	hypothetical protein	ND	0	0		0	NA	NA	NA	NA	NA
120	KSMBR1_0521	KSMBR1_0521	#N/A	hypothetical protein	ND	0	0		0	NA	NA	NA	NA	NA
121	KSMBR1_0522	KSMBR1_0522	#N/A	hypothetical protein	ND	0	0		0	NA	NA	NA	NA	NA
122	KSMBR1_0524	KSMBR1_0524	#N/A	hypothetical protein	ND	0	0		0	NA	NA	NA	NA	NA
123	KSMBR1_0525	tuaH_1	#N/A	Putative teichuronic acid biosynthesis glycosyltransferase TuaH	M	0	0		0	NA	NA	NA	NA	NA
124	KSMBR1_0526	KSMBR1_0526	#N/A	hypothetical protein	ND	0	0		0	NA	NA	NA	NA	NA
125	KSMBR1_0527	KSMBR1_0527	#N/A	similar to glycosyltransferase family 2	GM	0	0		0	NA	NA	NA	NA	NA
126	KSMBR1_0528	KSMBR1_0528	#N/A	Phosphotransferase enzyme family protein	GM	0	0		0	NA	NA	NA	NA	NA
127	KSMBR1_0529	wzt	#N/A	similar to ATP-binding protein Wzt of ABC-transporter involved in LPS biosynthesis	ND	0	0		0	NA	NA	NA	NA	NA
128	KSMBR1_0530	wzm	#N/A	similar to ABC-transporter involved in LPS biosynthesis Wzm	ND	0	0		0	NA	NA	NA	NA	NA
129	KSMBR1_0531	rfbA_1	#N/A	strongly similar to glucose-1-phosphate thymidylyltransferase	ND	0	0		0	NA	NA	NA	NA	NA
130	KSMBR1_0532	KSMBR1_0532	#N/A	Methyltransferase domain protein	ND	0	0		0	NA	NA	NA	NA	NA
131	KSMBR1_0533	KSMBR1_0533	#N/A	hypothetical protein	QR	0	0		0	NA	NA	NA	NA	NA
132	KSMBR1_0534	KSMBR1_0534	#N/A	hypothetical protein	EH	0	0		0	NA	NA	NA	NA	NA
133	KSMBR1_0535	KSMBR1_0535	#N/A	hypothetical protein	M	0	0		0	NA	NA	NA	NA	NA
134	KSMBR1_0536	ilvE_2	#N/A	similar to branched-chain amino-acid aminotransferase	M	0	0		0	NA	NA	NA	NA	NA
135	KSMBR1_0537	KSMBR1_0537	#N/A	similar to UDP-glucose 6-dehydrogenase	ND	0	0		0	NA	NA	NA	NA	NA
136	KSMBR1_0538	KSMBR1_0538	#N/A	similar to dTDP-glucose 4,6-dehydratase	ND	0	0		0	NA	NA	NA	NA	NA
137	KSMBR1_0539	rfbF	#N/A	strongly similar to glucose-1-phosphate cytidylyltransferase	ND	0	0		0	NA	NA	NA	NA	NA
138	KSMBR1_0542	KSMBR1_0542	#N/A	Sulfotransferase domain protein	ND	0	0		0	NA	NA	NA	NA	NA
139	KSMBR1_0543	capM_1	#N/A	similar to capsular polysaccharide biosynthesis glycosyltransferase CapM	ND	0	0		0	NA	NA	NA	NA	NA
140	KSMBR1_0544	KSMBR1_0544	#N/A	hypothetical protein	R	0	0		0	NA	NA	NA	NA	NA
141	KSMBR1_0546	nirJ_2	#N/A	similar to heme d1 biosynthesis protein NirJ	M	0	0		0	NA	NA	NA	NA	NA
142	KSMBR1_0547	KSMBR1_0547	#N/A	Methyltransferase domain protein	ND	0	0		0	NA	NA	NA	NA	NA
143	KSMBR1_0548	KSMBR1_0548	#N/A	hypothetical protein	ND	0	0		0	NA	NA	NA	NA	NA
144	KSMBR1_0549	tuaH_2	#N/A	Putative teichuronic acid biosynthesis glycosyltransferase TuaH	G	0	0		0	NA	NA	NA	NA	NA
145	KSMBR1_0550	rfaL_2	#N/A	similar to lipid A core O-antigen ligase related enzyme	N	0	0		0	NA	NA	NA	NA	NA
146	KSMBR1_0551	KSMBR1_0551	#N/A	hypothetical protein	ND	0	0		0	NA	NA	NA	NA	NA
147	KSMBR1_0562	KSMBR1_0562	#N/A	hypothetical protein	ND	0	0		0	NA	NA	NA	NA	NA
148	KSMBR1_0564	motR_1	#N/A	strong similarity to bacterial motility regulatory protein MotR	ND	0	0		0	NA	NA	NA	NA	NA
149	KSMBR1_0604	KSMBR1_0604	kustc0922	hypothetical protein	O	0	0		0	NA	NA	NA	NA	NA
150	KSMBR1_0634	KSMBR1_0634	#N/A	hypothetical protein	ND	0	0		0	NA	NA	NA	NA	NA
151	KSMBR1_0635	KSMBR1_0635	#N/A	hypothetical protein	ND	0	0		0	NA	NA	NA	NA	NA
152	KSMBR1_0643	KSMBR1_0643	#N/A	hypothetical protein	J	0	0		0	NA	NA	NA	NA	NA
153	KSMBR1_0671	KSMBR1_0671	#N/A	tRNA-Glu(ttc)	ND	0	0		0	NA	NA	NA	NA	NA
154	KSMBR1_0672	KSMBR1_0672	#N/A	tRNA-Lys(ttt)	J	0	0		0	NA	NA	NA	NA	NA
155	KSMBR1_0690	KSMBR1_0690	kustc0922	hypothetical protein	ND	0	0		0	NA	NA	NA	NA	NA
156	KSMBR1_0691	KSMBR1_0691	kuste2494	hypothetical zinc finger containing protein	ND	0	0		0	NA	NA	NA	NA	NA
157	KSMBR1_0692	exeA_6	kuste2493	similar to general secretion pathway protein A (exeA)	ND	0	0		0	NA	NA	NA	NA	NA
158	KSMBR1_0693	KSMBR1_0693	kuste2492	hypothetical protein	ND	0	0		0	NA	NA	NA	NA	NA
159	KSMBR1_0694	KSMBR1_0694	#N/A	hypothetical protein	ND	0	0		0	NA	NA	NA	NA	NA
160	KSMBR1_0695	KSMBR1_0695	kuste2491	hypothetical protein	ND	0	0		0	NA	NA	NA	NA	NA
161	KSMBR1_0696	KSMBR1_0696	#N/A	hypothetical protein	ND	0	0		0	NA	NA	NA	NA	NA
162	KSMBR1_0697	KSMBR1_0697	kuste2651	hypothetical protein	ND	0	0		0	NA	NA	NA	NA	NA
163	KSMBR1_0698	KSMBR1_0698	kustc0922	hypothetical protein	ND	0	0		0	NA	NA	NA	NA	NA
164	KSMBR1_0700	KSMBR1_0700	#N/A	tRNA-Pro(tgg)	ND	0	0		0	NA	NA	NA	NA	NA
165	KSMBR1_0835	dpnM	#N/A	Modification methylase DpnIIA	ND	0	0		0	NA	NA	NA	NA	NA
166	KSMBR1_0836	mboIR	#N/A	Type-2 restriction enzyme MboI	ND	0	0		0	NA	NA	NA	NA	NA
167	KSMBR1_0837	KSMBR1_0837	#N/A	hypothetical protein	ND	0	0		0	NA	NA	NA	NA	NA
168	KSMBR1_0838	KSMBR1_0838	#N/A	hypothetical protein	ND	0	0		0	NA	NA	NA	NA	NA
169	KSMBR1_0839	KSMBR1_0839	#N/A	hypothetical protein	ND	0	0		0	NA	NA	NA	NA	NA
170	KSMBR1_0841	KSMBR1_0841	kuste3286	hypothetical protein	ND	0	0		0	NA	NA	NA	NA	NA
171	KSMBR1_0849	KSMBR1_0849	#N/A	hypothetical protein	ND	0	0		0	NA	NA	NA	NA	NA
172	KSMBR1_0850	KSMBR1_0850	#N/A	hypothetical protein	ND	0	0		0	NA	NA	NA	NA	NA
173	KSMBR1_0860	KSMBR1_0860	kustc0379	hypothetical protein	ND	0	0		0	NA	NA	NA	NA	NA
174	KSMBR1_0861	KSMBR1_0861	#N/A	YcfA-like protein	ND	0	0		0	NA	NA	NA	NA	NA
175	KSMBR1_0862	KSMBR1_0862	#N/A	hypothetical protein	ND	0	0		0	NA	NA	NA	NA	NA
176	KSMBR1_0863	KSMBR1_0863	#N/A	hypothetical protein	ND	0	0		0	NA	NA	NA	NA	NA
177	KSMBR1_0864	KSMBR1_0864	#N/A	hypothetical protein	ND	0	0		0	NA	NA	NA	NA	NA
178	KSMBR1_0865	KSMBR1_0865	#N/A	hypothetical protein	ND	0	0		0	NA	NA	NA	NA	NA
179	KSMBR1_0866	KSMBR1_0866	#N/A	hypothetical protein	ND	0	0		0	NA	NA	NA	NA	NA
180	KSMBR1_0867	KSMBR1_0867	#N/A	hypothetical protein	ND	0	0		0	NA	NA	NA	NA	NA
181	KSMBR1_0868	KSMBR1_0868	#N/A	hypothetical protein	ND	0	0		0	NA	NA	NA	NA	NA
182	KSMBR1_0872	KSMBR1_0872	#N/A	hypothetical protein	ND	0	0		0	NA	NA	NA	NA	NA
183	KSMBR1_0873	KSMBR1_0873	#N/A	hypothetical protein	ND	0	0		0	NA	NA	NA	NA	NA
184	KSMBR1_0874	KSMBR1_0874	#N/A	putative CsbD-like protein	ND	0	0		0	NA	NA	NA	NA	NA
185	KSMBR1_0875	rfbE_1	#N/A	similar to perosamine synthetase	M	0	0		0	NA	NA	NA	NA	NA
186	KSMBR1_0877	KSMBR1_0877	#N/A	hypothetical protein	ND	0	0		0	NA	NA	NA	NA	NA
187	KSMBR1_0878	KSMBR1_0878	#N/A	hypothetical protein	ND	0	0		0	NA	NA	NA	NA	NA
188	KSMBR1_0879	KSMBR1_0879	#N/A	hypothetical protein	S	0	0		0	NA	NA	NA	NA	NA
189	KSMBR1_0880	KSMBR1_0880	#N/A	ribosomal-protein-alanine N-acetyltransferase	ND	0	0		0	NA	NA	NA	NA	NA
190	KSMBR1_0881	KSMBR1_0881	#N/A	hypothetical protein	ND	0	0		0	NA	NA	NA	NA	NA
191	KSMBR1_0882	KSMBR1_0882	#N/A	hypothetical protein	M	0	0		0	NA	NA	NA	NA	NA
192	KSMBR1_0883	recG_1	#N/A	similar to ATP-dependent DNA helicase RecG	ND	0	0		0	NA	NA	NA	NA	NA
193	KSMBR1_0884	KSMBR1_0884	#N/A	hypothetical protein	ND	0	0		0	NA	NA	NA	NA	NA
194	KSMBR1_0885	asnB	#N/A	similar to aspargine synthase AsnB	E	0	0		0	NA	NA	NA	NA	NA
195	KSMBR1_0886	KSMBR1_0886	kustc0379	hypothetical protein	ND	0	0		0	NA	NA	NA	NA	NA
196	KSMBR1_0887	KSMBR1_0887	#N/A	putative orf	ND	0	0		0	NA	NA	NA	NA	NA
197	KSMBR1_0888	rfaG_1	#N/A	similar to lipopolysaccharide core biosynthesis protein	M	0	0		0	NA	NA	NA	NA	NA
198	KSMBR1_0889	KSMBR1_0889	#N/A	hypothetical protein	ND	0	0		0	NA	NA	NA	NA	NA
199	KSMBR1_0890	KSMBR1_0890	#N/A	hypothetical protein	ND	0	0		0	NA	NA	NA	NA	NA
200	KSMBR1_0891	mtfB_2	#N/A	similar to mannosyltransferase B	M	0	0		0	NA	NA	NA	NA	NA
201	KSMBR1_0892	prmA	#N/A	Ribosomal protein L11 methyltransferase	ND	0	0		0	NA	NA	NA	NA	NA
202	KSMBR1_0893	KSMBR1_0893	#N/A	putative S-adenosylmethionine-dependent methyltransferase/MSMEI_2290	ND	0	0		0	NA	NA	NA	NA	NA
203	KSMBR1_0894	KSMBR1_0894	#N/A	hypothetical protein	ND	0	0		0	NA	NA	NA	NA	NA
204	KSMBR1_0895	KSMBR1_0895	#N/A	hypothetical protein	ND	0	0		0	NA	NA	NA	NA	NA
205	KSMBR1_0896	cmoB	#N/A	tRNA (mo5U34)-methyltransferase	ND	0	0		0	NA	NA	NA	NA	NA
206	KSMBR1_0897	capM_2	#N/A	similar to capsular polysaccharide biosynthesis glycosyltransferase	M	0	0		0	NA	NA	NA	NA	NA
207	KSMBR1_0898	tnpA_6	kustb0253	similar to transposase	ND	0	0		0	NA	NA	NA	NA	NA
208	KSMBR1_0899	KSMBR1_0899	#N/A	hypothetical protein	ND	0	0		0	NA	NA	NA	NA	NA
209	KSMBR1_0900	KSMBR1_0900	#N/A	hypothetical protein	M	0	0		0	NA	NA	NA	NA	NA
210	KSMBR1_0901	coq3_2	#N/A	similar to dihydroxyhexaprenylbenzoate methyltransferase	ND	0	0		0	NA	NA	NA	NA	NA
211	KSMBR1_0902	coq3_3	#N/A	similar to dihydroxyhexaprenylbenzoate methyltransferase	ND	0	0		0	NA	NA	NA	NA	NA
212	KSMBR1_0903	lacA	#N/A	similar to galactoside O-acetyltransferase	R	0	0		0	NA	NA	NA	NA	NA
213	KSMBR1_0904	murJ	#N/A	putative peptidoglycan biosynthesis protein MurJ	ND	0	0		0	NA	NA	NA	NA	NA
214	KSMBR1_0905	KSMBR1_0905	#N/A	hypothetical protein	ND	0	0		0	NA	NA	NA	NA	NA
215	KSMBR1_0907	lpsL_2	#N/A	strongly similar to UDP-glucuronate 5'-epimerase	ND	0	0		0	NA	NA	NA	NA	NA
216	KSMBR1_0909	KSMBR1_0909	kustc0379	hypothetical protein	ND	0	0		0	NA	NA	NA	NA	NA
217	KSMBR1_0910	ugd_2	#N/A	similar to UDP-glucose/GDP-mannose dehydrogenase	ND	0	0		0	NA	NA	NA	NA	NA
218	KSMBR1_0911	KSMBR1_0911	#N/A	hypothetical protein	ND	0	0		0	NA	NA	NA	NA	NA
219	KSMBR1_0912	KSMBR1_0912	#N/A	hypothetical protein	ND	0	0		0	NA	NA	NA	NA	NA
220	KSMBR1_0913	KSMBR1_0913	#N/A	hypothetical protein	ND	0	0		0	NA	NA	NA	NA	NA
221	KSMBR1_0915	KSMBR1_0915	kustc0379	hypothetical protein	ND	0	0		0	NA	NA	NA	NA	NA
222	KSMBR1_0916	KSMBR1_0916	kustc0379	hypothetical protein	ND	0	0		0	NA	NA	NA	NA	NA
223	KSMBR1_0917	KSMBR1_0917	#N/A	hypothetical protein	ND	0	0		0	NA	NA	NA	NA	NA
224	KSMBR1_0918	KSMBR1_0918	#N/A	hypothetical protein	ND	0	0		0	NA	NA	NA	NA	NA
225	KSMBR1_0920	KSMBR1_0920	#N/A	putative orf	ND	0	0		0	NA	NA	NA	NA	NA
226	KSMBR1_0921	KSMBR1_0921	#N/A	hypothetical protein	ND	0	0		0	NA	NA	NA	NA	NA
227	KSMBR1_0922	KSMBR1_0922	#N/A	hypothetical protein	ND	0	0		0	NA	NA	NA	NA	NA
228	KSMBR1_0923	KSMBR1_0923	#N/A	hypothetical protein	ND	0	0		0	NA	NA	NA	NA	NA
229	KSMBR1_0924	KSMBR1_0924	#N/A	hypothetical protein	ND	0	0		0	NA	NA	NA	NA	NA
230	KSMBR1_0925	KSMBR1_0925	#N/A	hypothetical protein	ND	0	0		0	NA	NA	NA	NA	NA
231	KSMBR1_0926	KSMBR1_0926	#N/A	PIN domain protein	ND	0	0		0	NA	NA	NA	NA	NA
232	KSMBR1_0927	KSMBR1_0927	#N/A	putative antitoxin VapB3	ND	0	0		0	NA	NA	NA	NA	NA
233	KSMBR1_0936	KSMBR1_0936	#N/A	hypothetical protein	ND	0	0		0	NA	NA	NA	NA	NA
234	KSMBR1_0937	KSMBR1_0937	#N/A	Hypothetical Protein	ND	0	0		0	NA	NA	NA	NA	NA
235	KSMBR1_0966	KSMBR1_0966	kuste3158	hypothetical protein	ND	0	0		0	NA	NA	NA	NA	NA
236	KSMBR1_0971	KSMBR1_0971	kuste3150	hypothetical protein	ND	0	0		0	NA	NA	NA	NA	NA
237	KSMBR1_0973	KSMBR1_0973	#N/A	hypothetical protein	ND	0	0		0	NA	NA	NA	NA	NA
238	KSMBR1_0990	KSMBR1_0990	#N/A	5S ribosomal RNA	ND	0	0		0	NA	NA	NA	NA	NA
239	KSMBR1_0991	KSMBR1_0991	#N/A	23S ribosomal RNA	ND	0	0		0	NA	NA	NA	NA	NA
240	KSMBR1_0992	KSMBR1_0992	#N/A	tRNA-Ala(tgc)	ND	0	0		0	NA	NA	NA	NA	NA
241	KSMBR1_0993	KSMBR1_0993	#N/A	tRNA-Ile(gat)	ND	0	0		0	NA	NA	NA	NA	NA
242	KSMBR1_0994	KSMBR1_0994	#N/A	16S ribosomal RNA	ND	0	0		0	NA	NA	NA	NA	NA
243	KSMBR1_0998	KSMBR1_0998	kuste3122	hypothetical protein	ND	0	0		0	NA	NA	NA	NA	NA
244	KSMBR1_1018	KSMBR1_1018	#N/A	tRNA-Leu(taa)	ND	0	0		0	NA	NA	NA	NA	NA
245	KSMBR1_1019	KSMBR1_1019	#N/A	tRNA-Cys(gca)	ND	0	0		0	NA	NA	NA	NA	NA
246	KSMBR1_1039	KSMBR1_1039	#N/A	tRNA-Phe(gaa)	ND	0	0		0	NA	NA	NA	NA	NA
247	KSMBR1_1046	tnpA_7	#N/A	similar to transposase	ND	0	0		0	NA	NA	NA	NA	NA
248	KSMBR1_1105	KSMBR1_1105	#N/A	hypothetical protein	ND	0	0		0	NA	NA	NA	NA	NA
249	KSMBR1_1106	KSMBR1_1106	kusta0109	hypothetical protein	ND	0	0		0	NA	NA	NA	NA	NA
250	KSMBR1_1109	KSMBR1_1109	#N/A	hypothetical protein	ND	0	0		0	NA	NA	NA	NA	NA
251	KSMBR1_1110	dpm_2	#N/A	similar to dolichyl-phosphate mannosyltransferase	M	0	0		0	NA	NA	NA	NA	NA
252	KSMBR1_1111	KSMBR1_1111	kustc0922	hypothetical protein	ND	0	0		0	NA	NA	NA	NA	NA
253	KSMBR1_1112	KSMBR1_1112	kuste2494	hypothetical zinc finger containing protein	ND	0	0		0	NA	NA	NA	NA	NA
254	KSMBR1_1113	exeA_7	kuste2493	similar to general secretion pathway protein A (exeA)	ND	0	0		0	NA	NA	NA	NA	NA
255	KSMBR1_1114	KSMBR1_1114	#N/A	hypothetical protein	ND	0	0		0	NA	NA	NA	NA	NA
256	KSMBR1_1115	KSMBR1_1115	#N/A	hypothetical protein	ND	0	0		0	NA	NA	NA	NA	NA
257	KSMBR1_1116	KSMBR1_1116	kuste2491	hypothetical protein	ND	0	0		0	NA	NA	NA	NA	NA
258	KSMBR1_1117	KSMBR1_1117	#N/A	hypothetical protein	ND	0	0		0	NA	NA	NA	NA	NA
259	KSMBR1_1118	KSMBR1_1118	kuste2651	hypothetical protein	ND	0	0		0	NA	NA	NA	NA	NA
260	KSMBR1_1119	tnpA_9	kustb0253	similar to transposase	ND	0	0		0	NA	NA	NA	NA	NA
261	KSMBR1_1122	KSMBR1_1122	kustc0493	similar to E. coli insertion element IS186	ND	0	0		0	NA	NA	NA	NA	NA
262	KSMBR1_1124	KSMBR1_1124	kustc0379	hypothetical protein	ND	0	0		0	NA	NA	NA	NA	NA
263	KSMBR1_1132	KSMBR1_1132	kustc0493	similar to E. coli insertion element IS186	ND	0	0		0	NA	NA	NA	NA	NA
264	KSMBR1_1153	KSMBR1_1153	#N/A	hypothetical protein	ND	0	0		0	NA	NA	NA	NA	NA
265	KSMBR1_1156	KSMBR1_1156	kustd1413	hypothetical protein	ND	0	0		0	NA	NA	NA	NA	NA
266	KSMBR1_1190	KSMBR1_1190	#N/A	tRNA-Leu(caa)	ND	0	0		0	NA	NA	NA	NA	NA
267	KSMBR1_1192	tnpA_10	kustb0253	similar to transposase	ND	0	0		0	NA	NA	NA	NA	NA
268	KSMBR1_1199	KSMBR1_1199	kustc0379	hypothetical protein	ND	0	0		0	NA	NA	NA	NA	NA
269	KSMBR1_1236	KSMBR1_1236	#N/A	hypothetical protein	ND	0	0		0	NA	NA	NA	NA	NA
270	KSMBR1_1245	KSMBR1_1245	kustc0493	similar to E. coli insertion element IS186	ND	0	0		0	NA	NA	NA	NA	NA
271	KSMBR1_1290	KSMBR1_1290	#N/A	hypothetical protein	ND	0	0		0	NA	NA	NA	NA	NA
272	KSMBR1_1291	KSMBR1_1291	kustd1504	hypothetical protein	ND	0	0		0	NA	NA	NA	NA	NA
273	KSMBR1_1292	KSMBR1_1292	#N/A	putative orf	ND	0	0		0	NA	NA	NA	NA	NA
274	KSMBR1_1311	KSMBR1_1311	#N/A	tRNA-Val(tac)	ND	0	0		0	NA	NA	NA	NA	NA
275	KSMBR1_1343	KSMBR1_1343	kustd1569	hypothetical protein	ND	0	0		0	NA	NA	NA	NA	NA
276	KSMBR1_1345	KSMBR1_1345	#N/A	tRNA-Pro(cgg)	ND	0	0		0	NA	NA	NA	NA	NA
277	KSMBR1_1346	tnpA_11	kustb0253	similar to transposase	ND	0	0		0	NA	NA	NA	NA	NA
278	KSMBR1_1355	KSMBR1_1355	#N/A	hypothetical protein	ND	0	0		0	NA	NA	NA	NA	NA
279	KSMBR1_1407	KSMBR1_1407	#N/A	tRNA-Asn(gtt)	ND	0	0		0	NA	NA	NA	NA	NA
280	KSMBR1_1410	KSMBR1_1410	#N/A	hypothetical protein	ND	0	0		0	NA	NA	NA	NA	NA
281	KSMBR1_1418	KSMBR1_1418	kustd1659	hypothetical protein	ND	0	0		0	NA	NA	NA	NA	NA
282	KSMBR1_1476	KSMBR1_1476	kustd1722	hypothetical protein	ND	0	0		0	NA	NA	NA	NA	NA
283	KSMBR1_1495	pepF_2	#N/A	similar to oligopeptidase PepF	ND	0	0		0	NA	NA	NA	NA	NA
284	KSMBR1_1552	ilvE_3	#N/A	similar to branched-chain amino-acid aminotransferase	ND	0	0		0	NA	NA	NA	NA	NA
285	KSMBR1_1557	KSMBR1_1557	kuste4355	hypothetical protein	ND	0	0		0	NA	NA	NA	NA	NA
286	KSMBR1_1558	KSMBR1_1558	kuste2494	hypothetical zinc finger containing protein	ND	0	0		0	NA	NA	NA	NA	NA
287	KSMBR1_1559	exeA_8	kuste2493	similar to general secretion pathway protein A (exeA)	ND	0	0		0	NA	NA	NA	NA	NA
288	KSMBR1_1560	KSMBR1_1560	#N/A	hypothetical protein	ND	0	0		0	NA	NA	NA	NA	NA
289	KSMBR1_1561	KSMBR1_1561	#N/A	hypothetical protein	ND	0	0		0	NA	NA	NA	NA	NA
290	KSMBR1_1562	KSMBR1_1562	kuste2491	hypothetical protein	ND	0	0		0	NA	NA	NA	NA	NA
291	KSMBR1_1563	KSMBR1_1563	#N/A	hypothetical protein	ND	0	0		0	NA	NA	NA	NA	NA
292	KSMBR1_1564	KSMBR1_1564	kuste2651	hypothetical protein	ND	0	0		0	NA	NA	NA	NA	NA
293	KSMBR1_1568	KSMBR1_1568	#N/A	Hypothetical Protein	ND	0	0		0	NA	NA	NA	NA	NA
294	KSMBR1_1586	KSMBR1_1586	#N/A	hypothetical protein	ND	0	0		0	NA	NA	NA	NA	NA
295	KSMBR1_1627	KSMBR1_1627	#N/A	hypothetical protein	ND	0	0		0	NA	NA	NA	NA	NA
296	KSMBR1_1647	KSMBR1_1647	#N/A	Hypothetical Protein	ND	0	0		0	NA	NA	NA	NA	NA
297	KSMBR1_1648	KSMBR1_1648	#N/A	hypothetical protein	ND	0	0		0	NA	NA	NA	NA	NA
298	KSMBR1_1649	KSMBR1_1649	#N/A	transposase	ND	0	0		0	NA	NA	NA	NA	NA
299	KSMBR1_1650	copA_2	#N/A	similar to multimodular CopA (P-type ATPase)	P	0	0		0	NA	NA	NA	NA	NA
300	KSMBR1_1651	KSMBR1_1651	#N/A	hypothetical protein	ND	0	0		0	NA	NA	NA	NA	NA
301	KSMBR1_1652	KSMBR1_1652	#N/A	hypothetical protein	ND	0	0		0	NA	NA	NA	NA	NA
302	KSMBR1_1653	KSMBR1_1653	#N/A	hypothetical protein	ND	0	0		0	NA	NA	NA	NA	NA
303	KSMBR1_1654	KSMBR1_1654	#N/A	hypothetical protein	ND	0	0		0	NA	NA	NA	NA	NA
304	KSMBR1_1655	KSMBR1_1655	#N/A	hypothetical protein	ND	0	0		0	NA	NA	NA	NA	NA
305	KSMBR1_1656	KSMBR1_1656	#N/A	hypothetical protein	V	0	0		0	NA	NA	NA	NA	NA
306	KSMBR1_1657	KSMBR1_1657	#N/A	hypothetical protein	ND	0	0		0	NA	NA	NA	NA	NA
307	KSMBR1_1658	KSMBR1_1658	#N/A	hypothetical protein	ND	0	0		0	NA	NA	NA	NA	NA
308	KSMBR1_1659	KSMBR1_1659	#N/A	hypothetical protein	ND	0	0		0	NA	NA	NA	NA	NA
309	KSMBR1_1660	KSMBR1_1660	kustc0922	hypothetical protein	ND	0	0		0	NA	NA	NA	NA	NA
310	KSMBR1_1661	KSMBR1_1661	#N/A	Transcription elongation factor GreA/GreB domain protein (fragment)	ND	0	0		0	NA	NA	NA	NA	NA
311	KSMBR1_1663	KSMBR1_1663	#N/A	Transcription elongation factor GreA/GreB domain protein (fragment)	ND	0	0		0	NA	NA	NA	NA	NA
312	KSMBR1_1664	KSMBR1_1664	#N/A	Hypothetical Protein	ND	0	0		0	NA	NA	NA	NA	NA
313	KSMBR1_1665	KSMBR1_1665	#N/A	hypothetical protein	ND	0	0		0	NA	NA	NA	NA	NA
314	KSMBR1_1666	KSMBR1_1666	#N/A	hypothetical protein	ND	0	0		0	NA	NA	NA	NA	NA
315	KSMBR1_1667	KSMBR1_1667	#N/A	hypothetical protein	ND	0	0		0	NA	NA	NA	NA	NA
316	KSMBR1_1668	KSMBR1_1668	#N/A	hypothetical protein	ND	0	0		0	NA	NA	NA	NA	NA
317	KSMBR1_1669	carQ	#N/A	RNA polymerase sigma factor CarQ	K	0	0		0	NA	NA	NA	NA	NA
318	KSMBR1_1670	KSMBR1_1670	#N/A	similar to serine/threonine protein kinase (catalytic domain)	T	0	0		0	NA	NA	NA	NA	NA
319	KSMBR1_1677	KSMBR1_1677	kustc0922	hypothetical protein	ND	0	0		0	NA	NA	NA	NA	NA
320	KSMBR1_1680	KSMBR1_1680	#N/A	hypothetical protein	ND	0	0		0	NA	NA	NA	NA	NA
321	KSMBR1_1704	KSMBR1_1704	kustc0379	hypothetical protein	ND	0	0		0	NA	NA	NA	NA	NA
322	KSMBR1_1705	KSMBR1_1705	kustd1950	hypothetical protein	ND	0	0		0	NA	NA	NA	NA	NA
323	KSMBR1_1707	KSMBR1_1707	#N/A	hypothetical protein	ND	0	0		0	NA	NA	NA	NA	NA
324	KSMBR1_1755	KSMBR1_1755	kustc0379	hypothetical protein	ND	0	0		0	NA	NA	NA	NA	NA
325	KSMBR1_1767	KSMBR1_1767	kusta0094	putative transposase	ND	0	0		0	NA	NA	NA	NA	NA
326	KSMBR1_1787	KSMBR1_1787	kustd2045	strongly similar to FMN-binding protein	ND	0	0		0	NA	NA	NA	NA	NA
327	KSMBR1_1829	KSMBR1_1829	kustd2096	hypothetical protein	ND	0	0		0	NA	NA	NA	NA	NA
328	KSMBR1_1840	KSMBR1_1840	kustd2109	hypothetical protein	ND	0	0		0	NA	NA	NA	NA	NA
329	KSMBR1_1848	KSMBR1_1848	#N/A	hypothetical protein	ND	0	0		0	NA	NA	NA	NA	NA
330	KSMBR1_1865	KSMBR1_1865	kustd2144	hypothetical protein	ND	0	0		0	NA	NA	NA	NA	NA
331	KSMBR1_1867	KSMBR1_1867	#N/A	hypothetical protein	ND	0	0		0	NA	NA	NA	NA	NA
332	KSMBR1_1868	KSMBR1_1868	#N/A	hypothetical protein	ND	0	0		0	NA	NA	NA	NA	NA
333	KSMBR1_1869	KSMBR1_1869	#N/A	hypothetical protein	ND	0	0		0	NA	NA	NA	NA	NA
334	KSMBR1_1870	KSMBR1_1870	#N/A	hypothetical protein	ND	0	0		0	NA	NA	NA	NA	NA
335	KSMBR1_1871	KSMBR1_1871	#N/A	hypothetical protein	ND	0	0		0	NA	NA	NA	NA	NA
336	KSMBR1_1872	KSMBR1_1872	#N/A	hypothetical protein	ND	0	0		0	NA	NA	NA	NA	NA
337	KSMBR1_1873	hsdR_3	#N/A	similar to type I restriction-modification system, R subunit [pseudogene]	ND	0	0		0	NA	NA	NA	NA	NA
338	KSMBR1_1874	KSMBR1_1874	#N/A	hypothetical protein	ND	0	0		0	NA	NA	NA	NA	NA
339	KSMBR1_1875	KSMBR1_1875	#N/A	similar to type IIS restriction/modification enzyme; site-specific DNA methyltransferase (adenine specific)	ND	0	0		0	NA	NA	NA	NA	NA
340	KSMBR1_1876	KSMBR1_1876	#N/A	hypothetical protein	L	0	0		0	NA	NA	NA	NA	NA
341	KSMBR1_1877	comEA	#N/A	ComE operon protein 1	ND	0	0		0	NA	NA	NA	NA	NA
342	KSMBR1_1915	KSMBR1_1915	#N/A	tRNA-Met(cat)	ND	0	0		0	NA	NA	NA	NA	NA
343	KSMBR1_1929	KSMBR1_1929	#N/A	hypothetical protein	ND	0	0		0	NA	NA	NA	NA	NA
344	KSMBR1_1947	KSMBR1_1947	#N/A	hypothetical protein	ND	0	0		0	NA	NA	NA	NA	NA
345	KSMBR1_1948	rfbE_2	#N/A	similar to perosamine synthetase	M	0	0		0	NA	NA	NA	NA	NA
346	KSMBR1_1950	KSMBR1_1950	kustc0589	hypothetical protein	ND	0	0		0	NA	NA	NA	NA	NA
347	KSMBR1_1951	KSMBR1_1951	kustc0588	hypothetical protein	ND	0	0		0	NA	NA	NA	NA	NA
348	KSMBR1_1952	KSMBR1_1952	#N/A	similar to type IIS restriction/modification enzyme; site-specific DNA methyltransferase (adenine specific)	ND	0	0		0	NA	NA	NA	NA	NA
349	KSMBR1_1953	KSMBR1_1953	#N/A	hypothetical protein	ND	0	0		0	NA	NA	NA	NA	NA
350	KSMBR1_1955	KSMBR1_1955	#N/A	hypothetical protein	ND	0	0		0	NA	NA	NA	NA	NA
351	KSMBR1_1956	KSMBR1_1956	#N/A	hypothetical protein	ND	0	0		0	NA	NA	NA	NA	NA
352	KSMBR1_1957	rfbG	#N/A	strongly similar to CDP-glucose 4,6-dehydratase	ND	0	0		0	NA	NA	NA	NA	NA
353	KSMBR1_1958	KSMBR1_1958	#N/A	Hypothetical Protein	ND	0	0		0	NA	NA	NA	NA	NA
354	KSMBR1_1959	KSMBR1_1959	#N/A	hypothetical protein	ND	0	0		0	NA	NA	NA	NA	NA
355	KSMBR1_1960	rmlb_2	#N/A	strongly similar to dTDP-D-glucose 4,6-dehydratase	ND	0	0		0	NA	NA	NA	NA	NA
356	KSMBR1_1961	KSMBR1_1961	#N/A	hypothetical protein	JM	0	0		0	NA	NA	NA	NA	NA
357	KSMBR1_1962	arnB_2	#N/A	strongly similar to Arnb transferase	ND	0	0		0	NA	NA	NA	NA	NA
358	KSMBR1_1963	KSMBR1_1963	#N/A	hypothetical protein	ND	0	0		0	NA	NA	NA	NA	NA
359	KSMBR1_1964	KSMBR1_1964	#N/A	WbqC-like protein family protein	ND	0	0		0	NA	NA	NA	NA	NA
360	KSMBR1_1965	fmt_1	#N/A	Methionyl-tRNA formyltransferase	ND	0	0		0	NA	NA	NA	NA	NA
361	KSMBR1_1966	neuB_1	#N/A	similarity to N-acetyl neuramic acid synthetase NeuB	ND	0	0		0	NA	NA	NA	NA	NA
362	KSMBR1_1967	kdsB_2	#N/A	similar to 3-deoxy-manno-octulosonate cytidylyltransferase	ND	0	0		0	NA	NA	NA	NA	NA
363	KSMBR1_1968	murG_1	#N/A	UDP-N-acetylglucosamine--N-acetylmuramyl-(pentapeptide) pyrophosphoryl-undecaprenol N-acetylglucosamine transferase	ND	0	0		0	NA	NA	NA	NA	NA
364	KSMBR1_1969	moaA_2	#N/A	similar to molybdopterin cofactor synthesis protein MoaA	R	0	0		0	NA	NA	NA	NA	NA
365	KSMBR1_1970	KSMBR1_1970	#N/A	hypothetical protein	ND	0	0		0	NA	NA	NA	NA	NA
366	KSMBR1_1971	KSMBR1_1971	#N/A	Sulfotransferase domain protein	ND	0	0		0	NA	NA	NA	NA	NA
367	KSMBR1_1972	KSMBR1_1972	#N/A	hypothetical protein	ND	0	0		0	NA	NA	NA	NA	NA
368	KSMBR1_1974	KSMBR1_1974	#N/A	hypothetical protein	ND	0	0		0	NA	NA	NA	NA	NA
369	KSMBR1_1978	KSMBR1_1978	#N/A	hypothetical protein	ND	0	0		0	NA	NA	NA	NA	NA
370	KSMBR1_1979	KSMBR1_1979	#N/A	hypothetical protein	ND	0	0		0	NA	NA	NA	NA	NA
371	KSMBR1_1980	KSMBR1_1980	#N/A	hypothetical protein	ND	0	0		0	NA	NA	NA	NA	NA
372	KSMBR1_1984	KSMBR1_1984	kustc0379	hypothetical protein	ND	0	0		0	NA	NA	NA	NA	NA
373	KSMBR1_1985	KSMBR1_1985	kustc0493	similar to E. coli insertion element IS186	ND	0	0		0	NA	NA	NA	NA	NA
374	KSMBR1_1986	KSMBR1_1986	kustc0379	hypothetical protein	ND	0	0		0	NA	NA	NA	NA	NA
375	KSMBR1_1996	KSMBR1_1996	kustc0266	hypothetical protein	ND	0	0		0	NA	NA	NA	NA	NA
376	KSMBR1_2010	KSMBR1_2010	kustc0288	hypothetical protein	ND	0	0		0	NA	NA	NA	NA	NA
377	KSMBR1_2039	KSMBR1_2039	#N/A	hypothetical protein	ND	0	0		0	NA	NA	NA	NA	NA
378	KSMBR1_2049	KSMBR1_2049	#N/A	Transposase IS200 like protein	ND	0	0		0	NA	NA	NA	NA	NA
379	KSMBR1_2050	KSMBR1_2050	#N/A	hypothetical protein	ND	0	0		0	NA	NA	NA	NA	NA
380	KSMBR1_2057	KSMBR1_2057	#N/A	tRNA-Arg(ccg)	ND	0	0		0	NA	NA	NA	NA	NA
381	KSMBR1_2085	KSMBR1_2085	kustc0379	hypothetical protein	ND	0	0		0	NA	NA	NA	NA	NA
382	KSMBR1_2090	KSMBR1_2090	#N/A	hypothetical protein	ND	0	0		0	NA	NA	NA	NA	NA
383	KSMBR1_2091	KSMBR1_2091	#N/A	hypothetical protein	ND	0	0		0	NA	NA	NA	NA	NA
384	KSMBR1_2092	KSMBR1_2092	#N/A	hypothetical protein	ND	0	0		0	NA	NA	NA	NA	NA
385	KSMBR1_2093	KSMBR1_2093	#N/A	Fic/DOC family protein	ND	0	0		0	NA	NA	NA	NA	NA
386	KSMBR1_2094	KSMBR1_2094	#N/A	hypothetical protein	ND	0	0		0	NA	NA	NA	NA	NA
387	KSMBR1_2116	vapB	#N/A	Antitoxin VapB	S	0	0		0	NA	NA	NA	NA	NA
388	KSMBR1_2117	KSMBR1_2117	#N/A	hypothetical protein	R	0	0		0	NA	NA	NA	NA	NA
389	KSMBR1_2125	KSMBR1_2125	#N/A	Hypothetical Protein	ND	0	0		0	NA	NA	NA	NA	NA
390	KSMBR1_2128	KSMBR1_2128	kustc0422	putative transposase	ND	0	0		0	NA	NA	NA	NA	NA
391	KSMBR1_2130	KSMBR1_2130	kuste2494	hypothetical zinc finger containing protein	ND	0	0		0	NA	NA	NA	NA	NA
392	KSMBR1_2131	exeA_9	kuste2493	similar to general secretion pathway protein A (exeA)	ND	0	0		0	NA	NA	NA	NA	NA
393	KSMBR1_2132	KSMBR1_2132	#N/A	hypothetical protein	ND	0	0		0	NA	NA	NA	NA	NA
394	KSMBR1_2133	KSMBR1_2133	#N/A	hypothetical protein	ND	0	0		0	NA	NA	NA	NA	NA
395	KSMBR1_2134	KSMBR1_2134	kuste2491	hypothetical protein	ND	0	0		0	NA	NA	NA	NA	NA
396	KSMBR1_2135	KSMBR1_2135	#N/A	hypothetical protein	ND	0	0		0	NA	NA	NA	NA	NA
397	KSMBR1_2136	KSMBR1_2136	kuste2651	hypothetical protein	ND	0	0		0	NA	NA	NA	NA	NA
398	KSMBR1_2137	KSMBR1_2137	kustc0422	putative transposase	ND	0	0		0	NA	NA	NA	NA	NA
399	KSMBR1_2153	KSMBR1_2153	#N/A	hypothetical protein	ND	0	0		0	NA	NA	NA	NA	NA
400	KSMBR1_2167	KSMBR1_2167	kustc0379	hypothetical protein	ND	0	0		0	NA	NA	NA	NA	NA
401	KSMBR1_2177	KSMBR1_2177	kustc0379	hypothetical protein	ND	0	0		0	NA	NA	NA	NA	NA
402	KSMBR1_2188	KSMBR1_2188	kustc0487	hypothetical protein	ND	0	0		0	NA	NA	NA	NA	NA
403	KSMBR1_2208	KSMBR1_2208	#N/A	hypothetical protein	ND	0	0		0	NA	NA	NA	NA	NA
404	KSMBR1_2210	KSMBR1_2210	#N/A	hypothetical protein	ND	0	0		0	NA	NA	NA	NA	NA
405	KSMBR1_2212	KSMBR1_2212	#N/A	hypothetical protein	R	0	0		0	NA	NA	NA	NA	NA
406	KSMBR1_2213	KSMBR1_2213	#N/A	pseudogene	ND	0	0		0	NA	NA	NA	NA	NA
407	KSMBR1_2225	KSMBR1_2225	kustc0379	hypothetical protein	ND	0	0		0	NA	NA	NA	NA	NA
408	KSMBR1_2228	KSMBR1_2228	#N/A	tRNA-Met(cat)	ND	0	0		0	NA	NA	NA	NA	NA
409	KSMBR1_2232	KSMBR1_2232	#N/A	tRNA-Met(cat)	ND	0	0		0	NA	NA	NA	NA	NA
410	KSMBR1_2237	KSMBR1_2237	#N/A	hypothetical protein	ND	0	0		0	NA	NA	NA	NA	NA
411	KSMBR1_2261	KSMBR1_2261	kustc0583	hypothetical protein	ND	0	0		0	NA	NA	NA	NA	NA
412	KSMBR1_2264	KSMBR1_2264	kustc0587	hypothetical protein	ND	0	0		0	NA	NA	NA	NA	NA
413	KSMBR1_2265	KSMBR1_2265	#N/A	hypothetical protein	ND	0	0		0	NA	NA	NA	NA	NA
414	KSMBR1_2266	KSMBR1_2266	#N/A	hypothetical protein	ND	0	0		0	NA	NA	NA	NA	NA
415	KSMBR1_2268	KSMBR1_2268	#N/A	hypothetical protein	ND	0	0		0	NA	NA	NA	NA	NA
416	KSMBR1_2279	KSMBR1_2279	#N/A	hypothetical protein	ND	0	0		0	NA	NA	NA	NA	NA
417	KSMBR1_2280	KSMBR1_2280	kustc0424	hypothetical protein	ND	0	0		0	NA	NA	NA	NA	NA
418	KSMBR1_2302	KSMBR1_2302	#N/A	hypothetical protein	ND	0	0		0	NA	NA	NA	NA	NA
419	KSMBR1_2303	KSMBR1_2303	#N/A	hypothetical protein	ND	0	0		0	NA	NA	NA	NA	NA
420	KSMBR1_2304	KSMBR1_2304	#N/A	hypothetical protein	ND	0	0		0	NA	NA	NA	NA	NA
421	KSMBR1_2306	KSMBR1_2306	#N/A	hypothetical protein	ND	0	0		0	NA	NA	NA	NA	NA
422	KSMBR1_2309	KSMBR1_2309	#N/A	hypothetical protein	ND	0	0		0	NA	NA	NA	NA	NA
423	KSMBR1_2310	KSMBR1_2310	#N/A	hypothetical protein	ND	0	0		0	NA	NA	NA	NA	NA
424	KSMBR1_2311	KSMBR1_2311	kustc0379	hypothetical protein	ND	0	0		0	NA	NA	NA	NA	NA
425	KSMBR1_2312	KSMBR1_2312	#N/A	hypothetical protein	ND	0	0		0	NA	NA	NA	NA	NA
426	KSMBR1_2313	KSMBR1_2313	#N/A	Nucleotidyltransferase domain protein	ND	0	0		0	NA	NA	NA	NA	NA
427	KSMBR1_2314	KSMBR1_2314	#N/A	HEPN domain protein	ND	0	0		0	NA	NA	NA	NA	NA
428	KSMBR1_2315	KSMBR1_2315	#N/A	hypothetical protein	ND	0	0		0	NA	NA	NA	NA	NA
429	KSMBR1_2316	KSMBR1_2316	#N/A	hypothetical protein	ND	0	0		0	NA	NA	NA	NA	NA
430	KSMBR1_2317	neuB_2	#N/A	similarity to N-acetyl neuramic acid synthetase NeuB	ND	0	0		0	NA	NA	NA	NA	NA
431	KSMBR1_2318	cbaC_1	#N/A	similar to 1-carboxy-3-chloro-3,4-dihydroxycyclohexa-1, 5-diene dehydrogenase	R	0	0		0	NA	NA	NA	NA	NA
432	KSMBR1_2319	arnB_3	#N/A	strongly similar to Arnb transferase	ND	0	0		0	NA	NA	NA	NA	NA
433	KSMBR1_2320	neuA	#N/A	CMP-N,N'-diacetyllegionaminic acid synthase	ND	0	0		0	NA	NA	NA	NA	NA
434	KSMBR1_2321	KSMBR1_2321	#N/A	hypothetical protein	ND	0	0		0	NA	NA	NA	NA	NA
435	KSMBR1_2322	ulaE	#N/A	L-ribulose-5-phosphate 3-epimerase UlaE	G	0	0		0	NA	NA	NA	NA	NA
436	KSMBR1_2323	cbaC_2	#N/A	similar to 1-carboxy-3-chloro-3,4-dihydroxycyclohexa-1, 5-diene dehydrogenase	R	0	0		0	NA	NA	NA	NA	NA
437	KSMBR1_2324	fabG_4	#N/A	similar to 3-oxoacyl-[acyl-carrier protein] reductase	IQR	0	0		0	NA	NA	NA	NA	NA
438	KSMBR1_2325	KSMBR1_2325	#N/A	hypothetical protein	ND	0	0		0	NA	NA	NA	NA	NA
439	KSMBR1_2326	KSMBR1_2326	#N/A	hypothetical protein	ND	0	0		0	NA	NA	NA	NA	NA
440	KSMBR1_2327	KSMBR1_2327	#N/A	similar to glycosyltransferase family 2	M	0	0		0	NA	NA	NA	NA	NA
441	KSMBR1_2328	coq3_4	#N/A	similar to dihydroxyhexaprenylbenzoate methyltransferase	ND	0	0		0	NA	NA	NA	NA	NA
442	KSMBR1_2329	ykvP_2	#N/A	Spore protein YkvP	ND	0	0		0	NA	NA	NA	NA	NA
443	KSMBR1_2330	KSMBR1_2330	#N/A	similar to glycosyltransferase family 2	M	0	0		0	NA	NA	NA	NA	NA
444	KSMBR1_2332	KSMBR1_2332	#N/A	hypothetical protein	ND	0	0		0	NA	NA	NA	NA	NA
445	KSMBR1_2333	KSMBR1_2333	#N/A	hypothetical protein	ND	0	0		0	NA	NA	NA	NA	NA
446	KSMBR1_2340	ltrA_3	kustb0192	strong similarity to group II intron-encoded protein LtrA	ND	0	0		0	NA	NA	NA	NA	NA
447	KSMBR1_2347	KSMBR1_2347	#N/A	tRNA-Arg(tct)	ND	0	0		0	NA	NA	NA	NA	NA
448	KSMBR1_2348	KSMBR1_2348	#N/A	tRNA-His(gtg)	ND	0	0		0	NA	NA	NA	NA	NA
449	KSMBR1_2349	KSMBR1_2349	#N/A	tRNA-Arg(tcg)	ND	0	0		0	NA	NA	NA	NA	NA
450	KSMBR1_2350	KSMBR1_2350	#N/A	tRNA-Lys(ctt)	ND	0	0		0	NA	NA	NA	NA	NA
451	KSMBR1_2351	KSMBR1_2351	#N/A	tRNA-Leu(tag)	ND	0	0		0	NA	NA	NA	NA	NA
452	KSMBR1_2352	KSMBR1_2352	#N/A	tRNA-Gly(gcc)	ND	0	0		0	NA	NA	NA	NA	NA
453	KSMBR1_2366	KSMBR1_2366	#N/A	tRNA-Ala(cgc)	ND	0	0		0	NA	NA	NA	NA	NA
454	KSMBR1_2378	KSMBR1_2378	kustc0707	hypothetical protein	ND	0	0		0	NA	NA	NA	NA	NA
455	KSMBR1_2393	ltrA_4	kuste2863	similar to group II intron encoded reverse transcriptase	X	0	0		0	NA	NA	NA	NA	NA
456	KSMBR1_2394	KSMBR1_2394	#N/A	hypothetical protein	X	0	0		0	NA	NA	NA	NA	NA
457	KSMBR1_2407	KSMBR1_2407	#N/A	hypothetical protein	ND	0	0		0	NA	NA	NA	NA	NA
458	KSMBR1_2441	KSMBR1_2441	kustc0782	hypothetical protein	ND	0	0		0	NA	NA	NA	NA	NA
459	KSMBR1_2451	KSMBR1_2451	#N/A	hypothetical protein	ND	0	0		0	NA	NA	NA	NA	NA
460	KSMBR1_2499	KSMBR1_2499	#N/A	hypothetical protein	ND	0	0		0	NA	NA	NA	NA	NA
461	KSMBR1_2504	KSMBR1_2504	#N/A	Hypothetical Protein	ND	0	0		0	NA	NA	NA	NA	NA
462	KSMBR1_2507	pehV	#N/A	similar to polygalacturonase	ND	0	0		0	NA	NA	NA	NA	NA
463	KSMBR1_2508	KSMBR1_2508	#N/A	hypothetical protein	ND	0	0		0	NA	NA	NA	NA	NA
464	KSMBR1_2509	KSMBR1_2509	#N/A	hypothetical protein	ND	0	0		0	NA	NA	NA	NA	NA
465	KSMBR1_2519	KSMBR1_2519	kustc1225	hypothetical protein	X	0	0		0	NA	NA	NA	NA	NA
466	KSMBR1_2533	KSMBR1_2533	kustc0901	hypothetical protein	ND	0	0		0	NA	NA	NA	NA	NA
467	KSMBR1_2539	KSMBR1_2539	#N/A	hypothetical protein	ND	0	0		0	NA	NA	NA	NA	NA
468	KSMBR1_2540	KSMBR1_2540	#N/A	Caspase domain protein	ND	0	0		0	NA	NA	NA	NA	NA
469	KSMBR1_2541	KSMBR1_2541	#N/A	hypothetical protein	ND	0	0		0	NA	NA	NA	NA	NA
470	KSMBR1_2542	KSMBR1_2542	#N/A	Hypothetical Protein	ND	0	0		0	NA	NA	NA	NA	NA
471	KSMBR1_2543	KSMBR1_2543	#N/A	hypothetical protein	ND	0	0		0	NA	NA	NA	NA	NA
472	KSMBR1_2544	hsdR_4	#N/A	Type-1 restriction enzyme R protein	ND	0	0		0	NA	NA	NA	NA	NA
473	KSMBR1_2545	KSMBR1_2545	#N/A	ORF6N domain protein	ND	0	0		0	NA	NA	NA	NA	NA
474	KSMBR1_2546	KSMBR1_2546	#N/A	DNA-damage-inducible protein D	ND	0	0		0	NA	NA	NA	NA	NA
475	KSMBR1_2547	KSMBR1_2547	#N/A	KilA-N domain protein	ND	0	0		0	NA	NA	NA	NA	NA
476	KSMBR1_2548	KSMBR1_2548	kustc0379	hypothetical protein	ND	0	0		0	NA	NA	NA	NA	NA
477	KSMBR1_2549	KSMBR1_2549	#N/A	hypothetical protein	ND	0	0		0	NA	NA	NA	NA	NA
478	KSMBR1_2550	KSMBR1_2550	#N/A	DNA-damage-inducible protein D	ND	0	0		0	NA	NA	NA	NA	NA
479	KSMBR1_2551	KSMBR1_2551	#N/A	Type I restriction modification DNA specificity domain protein	ND	0	0		0	NA	NA	NA	NA	NA
480	KSMBR1_2552	KSMBR1_2552	#N/A	hypothetical protein	V	0	0		0	NA	NA	NA	NA	NA
481	KSMBR1_2553	hsdM_2	#N/A	similar to type I restriction modification enzyme M chain	V	0	0		0	NA	NA	NA	NA	NA
482	KSMBR1_2554	KSMBR1_2554	#N/A	hypothetical protein	ND	0	0		0	NA	NA	NA	NA	NA
483	KSMBR1_2565	KSMBR1_2565	kustc0920	hypothetical protein	ND	0	0		0	NA	NA	NA	NA	NA
484	KSMBR1_2570	KSMBR1_2570	#N/A	hypothetical protein	ND	0	0		0	NA	NA	NA	NA	NA
485	KSMBR1_2577	KSMBR1_2577	kustc0493	similar to E. coli insertion element IS186	ND	0	0		0	NA	NA	NA	NA	NA
486	KSMBR1_2581	KSMBR1_2581	kuste4159	hypothetical protein	ND	0	0		0	NA	NA	NA	NA	NA
487	KSMBR1_2599	KSMBR1_2599	#N/A	hypothetical protein	ND	0	0		0	NA	NA	NA	NA	NA
488	KSMBR1_2600	KSMBR1_2600	#N/A	hypothetical protein	ND	0	0		0	NA	NA	NA	NA	NA
489	KSMBR1_2601	KSMBR1_2601	#N/A	hypothetical protein	P	0	0		0	NA	NA	NA	NA	NA
490	KSMBR1_2609	KSMBR1_2609	#N/A	Hypothetical Protein	R	0	0		0	NA	NA	NA	NA	NA
491	KSMBR1_2638	KSMBR1_2638	kustc0493	similar to E. coli insertion element IS186	P	0	0		0	NA	NA	NA	NA	NA
492	KSMBR1_2676	KSMBR1_2676	#N/A	hypothetical protein	ND	0	0		0	NA	NA	NA	NA	NA
493	KSMBR1_2677	KSMBR1_2677	kuste2491	hypothetical protein	ND	0	0		0	NA	NA	NA	NA	NA
494	KSMBR1_2678	KSMBR1_2678	#N/A	hypothetical protein	ND	0	0		0	NA	NA	NA	NA	NA
495	KSMBR1_2679	KSMBR1_2679	#N/A	hypothetical protein	ND	0	0		0	NA	NA	NA	NA	NA
496	KSMBR1_2680	exeA_10	kuste2493	similar to general secretion pathway protein A (exeA)	ND	0	0		0	NA	NA	NA	NA	NA
497	KSMBR1_2681	KSMBR1_2681	kuste2494	hypothetical zinc finger containing protein	ND	0	0		0	NA	NA	NA	NA	NA
498	KSMBR1_2682	KSMBR1_2682	#N/A	hypothetical protein	ND	0	0		0	NA	NA	NA	NA	NA
499	KSMBR1_2697	KSMBR1_2697	#N/A	hypothetical protein	ND	0	0		0	NA	NA	NA	NA	NA
500	KSMBR1_2698	KSMBR1_2698	kustd1267	hypothetical protein	ND	0	0		0	NA	NA	NA	NA	NA
501	KSMBR1_2707	KSMBR1_2707	kustd1266	hypothetical protein	PR	0	0		0	NA	NA	NA	NA	NA
502	KSMBR1_2731	KSMBR1_2731	#N/A	hypothetical protein	ND	0	0		0	NA	NA	NA	NA	NA
503	KSMBR1_2732	KSMBR1_2732	#N/A	putative orf	V	0	0		0	NA	NA	NA	NA	NA
504	KSMBR1_2733	KSMBR1_2733	#N/A	similar to ABC-type transport system ATP-binding protein	ND	0	0		0	NA	NA	NA	NA	NA
505	KSMBR1_2739	KSMBR1_2739	kuste2889	hypothetical protein	ND	0	0		0	NA	NA	NA	NA	NA
506	KSMBR1_2741	KSMBR1_2741	kuste2892	NYN domain protein	ND	0	0		0	NA	NA	NA	NA	NA
507	KSMBR1_2750	KSMBR1_2750	#N/A	hypothetical protein	ND	0	0		0	NA	NA	NA	NA	NA
508	KSMBR1_2785	KSMBR1_2785	#N/A	tRNA-Thr(tgt)	ND	0	0		0	NA	NA	NA	NA	NA
509	KSMBR1_2786	KSMBR1_2786	#N/A	tRNA-Tyr(gta)	ND	0	0		0	NA	NA	NA	NA	NA
510	KSMBR1_2787	KSMBR1_2787	#N/A	tRNA-Gly(tcc)	ND	0	0		0	NA	NA	NA	NA	NA
511	KSMBR1_2788	KSMBR1_2788	#N/A	tRNA-Thr(ggt)	ND	0	0		0	NA	NA	NA	NA	NA
512	KSMBR1_2791	KSMBR1_2791	#N/A	tRNA-Trp(cca)	U	0	0		0	NA	NA	NA	NA	NA
513	KSMBR1_2836	KSMBR1_2836	kustc0953	hypothetical protein	ND	0	0		0	NA	NA	NA	NA	NA
514	KSMBR1_2840	KSMBR1_2840	#N/A	tRNA-Pro(ggg)	ND	0	0		0	NA	NA	NA	NA	NA
515	KSMBR1_2841	KSMBR1_2841	kuste2863	Integrase, catalytic region (fragment)	X	0	0		0	NA	NA	NA	NA	NA
516	KSMBR1_2842	KSMBR1_2842	#N/A	hypothetical protein	ND	0	0		0	NA	NA	NA	NA	NA
517	KSMBR1_2843	KSMBR1_2843	kustc0493	similar to E. coli insertion element IS186	ND	0	0		0	NA	NA	NA	NA	NA
518	KSMBR1_2844	KSMBR1_2844	#N/A	hypothetical protein	ND	0	0		0	NA	NA	NA	NA	NA
519	KSMBR1_2850	KSMBR1_2850	kustc0424	hypothetical protein	ND	0	0		0	NA	NA	NA	NA	NA
520	KSMBR1_2862	KSMBR1_2862	#N/A	hypothetical protein	ND	0	0		0	NA	NA	NA	NA	NA
521	KSMBR1_2863	KSMBR1_2863	#N/A	YcfA-like protein	ND	0	0		0	NA	NA	NA	NA	NA
522	KSMBR1_2864	KSMBR1_2864	#N/A	strongly similar DNA polymerase epsilon subunit (3'-5' exonuclease)	ND	0	0		0	NA	NA	NA	NA	NA
523	KSMBR1_2865	KSMBR1_2865	#N/A	hypothetical protein	ND	0	0		0	NA	NA	NA	NA	NA
524	KSMBR1_2866	KSMBR1_2866	#N/A	hypothetical protein	V	0	0		0	NA	NA	NA	NA	NA
525	KSMBR1_2867	KSMBR1_2867	#N/A	hypothetical protein	ND	0	0		0	NA	NA	NA	NA	NA
526	KSMBR1_2868	KSMBR1_2868	#N/A	hypothetical protein	ND	0	0		0	NA	NA	NA	NA	NA
527	KSMBR1_2869	KSMBR1_2869	#N/A	hypothetical protein	ND	0	0		0	NA	NA	NA	NA	NA
528	KSMBR1_2870	KSMBR1_2870	#N/A	hypothetical protein	ND	0	0		0	NA	NA	NA	NA	NA
529	KSMBR1_2871	KSMBR1_2871	#N/A	hypothetical protein	ND	0	0		0	NA	NA	NA	NA	NA
530	KSMBR1_2872	KSMBR1_2872	#N/A	hypothetical protein	S	0	0		0	NA	NA	NA	NA	NA
531	KSMBR1_2873	KSMBR1_2873	#N/A	hypothetical protein	V	0	0		0	NA	NA	NA	NA	NA
532	KSMBR1_2874	KSMBR1_2874	#N/A	hypothetical protein	ND	0	0		0	NA	NA	NA	NA	NA
533	KSMBR1_2875	KSMBR1_2875	#N/A	hypothetical protein	ND	0	0		0	NA	NA	NA	NA	NA
534	KSMBR1_2902	KSMBR1_2902	#N/A	hypothetical protein	ND	0	0		0	NA	NA	NA	NA	NA
535	KSMBR1_2913	KSMBR1_2913	#N/A	hypothetical protein	V	0	0		0	NA	NA	NA	NA	NA
536	KSMBR1_2949	KSMBR1_2949	#N/A	tRNA-Ser(gct)	ND	0	0		0	NA	NA	NA	NA	NA
537	KSMBR1_2950	KSMBR1_2950	#N/A	tRNA-Ser(tga)	ND	0	0		0	NA	NA	NA	NA	NA
538	KSMBR1_2974	KSMBR1_2974	kustc1232	hypothetical protein	ND	0	0		0	NA	NA	NA	NA	NA
539	KSMBR1_3004	KSMBR1_3004	kustc0379	hypothetical protein	ND	0	0		0	NA	NA	NA	NA	NA
540	KSMBR1_3021	KSMBR1_3021	#N/A	tRNA-Gln(ttg)	M	0	0		0	NA	NA	NA	NA	NA
541	KSMBR1_3048	KSMBR1_3048	kustc0922	hypothetical protein	N	0	0		0	NA	NA	NA	NA	NA
542	KSMBR1_3062	KSMBR1_3062	kusta0065	hypothetical protein	ND	0	0		0	NA	NA	NA	NA	NA
543	KSMBR1_3063	KSMBR1_3063	kusta0067	hypothetical protein	T	0	0		0	NA	NA	NA	NA	NA
544	KSMBR1_3075	KSMBR1_3075	#N/A	Hypothetical Protein	ND	0	0		0	NA	NA	NA	NA	NA
545	KSMBR1_3076	KSMBR1_3076	#N/A	hypothetical protein	ND	0	0		0	NA	NA	NA	NA	NA
546	KSMBR1_3095	KSMBR1_3095	kustc1050	hypothetical protein	ND	0	0		0	NA	NA	NA	NA	NA
547	KSMBR1_3096	KSMBR1_3096	kuste2494	hypothetical zinc finger containing protein	ND	0	0		0	NA	NA	NA	NA	NA
548	KSMBR1_3097	exeA_11	kuste2493	similar to general secretion pathway protein A (exeA)	ND	0	0		0	NA	NA	NA	NA	NA
549	KSMBR1_3098	KSMBR1_3098	#N/A	hypothetical protein	ND	0	0		0	NA	NA	NA	NA	NA
550	KSMBR1_3099	KSMBR1_3099	#N/A	hypothetical protein	ND	0	0		0	NA	NA	NA	NA	NA
551	KSMBR1_3100	KSMBR1_3100	kuste2491	hypothetical protein	ND	0	0		0	NA	NA	NA	NA	NA
552	KSMBR1_3101	KSMBR1_3101	#N/A	hypothetical protein	ND	0	0		0	NA	NA	NA	NA	NA
553	KSMBR1_3102	KSMBR1_3102	kuste2651	hypothetical protein	ND	0	0		0	NA	NA	NA	NA	NA
554	KSMBR1_3110	KSMBR1_3110	kuste2651	hypothetical protein	ND	0	0		0	NA	NA	NA	NA	NA
555	KSMBR1_3111	KSMBR1_3111	#N/A	hypothetical protein	ND	0	0		0	NA	NA	NA	NA	NA
556	KSMBR1_3112	KSMBR1_3112	kuste2491	hypothetical protein	ND	0	0		0	NA	NA	NA	NA	NA
557	KSMBR1_3113	KSMBR1_3113	#N/A	hypothetical protein	ND	0	0		0	NA	NA	NA	NA	NA
558	KSMBR1_3114	KSMBR1_3114	#N/A	hypothetical protein	ND	0	0		0	NA	NA	NA	NA	NA
559	KSMBR1_3115	exeA_12	kuste2493	similar to general secretion pathway protein A (exeA)	ND	0	0		0	NA	NA	NA	NA	NA
560	KSMBR1_3116	KSMBR1_3116	kuste2494	hypothetical zinc finger containing protein	ND	0	0		0	NA	NA	NA	NA	NA
561	KSMBR1_3118	KSMBR1_3118	kustc0424	hypothetical protein	ND	0	0		0	NA	NA	NA	NA	NA
562	KSMBR1_3123	KSMBR1_3123	#N/A	tRNA-Ala(ggc)	ND	0	0		0	NA	NA	NA	NA	NA
563	KSMBR1_3126	KSMBR1_3126	kuste2863	hypothetical protein	ND	0	0		0	NA	NA	NA	NA	NA
564	KSMBR1_3160	ltrA_6	kustb0192	strong similarity to group II intron-encoded protein LtrA	ND	0	0		0	NA	NA	NA	NA	NA
565	KSMBR1_3185	KSMBR1_3185	#N/A	hypothetical protein	ND	0	0		0	NA	NA	NA	NA	NA
566	KSMBR1_3188	KSMBR1_3188	kustb0181	hypothetical protein	ND	0	0		0	NA	NA	NA	NA	NA
567	KSMBR1_3197	KSMBR1_3197	#N/A	hypothetical protein	ND	0	0		0	NA	NA	NA	NA	NA
568	KSMBR1_3201	KSMBR1_3201	#N/A	Hypothetical Protein	ND	0	0		0	NA	NA	NA	NA	NA
569	KSMBR1_3202	KSMBR1_3202	#N/A	hypothetical protein	ND	0	0		0	NA	NA	NA	NA	NA
570	KSMBR1_3203	KSMBR1_3203	kustb0195	putative orf	ND	0	0		0	NA	NA	NA	NA	NA
571	KSMBR1_3206	KSMBR1_3206	#N/A	hypothetical protein	JO	0	0		0	NA	NA	NA	NA	NA
572	KSMBR1_3238	KSMBR1_3238	#N/A	hypothetical protein	ND	0	0		0	NA	NA	NA	NA	NA
573	KSMBR1_3239	KSMBR1_3239	#N/A	Ribbon-helix-helix protein, copG family	ND	0	0		0	NA	NA	NA	NA	NA
574	KSMBR1_3249	KSMBR1_3249	#N/A	hypothetical protein	ND	0	0		0	NA	NA	NA	NA	NA
575	KSMBR1_3313	atoS_2_1	#N/A	similar to two component sensor histidine kinase	T	0	0		0	NA	NA	NA	NA	NA
576	KSMBR1_3324	KSMBR1_3324	#N/A	tRNA-Arg(cct)	ER	0	0		0	NA	NA	NA	NA	NA
577	KSMBR1_3331	KSMBR1_3331	kustc1225	hypothetical protein	ND	0	0		0	NA	NA	NA	NA	NA
578	KSMBR1_3358	KSMBR1_3358	#N/A	hypothetical protein	M	0	0		0	NA	NA	NA	NA	NA
579	KSMBR1_3363	KSMBR1_3363	#N/A	tRNA-Leu(gag)	U	0	0		0	NA	NA	NA	NA	NA
580	KSMBR1_3389	KSMBR1_3389	kuste2420	hypothetical protein	ND	0	0		0	NA	NA	NA	NA	NA
581	KSMBR1_3402	KSMBR1_3402	#N/A	hypothetical protein	ND	0	0		0	NA	NA	NA	NA	NA
582	KSMBR1_3403	KSMBR1_3403	#N/A	hypothetical protein	S	0	0		0	NA	NA	NA	NA	NA
583	KSMBR1_3405	KSMBR1_3405	#N/A	hypothetical protein	ND	0	0		0	NA	NA	NA	NA	NA
584	KSMBR1_3406	KSMBR1_3406	#N/A	hypothetical protein	ND	0	0		0	NA	NA	NA	NA	NA
585	KSMBR1_3407	KSMBR1_3407	#N/A	hypothetical protein	ND	0	0		0	NA	NA	NA	NA	NA
586	KSMBR1_3408	KSMBR1_3408	#N/A	TIR domain protein	ND	0	0		0	NA	NA	NA	NA	NA
587	KSMBR1_3409	KSMBR1_3409	#N/A	TIR domain protein	ND	0	0		0	NA	NA	NA	NA	NA
588	KSMBR1_3410	KSMBR1_3410	#N/A	hypothetical protein	ND	0	0		0	NA	NA	NA	NA	NA
589	KSMBR1_3412	KSMBR1_3412	#N/A	hypothetical protein	ND	0	0		0	NA	NA	NA	NA	NA
590	KSMBR1_3452	KSMBR1_3452	#N/A	hypothetical protein	ND	0	0		0	NA	NA	NA	NA	NA
591	KSMBR1_3484	KSMBR1_3484	#N/A	hypothetical protein	ND	0	0		0	NA	NA	NA	NA	NA
592	KSMBR1_3485	KSMBR1_3485	#N/A	hypothetical protein	HR	0	0		0	NA	NA	NA	NA	NA
593	KSMBR1_3498	KSMBR1_3498	#N/A	hypothetical protein	CR	0	0		0	NA	NA	NA	NA	NA
594	KSMBR1_3519	KSMBR1_3519	kuste3884	hypothetical protein	R	0	0		0	NA	NA	NA	NA	NA
595	KSMBR1_3522	KSMBR1_3522	#N/A	tRNA-Gln(ctg)	H	0	0		0	NA	NA	NA	NA	NA
596	KSMBR1_3536	rcc1_3	#N/A	similar to regulator of chromosome condensation	M	0	0		0	NA	NA	NA	NA	NA
597	KSMBR1_3537	KSMBR1_3537	#N/A	hypothetical protein	ND	0	0		0	NA	NA	NA	NA	NA
598	KSMBR1_3538	KSMBR1_3538	#N/A	hypothetical protein	ND	0	0		0	NA	NA	NA	NA	NA
599	KSMBR1_3539	KSMBR1_3539	#N/A	hypothetical protein	ND	0	0		0	NA	NA	NA	NA	NA
600	KSMBR1_3540	KSMBR1_3540	#N/A	hypothetical protein	ND	0	0		0	NA	NA	NA	NA	NA
601	KSMBR1_3541	KSMBR1_3541	#N/A	hypothetical protein	ND	0	0		0	NA	NA	NA	NA	NA
602	KSMBR1_3606	KSMBR1_3606	#N/A	hypothetical protein	ND	0	0		0	NA	NA	NA	NA	NA
603	KSMBR1_3607	KSMBR1_3607	kuste2494	hypothetical zinc finger containing protein	ND	0	0		0	NA	NA	NA	NA	NA
604	KSMBR1_3608	exeA_13	kuste2493	similar to general secretion pathway protein A (exeA)	ND	0	0		0	NA	NA	NA	NA	NA
605	KSMBR1_3609	KSMBR1_3609	kuste2492	hypothetical protein	ND	0	0		0	NA	NA	NA	NA	NA
606	KSMBR1_3610	KSMBR1_3610	#N/A	hypothetical protein	ND	0	0		0	NA	NA	NA	NA	NA
607	KSMBR1_3611	KSMBR1_3611	kuste2491	hypothetical protein	ND	0	0		0	NA	NA	NA	NA	NA
608	KSMBR1_3612	KSMBR1_3612	#N/A	hypothetical protein	ND	0	0		0	NA	NA	NA	NA	NA
609	KSMBR1_3613	KSMBR1_3613	kuste2651	hypothetical protein	J	0	0		0	NA	NA	NA	NA	NA
610	KSMBR1_3627	tnpA_17	kustb0253	similar to transposase	J	0	0		0	NA	NA	NA	NA	NA
611	KSMBR1_3651	KSMBR1_3651	#N/A	putative orf	ND	0	0		0	NA	NA	NA	NA	NA
612	KSMBR1_3652	KSMBR1_3652	#N/A	hypothetical protein	ND	0	0		0	NA	NA	NA	NA	NA
613	KSMBR1_3653	KSMBR1_3653	kustc0493	similar to E. coli insertion element IS186	ND	0	0		0	NA	NA	NA	NA	NA
614	KSMBR1_3654	KSMBR1_3654	#N/A	hypothetical protein	ND	0	0		0	NA	NA	NA	NA	NA
615	KSMBR1_3655	KSMBR1_3655	kuste2651	hypothetical protein	ND	0	0		0	NA	NA	NA	NA	NA
616	KSMBR1_3656	KSMBR1_3656	#N/A	hypothetical protein	ND	0	0		0	NA	NA	NA	NA	NA
617	KSMBR1_3657	KSMBR1_3657	kuste2491	hypothetical protein	ND	0	0		0	NA	NA	NA	NA	NA
618	KSMBR1_3658	KSMBR1_3658	#N/A	hypothetical protein	ND	0	0		0	NA	NA	NA	NA	NA
619	KSMBR1_3659	KSMBR1_3659	#N/A	hypothetical protein	ND	0	0		0	NA	NA	NA	NA	NA
620	KSMBR1_3660	exeA_14	kuste2493	similar to general secretion pathway protein A (exeA)	ND	0	0		0	NA	NA	NA	NA	NA
621	KSMBR1_3661	KSMBR1_3661	kuste2494	hypothetical zinc finger containing protein	ND	0	0		0	NA	NA	NA	NA	NA
622	KSMBR1_3676	KSMBR1_3676	kustc0922	hypothetical protein	ND	0	0		0	NA	NA	NA	NA	NA
623	KSMBR1_3677	KSMBR1_3677	kuste2494	hypothetical zinc finger containing protein	ND	0	0		0	NA	NA	NA	NA	NA
624	KSMBR1_3678	exeA_15	kuste2493	similar to general secretion pathway protein A (exeA)	ND	0	0		0	NA	NA	NA	NA	NA
625	KSMBR1_3679	KSMBR1_3679	#N/A	hypothetical protein	ND	0	0		0	NA	NA	NA	NA	NA
626	KSMBR1_3680	KSMBR1_3680	#N/A	hypothetical protein	ND	0	0		0	NA	NA	NA	NA	NA
627	KSMBR1_3681	KSMBR1_3681	kuste2491	hypothetical protein	ND	0	0		0	NA	NA	NA	NA	NA
628	KSMBR1_3682	KSMBR1_3682	#N/A	hypothetical protein	ND	0	0		0	NA	NA	NA	NA	NA
629	KSMBR1_3683	KSMBR1_3683	kuste2651	hypothetical protein	ND	0	0		0	NA	NA	NA	NA	NA
630	KSMBR1_3685	KSMBR1_3685	#N/A	EcsC protein family protein	ND	0	0		0	NA	NA	NA	NA	NA
631	KSMBR1_3686	KSMBR1_3686	#N/A	Hypothetical Protein	ND	0	0		0	NA	NA	NA	NA	NA
632	KSMBR1_3687	KSMBR1_3687	#N/A	hypothetical protein	ND	0	0		0	NA	NA	NA	NA	NA
633	KSMBR1_3688	KSMBR1_3688	#N/A	hypothetical protein	ND	0	0		0	NA	NA	NA	NA	NA
634	KSMBR1_3689	KSMBR1_3689	#N/A	hypothetical protein	ND	0	0		0	NA	NA	NA	NA	NA
635	KSMBR1_3690	KSMBR1_3690	#N/A	AAA-like domain protein	ND	0	0		0	NA	NA	NA	NA	NA
636	KSMBR1_3691	KSMBR1_3691	#N/A	hypothetical protein	ND	0	0		0	NA	NA	NA	NA	NA
637	KSMBR1_3692	KSMBR1_3692	#N/A	hypothetical protein	ND	0	0		0	NA	NA	NA	NA	NA
638	KSMBR1_3693	KSMBR1_3693	#N/A	hypothetical protein	ND	0	0		0	NA	NA	NA	NA	NA
639	KSMBR1_3694	KSMBR1_3694	#N/A	hypothetical protein	ND	0	0		0	NA	NA	NA	NA	NA
640	KSMBR1_3695	KSMBR1_3695	#N/A	hypothetical protein	ND	0	0		0	NA	NA	NA	NA	NA
641	KSMBR1_3696	KSMBR1_3696	#N/A	hypothetical protein	ND	0	0		0	NA	NA	NA	NA	NA
642	KSMBR1_3697	KSMBR1_3697	#N/A	hypothetical protein	ND	0	0		0	NA	NA	NA	NA	NA
643	KSMBR1_3699	KSMBR1_3699	#N/A	hypothetical protein	ND	0	0		0	NA	NA	NA	NA	NA
644	KSMBR1_3700	KSMBR1_3700	kustc0424	hypothetical protein	ND	0	0		0	NA	NA	NA	NA	NA
645	KSMBR1_3702	KSMBR1_3702	kuste2637	hypothetical protein	V	0	0		0	NA	NA	NA	NA	NA
646	KSMBR1_3703	KSMBR1_3703	kuste2640	hypothetical protein	ND	0	0		0	NA	NA	NA	NA	NA
647	KSMBR1_3704	KSMBR1_3704	#N/A	hypothetical protein	ND	0	0		0	NA	NA	NA	NA	NA
648	KSMBR1_3715	KSMBR1_3715	kustc0493	similar to E. coli insertion element IS186	ND	0	0		0	NA	NA	NA	NA	NA
649	KSMBR1_3728	KSMBR1_3728	#N/A	hypothetical protein	KL	0	0		0	NA	NA	NA	NA	NA
650	KSMBR1_3756	KSMBR1_3756	kuste4621	hypothetical protein	M	0	0		0	NA	NA	NA	NA	NA
651	KSMBR1_3767	tnpA_20	kustb0253	similar to transposase	ND	0	0		0	NA	NA	NA	NA	NA
652	KSMBR1_3788	tnpA_21	kustb0253	similar to transposase	E	0	0		0	NA	NA	NA	NA	NA
653	KSMBR1_3790	tnpA_22	kustb0253	similar to transposase	ND	0	0		0	NA	NA	NA	NA	NA
654	KSMBR1_3791	KSMBR1_3791	kustc0953	hypothetical protein	ND	0	0		0	NA	NA	NA	NA	NA
655	KSMBR1_3830	KSMBR1_3830	#N/A	hypothetical protein	ND	0	0		0	NA	NA	NA	NA	NA
656	KSMBR1_3834	KSMBR1_3834	kustc0493	similar to E. coli insertion element IS186	ND	0	0		0	NA	NA	NA	NA	NA
657	KSMBR1_3848	KSMBR1_3848	kustc1071	hypothetical protein	ND	0	0		0	NA	NA	NA	NA	NA
658	KSMBR1_3849	KSMBR1_3849	kuste4355	hypothetical protein	ND	0	0		0	NA	NA	NA	NA	NA
659	KSMBR1_3851	KSMBR1_3851	kuste2494	hypothetical zinc finger containing protein	ND	0	0		0	NA	NA	NA	NA	NA
660	KSMBR1_3852	exeA_16	kuste2493	similar to general secretion pathway protein A (exeA)	ND	0	0		0	NA	NA	NA	NA	NA
661	KSMBR1_3853	KSMBR1_3853	kuste2492	hypothetical protein	ND	0	0		0	NA	NA	NA	NA	NA
662	KSMBR1_3854	KSMBR1_3854	#N/A	hypothetical protein	ND	0	0		0	NA	NA	NA	NA	NA
663	KSMBR1_3855	KSMBR1_3855	kuste2491	hypothetical protein	ND	0	0		0	NA	NA	NA	NA	NA
664	KSMBR1_3856	KSMBR1_3856	#N/A	hypothetical protein	ND	0	0		0	NA	NA	NA	NA	NA
665	KSMBR1_3857	KSMBR1_3857	kuste2651	hypothetical protein	ND	0	0		0	NA	NA	NA	NA	NA
666	KSMBR1_3859	KSMBR1_3859	kustb0235	putative orf	ND	0	0		0	NA	NA	NA	NA	NA
667	KSMBR1_3865	KSMBR1_3865	kustc0493	similar to E. coli insertion element IS186	P	0	0		0	NA	NA	NA	NA	NA
668	KSMBR1_3873	KSMBR1_3873	#N/A	tRNA-Asp(gtc)	ND	0	0		0	NA	NA	NA	NA	NA
669	KSMBR1_3884	hprK	#N/A	HPr kinase/phosphorylase	ND	0	0		0	NA	NA	NA	NA	NA
670	KSMBR1_3885	KSMBR1_3885	#N/A	hypothetical protein	ND	0	0		0	NA	NA	NA	NA	NA
671	KSMBR1_3886	KSMBR1_3886	#N/A	hypothetical protein	ND	0	0		0	NA	NA	NA	NA	NA
672	KSMBR1_3887	flu_1	#N/A	similar to cell surface glycoprotein (S-layer protein)	ND	0	0		0	NA	NA	NA	NA	NA
673	KSMBR1_3888	KSMBR1_3888	kustd1378	hypothetical protein	ND	0	0		0	NA	NA	NA	NA	NA
674	KSMBR1_3889	tnpA_24	kustb0253	similar to transposase	ND	0	0		0	NA	NA	NA	NA	NA
675	KSMBR1_3890	KSMBR1_3890	kuste2651	hypothetical protein	ND	0	0		0	NA	NA	NA	NA	NA
676	KSMBR1_3891	KSMBR1_3891	#N/A	hypothetical protein	ND	0	0		0	NA	NA	NA	NA	NA
677	KSMBR1_3892	KSMBR1_3892	kuste2491	hypothetical protein	ND	0	0		0	NA	NA	NA	NA	NA
678	KSMBR1_3893	KSMBR1_3893	#N/A	hypothetical protein	ND	0	0		0	NA	NA	NA	NA	NA
679	KSMBR1_3894	KSMBR1_3894	#N/A	hypothetical protein	ND	0	0		0	NA	NA	NA	NA	NA
680	KSMBR1_3895	exeA_17	kuste2493	similar to general secretion pathway protein A (exeA)	ND	0	0		0	NA	NA	NA	NA	NA
681	KSMBR1_3896	KSMBR1_3896	kuste2494	hypothetical zinc finger containing protein	ND	0	0		0	NA	NA	NA	NA	NA
682	KSMBR1_3897	KSMBR1_3897	kustc0493	similar to E. coli insertion element IS186	ND	0	0		0	NA	NA	NA	NA	NA
683	KSMBR1_3901	KSMBR1_3901	kuste2756	hypothetical protein	ND	0	0		0	NA	NA	NA	NA	NA
684	KSMBR1_3903	KSMBR1_3903	#N/A	hypothetical protein	ND	0	0		0	NA	NA	NA	NA	NA
685	KSMBR1_3906	KSMBR1_3906	#N/A	hypothetical protein	ND	0	0		0	NA	NA	NA	NA	NA
686	KSMBR1_3910	KSMBR1_3910	kusta0003	hypothetical protein	ND	0	0		0	NA	NA	NA	NA	NA
687	KSMBR1_3917	KSMBR1_3917	kustc0953	putative orf	ND	0	0		0	NA	NA	NA	NA	NA
688	KSMBR1_3918	KSMBR1_3918	#N/A	hypothetical protein	ND	0	0		0	NA	NA	NA	NA	NA
689	KSMBR1_3919	tnpA_25	kustb0253	similar to transposase	ND	0	0		0	NA	NA	NA	NA	NA
690	KSMBR1_3921	KSMBR1_3921	kustc0493	similar to E. coli insertion element IS186	ND	0	0		0	NA	NA	NA	NA	NA
691	KSMBR1_3969	KSMBR1_3969	#N/A	Hypothetical Protein	PV	0	0		0	NA	NA	NA	NA	NA
692	KSMBR1_3971	KSMBR1_3971	#N/A	hypothetical protein	G	0	0		0	NA	NA	NA	NA	NA
693	KSMBR1_3995	KSMBR1_3995	kustc1225	hypothetical protein	C	0	0		0	NA	NA	NA	NA	NA
694	KSMBR1_3999	KSMBR1_3999	kustc0922	hypothetical protein	ND	0	0		0	NA	NA	NA	NA	NA
695	KSMBR1_4001	KSMBR1_4001	#N/A	hypothetical protein	ND	0	0		0	NA	NA	NA	NA	NA
696	KSMBR1_4005	KSMBR1_4005	kustc0493	similar to E. coli insertion element IS186	ND	0	0		0	NA	NA	NA	NA	NA
697	KSMBR1_4014	KSMBR1_4014	kustc0587	hypothetical protein	ND	0	0		0	NA	NA	NA	NA	NA
698	KSMBR1_4018	KSMBR1_4018	#N/A	putative orf	ND	0	0		0	NA	NA	NA	NA	NA
699	KSMBR1_4019	KSMBR1_4019	#N/A	hypothetical protein	ND	0	0		0	NA	NA	NA	NA	NA
700	KSMBR1_4020	KSMBR1_4020	kuste2626	putative orf	ND	0	0		0	NA	NA	NA	NA	NA
701	KSMBR1_4032	KSMBR1_4032	kuste2611	putative orf	X	0	0		0	NA	NA	NA	NA	NA
702	KSMBR1_4033	KSMBR1_4033	kustc0922	hypothetical protein	ND	0	0		0	NA	NA	NA	NA	NA
703	KSMBR1_4042	KSMBR1_4042	kustc0379	hypothetical protein	ND	0	0		0	NA	NA	NA	NA	NA
704	KSMBR1_4043	KSMBR1_4043	#N/A	Hypothetical Protein	ND	0	0		0	NA	NA	NA	NA	NA
705	KSMBR1_4077	tnpA_26	kustb0253	similar to transposase	ND	0	0		0	NA	NA	NA	NA	NA
706	KSMBR1_4078	KSMBR1_4078	kustc0953	hypothetical protein	ND	0	0		0	NA	NA	NA	NA	NA
707	KSMBR1_4094	KSMBR1_4094	#N/A	#N/A	ND	0	0		0	NA	NA	NA	NA	NA

## Sheet: RPKM values all genes
ksmbr1 accession number	Name	average RPKM NH4 lim	average RPKM NO2 lim
KSMBR1_0001	KSMBR1_0001	0	0
KSMBR1_0002	PanC	25.607	53.0698
KSMBR1_0003	KSMBR1_0003	0	0
KSMBR1_0004	KSMBR1_0004	0	0
KSMBR1_0005	KSMBR1_0005	0	0
KSMBR1_0006	KSMBR1_0006	0	0
KSMBR1_0007	rfaF/waaF	26.427	32.2611
KSMBR1_0008	KSMBR1_0008	17.4441	31.9547
KSMBR1_0009	KSMBR1_0009	0	11.1553
KSMBR1_0010	KSMBR1_0010	12.4383	17.5259
KSMBR1_0011	nox	14.1693	22.5857
KSMBR1_0012	KSMBR1_0012	23.7524	17.2633
KSMBR1_0013	KSMBR1_0013	4.84013	7.68769
KSMBR1_0014	KSMBR1_0014	7.17805	11.1399
KSMBR1_0015	arsR_1	27.179	20.4544
KSMBR1_0016	KSMBR1_0016	0	0
KSMBR1_0017	KSMBR1_0017	8.182	8.45269
KSMBR1_0018	KSMBR1_0018	0	0
KSMBR1_0019	KSMBR1_0019	7.29316	10.213
KSMBR1_0020	KSMBR1_0020	7.92645	14.7626
KSMBR1_0021	KSMBR1_0021	202.036	261.405
KSMBR1_0022	KSMBR1_0022	144.158	190.203
KSMBR1_0023	KSMBR1_0023	50.7115	0
KSMBR1_0024	acrF	41.4601	51.3875
KSMBR1_0025	acrA_1	16.9059	24.145
KSMBR1_0026	KSMBR1_0026	16.2554	5.52335
KSMBR1_0027	putB	21.2827	34.9735
KSMBR1_0028	KSMBR1_0028	14.8735	29.4856
KSMBR1_0029	KSMBR1_0029	23.5333	29.0616
KSMBR1_0030	KSMBR1_0030	0	0
KSMBR1_0031	nucI	12.4353	28.1418
KSMBR1_0032	KSMBR1_0032	3.67069	21.4396
KSMBR1_0033	KSMBR1_0033	34.263	28.505
KSMBR1_0034	glnA_1	46.4672	71.4863
KSMBR1_0035	KSMBR1_0035	41.6584	68.7087
KSMBR1_0036	KSMBR1_0036	0	0
KSMBR1_0037	KSMBR1_0037	0	0
KSMBR1_0038	KSMBR1_0038	0	0
KSMBR1_0039	KSMBR1_0039	0	0
KSMBR1_0040	exeA_1	0	0
KSMBR1_0041	KSMBR1_0041	0	0
KSMBR1_0042	KSMBR1_0042	0	0
KSMBR1_0043	KSMBR1_0043	0	0
KSMBR1_0044	KSMBR1_0044	0	0
KSMBR1_0045	KSMBR1_0045	0	0
KSMBR1_0046	KSMBR1_0046	61.3685	32.8219
KSMBR1_0047	KSMBR1_0047	0	0
KSMBR1_0048	KSMBR1_0048	0	0
KSMBR1_0049	KSMBR1_0049	0	0
KSMBR1_0050	KSMBR1_0050	0	0
KSMBR1_0051	KSMBR1_0051	0	0
KSMBR1_0052	exeA_2	0	0
KSMBR1_0053	KSMBR1_0053	0	0
KSMBR1_0054	KSMBR1_0054	0	0
KSMBR1_0055	KSMBR1_0055	0	0
KSMBR1_0056	KSMBR1_0056	1.90154	5.69988
KSMBR1_0057	KSMBR1_0057	0	0
KSMBR1_0058	KSMBR1_0058	22.518	33.6593
KSMBR1_0059	dpm_1	17.4863	36.637
KSMBR1_0060	catC	50.882	125.977
KSMBR1_0061	fabG_1	105.362	154.753
KSMBR1_0062	KSMBR1_0062	133.834	158.702
KSMBR1_0063	splb	23.7088	33.7891
KSMBR1_0064	KSMBR1_0064	84.4331	69.2072
KSMBR1_0065	KSMBR1_0065	98.8321	194.749
KSMBR1_0066	bfr_1	167.74	169.777
KSMBR1_0067	tnpA_1_1	0	0
KSMBR1_0068	KSMBR1_0068	0	0
KSMBR1_0069	smpB	81.5598	123.67
KSMBR1_0070	cheY_1	21.4022	32.3386
KSMBR1_0071	dacC	42.7549	55.23
KSMBR1_0072	pmtA_1	73.1362	93.6789
KSMBR1_0073	KSMBR1_0073	84.5779	144.1
KSMBR1_0074	KSMBR1_0074	643.481	983.668
KSMBR1_0075	KSMBR1_0075	65.5736	92.0616
KSMBR1_0076	KSMBR1_0076	26.1238	49.6681
KSMBR1_0077	KSMBR1_0077	29.0899	43.5614
KSMBR1_0078	KSMBR1_0078	21.9078	29.0311
KSMBR1_0079	KSMBR1_0079	27.6435	9.93785
KSMBR1_0080	adh_1	176.669	317.644
KSMBR1_0081	KSMBR1_0081	227.878	255.228
KSMBR1_0082	KSMBR1_0082	143.043	1.9435
KSMBR1_0083	tnpA_2_1	0	0
KSMBR1_0084	KSMBR1_0084	0	0
KSMBR1_0085	KSMBR1_0085	0	0
KSMBR1_0086	KSMBR1_0086	0	0
KSMBR1_0087	KSMBR1_0087	0	0
KSMBR1_0088	KSMBR1_0088	0	0
KSMBR1_0089	exeA_3	0	0
KSMBR1_0090	KSMBR1_0090	0	0
KSMBR1_0091	KSMBR1_0091	0	0
KSMBR1_0092	KSMBR1_0092	0	0
KSMBR1_0093	KSMBR1_0093	33.2542	9.01089
KSMBR1_0094	rpiB_1	33.1603	42.284
KSMBR1_0095	resA	12.39	13.2049
KSMBR1_0096	KSMBR1_0096	51.6183	53.9568
KSMBR1_0097	KSMBR1_0097	0	0
KSMBR1_0098	KSMBR1_0098	39.8232	38.0015
KSMBR1_0099	KSMBR1_0099	43.3951	42.0433
KSMBR1_0100	KSMBR1_0100	33.0502	48.9345
KSMBR1_0101	KSMBR1_0101	35.2439	15.0026
KSMBR1_0102	KSMBR1_0102	13.0406	20.4994
KSMBR1_0103	KSMBR1_0103	0	0
KSMBR1_0104	KSMBR1_0104	18.5773	31.4205
KSMBR1_0105	KSMBR1_0105	9.68058	16.9308
KSMBR1_0106	KSMBR1_0106	22.4015	48.0189
KSMBR1_0107	KSMBR1_0107	42.811	81.4261
KSMBR1_0108	KSMBR1_0108	122.166	151.36
KSMBR1_0109	KSMBR1_0109	122.688	138.994
KSMBR1_0110	KSMBR1_0110	25.7638	92.8072
KSMBR1_0111	KSMBR1_0111	0	0
KSMBR1_0112	KSMBR1_0112	21.7131	24.9718
KSMBR1_0113	KSMBR1_0113	43.0888	9.71911
KSMBR1_0114	KSMBR1_0114	57.5481	68.5712
KSMBR1_0115	KSMBR1_0115	0	0
KSMBR1_0116	KSMBR1_0116	9.73532	0
KSMBR1_0117	KSMBR1_0117	73.9624	82.029
KSMBR1_0118	KSMBR1_0118	145.089	306.164
KSMBR1_0119	rmlb_1	249.458	273.554
KSMBR1_0120	atpC	509.429	690.287
KSMBR1_0121	atpD	564.12	845.393
KSMBR1_0122	atpG	429.874	612.996
KSMBR1_0123	atpA	840.889	1160.35
KSMBR1_0124	atpH	1139.63	1712.09
KSMBR1_0125	atpF	1458.04	2384.72
KSMBR1_0126	KSMBR1_0126	827.322	997.811
KSMBR1_0127	KSMBR1_0127	133.037	200.022
KSMBR1_0128	atpB	154.582	258.501
KSMBR1_0129	KSMBR1_0129	218.717	497.815
KSMBR1_0130	KSMBR1_0130	114.713	96.2113
KSMBR1_0131	KSMBR1_0131	337.384	490.494
KSMBR1_0132	hemL	329.069	422.778
KSMBR1_0133	garT	51.7078	74.8256
KSMBR1_0134	matrin/pump-1/mmp-7	24.81	46.3386
KSMBR1_0135	fepA	15.1101	30.4437
KSMBR1_0136	KSMBR1_0136	0	6.8436
KSMBR1_0137	KSMBR1_0137	5.24517	5.82115
KSMBR1_0138	gacS	8.67035	9.15698
KSMBR1_0139	KSMBR1_0139	29.0097	0
KSMBR1_0140	KSMBR1_0140	13.1767	14.6798
KSMBR1_0141	KSMBR1_0141	10.3352	20.3514
KSMBR1_0142	hepA	25.4697	26.2177
KSMBR1_0143	KSMBR1_0143	89.6839	97.4394
KSMBR1_0144	KSMBR1_0144	35.214	36.6375
KSMBR1_0145	KSMBR1_0145	111.866	141.669
KSMBR1_0146	ptsN_1	58.7458	50.9961
KSMBR1_0147	KSMBR1_0147	0	0
KSMBR1_0148	ptsN_2	27.6675	20.1596
KSMBR1_0149	KSMBR1_0149	9.78826	32.2312
KSMBR1_0150	KSMBR1_0150	23.1635	33.0924
KSMBR1_0151	KSMBR1_0151	68.6613	85.8555
KSMBR1_0152	KSMBR1_00152	91.81	81.2665
KSMBR1_0153	KSMBR1_0153	41.9136	25.6451
KSMBR1_0154	KSMBR1_0154	27.1524	34.866
KSMBR1_0155	KSMBR1_0155	83.3152	160.323
KSMBR1_0156	KSMBR1_00156	48.9937	54.1899
KSMBR1_0157	KSMBR1_0157	71.6564	95.4682
KSMBR1_0158	KSMBR1_0158	5.75602	1.78038
KSMBR1_0159	KSMBR1_0159	0	0
KSMBR1_0160	KSMBR1_0160	0	2.74475
KSMBR1_0161	KSMBR1_0161	78.2767	110.037
KSMBR1_0162	psp	98.2202	124.979
KSMBR1_0163	KSMBR1_0163	4.64766	13.1305
KSMBR1_0164	glk	84.6725	126.296
KSMBR1_0165	KSMBR1_0165	96.5462	128.239
KSMBR1_0166	KSMBR1_0166	76.3508	111.31
KSMBR1_0167	abca	75.1684	140.369
KSMBR1_0168	nlpD	90.7294	83.1344
KSMBR1_0169	KSMBR1_0169	47.3757	37.262
KSMBR1_0170	KSMBR1_0170	59.0531	75.9901
KSMBR1_0171	ispD	57.869	83.7665
KSMBR1_0172	KSMBR1_0172	45.9097	53.9127
KSMBR1_0173	KSMBR1_0173	79.5468	166.224
KSMBR1_0174	lysS	102.757	135.404
KSMBR1_0175	KSMBR1_0175	55.8913	112.848
KSMBR1_0176	KSMBR1_0176	0	0
KSMBR1_0177	KSMBR1_0177	27.6448	34.1917
KSMBR1_0178	KSMBR1_0178	24.9488	28.4237
KSMBR1_0179	dan	61.422	64.1666
KSMBR1_0180	KSMBR1_0180	0	15.9178
KSMBR1_0181	rpoN	61.4096	59.5398
KSMBR1_0182	recR	64.1108	100.908
KSMBR1_0183	KSMBR1_0183	120.51	104.269
KSMBR1_0184	dnaX	85.1063	100.284
KSMBR1_0185	KSMBR1_0185	0	0
KSMBR1_0186	KSMBR1_0186	0	0
KSMBR1_0187	KSMBR1_0187	0	0
KSMBR1_0188	KSMBR1_0188	65.4991	63.2017
KSMBR1_0189	KSMBR1_0189	0	0
KSMBR1_0190	KSMBR1_0190	48.6728	71.5752
KSMBR1_0191	KSMBR1_0191	0	0
KSMBR1_0192	KSMBR1_0192	0	0
KSMBR1_0193	KSMBR1_0193	22.8931	41.1822
KSMBR1_0194	KSMBR1_0194	55.1008	56.684
KSMBR1_0195	KSMBR1_0195	0	0
KSMBR1_0196	KSMBR1_0196	1.99033	3.17755
KSMBR1_0197	KSMBR1_0197	0	0
KSMBR1_0198	KSMBR1_0198	0	0
KSMBR1_0199	KSMBR1_0199	5.77406	11.048
KSMBR1_0200	KSMBR1_0200	24.8223	11.5523
KSMBR1_0201	cbiQ	23.9245	24.6194
KSMBR1_0202	cbiO	16.8989	17.2774
KSMBR1_0203	cobD	11.2646	8.62311
KSMBR1_0204	cbiP	10.54	9.02501
KSMBR1_0205	KSMBR1_0205	0	1.26681
KSMBR1_0206	KSMBR1_0206	0	0
KSMBR1_0207	KSMBR1_0207	27.5345	0
KSMBR1_0208	KSMBR1_0208	0	0
KSMBR1_0209	KSMBR1_0209	11.6611	21.0949
KSMBR1_0210	KSMBR1_0210	0	0
KSMBR1_0211	KSMBR1_0211	0	0
KSMBR1_0212	KSMBR1_0212	0	0
KSMBR1_0213	KSMBR1_0213	43.3701	54.1587
KSMBR1_0214	KSMBR1_0214	0	0
KSMBR1_0215	KSMBR1_0215	0	0
KSMBR1_0216	exeA_4	0	0
KSMBR1_0217	KSMBR1_0217	0	0
KSMBR1_0218	KSMBR1_0218	0	0
KSMBR1_0219	KSMBR1_0219	42.0519	79.1332
KSMBR1_0220	KSMBR1_0220	70.7216	77.8
KSMBR1_0221	KSMBR1_0221	10.198	10.4944
KSMBR1_0222	KSMBR1_0222	0	0
KSMBR1_0223	KSMBR1_0223	0	1.68908
KSMBR1_0224	KSMBR1_0224	5.8159	6.71854
KSMBR1_0225	KSMBR1_0225	0	0
KSMBR1_0226	KSMBR1_0226	31.3218	21.1169
KSMBR1_0227	KSMBR1_0227	0	0
KSMBR1_0228	KSMBR1_0228	0	0
KSMBR1_0229	KSMBR1_0229	10.3139	17.956
KSMBR1_0230	bfr_2	326.885	332.855
KSMBR1_0231	KSMBR1_0231	4.52348	27.476
KSMBR1_0232	KSMBR1_0232	4.48628	4.21766
KSMBR1_0233	istB_1	113.575	122.96
KSMBR1_0234	istB_2	137.184	143.236
KSMBR1_0235	istA	165.005	224.408
KSMBR1_0236	KSMBR1_0236	0	0
KSMBR1_0237	KSMBR1_0237	0	0
KSMBR1_0238	KSMBR1_0238	130.297	171.479
KSMBR1_0239	KSMBR1_0239	160.909	170.121
KSMBR1_0240	KSMBR1_0240	44.3602	58.1145
KSMBR1_0241	KSMBR1_0241	0	0
KSMBR1_0242	KSMBR1_0242	0	0
KSMBR1_0243	KSMBR1_0243	31.7138	92.5754
KSMBR1_0244	KSMBR1_0244	0	0
KSMBR1_0245	kdsA	54.7476	58.0824
KSMBR1_0246	hybD	107.089	80.7234
KSMBR1_0247	nifJ	100.979	147.201
KSMBR1_0248	KSMBR1_0248	118.21	183.583
KSMBR1_0249	KSMBR1_0249	249.514	323.543
KSMBR1_0250	KSMBR1_0250	55.0011	45.0468
KSMBR1_0251	KSMBR1_0251	0	0
KSMBR1_0252	KSMBR1_0252	40.3554	76.7264
KSMBR1_0253	KSMBR1_0253	7.22298	8.34399
KSMBR1_0254	KSMBR1_0254	42.0834	66.778
KSMBR1_0255	KSMBR1_0255	26.5669	46.8584
KSMBR1_0256	KSMBR1_0256	10.8291	20.5879
KSMBR1_0257	KSMBR1_0257	9.59105	20.6608
KSMBR1_0258	KSMBR1_0258	8.88315	16.9535
KSMBR1_0259	KSMBR1_0259	36.3226	35.1051
KSMBR1_0260	KSMBR1_0260	11.5514	27.8924
KSMBR1_0261	KSMBR1_0261	1.88956	1.25077
KSMBR1_0262	KSMBR1_0262	0	10.4714
KSMBR1_0263	KSMBR1_0263	29.5427	39.1083
KSMBR1_0264	KSMBR1_0264	18.3393	31.4586
KSMBR1_0265	KSMBR1_0265	8.61367	14.8026
KSMBR1_0266	KSMBR1_0266	33.4916	51.2591
KSMBR1_0267	KSMBR1_0267	24.9789	39.3017
KSMBR1_0268	KSMBR1_0268	13.2595	32.0402
KSMBR1_0269	cheY_2	12.4762	18.0519
KSMBR1_0270	pckA	25.9292	36.6094
KSMBR1_0271	rnhA_1	34.2641	26.6399
KSMBR1_0272	lolD_1	114.966	187.847
KSMBR1_0273	ilvE_1	114.261	138.163
KSMBR1_0274	lspA	145.013	163.78
KSMBR1_0275	dksA	278.945	543.056
KSMBR1_0276	KSMBR1_0276	56.6385	50.5308
KSMBR1_0277	truC_1	43.6929	61.5517
KSMBR1_0278	KSMBR1_0278	36.477	75.1581
KSMBR1_0279	pyrI	57.4161	86.8561
KSMBR1_0280	pyrB	88.9378	134.04
KSMBR1_0281	KSMBR1_0281	0	0
KSMBR1_0282	KSMBR1_0282	0	0
KSMBR1_0283	KSMBR1_0283	0	0
KSMBR1_0284	KSMBR1_0284	0	0
KSMBR1_0285	KSMBR1_0285	0	0
KSMBR1_0286	KSMBR1_0286	0	0
KSMBR1_0287	KSMBR1_0287	0	0
KSMBR1_0288	KSMBR1_0288	0	0
KSMBR1_0289	KSMBR1_0289	0	0
KSMBR1_0290	KSMBR1_0290	0	0
KSMBR1_0291	KSMBR1_0291	0	0
KSMBR1_0292	dam_1	0	0
KSMBR1_0293	KSMBR1_0293	0	0
KSMBR1_0294	KSMBR1_0294	0	0
KSMBR1_0295	xerD_1	0	0
KSMBR1_0296	hom	90.0421	100.896
KSMBR1_0297	ppd	84.5627	128.352
KSMBR1_0298	gpm	93.2648	88.3252
KSMBR1_0299	KSMBR1_0299	44.6308	34.8736
KSMBR1_0300	focA_1	25.0115	38.3333
KSMBR1_0301	atoC_1	20.7134	35.0836
KSMBR1_0302	KSMBR1_0302	31.2036	53.8981
KSMBR1_0303	KSMBR1_0303	19.1269	28.4233
KSMBR1_0304	KSMBR1_0304	17.5528	25.9939
KSMBR1_0305	rnpA	22.2568	23.2269
KSMBR1_0306	KSMBR1_0306	51.1788	62.979
KSMBR1_0307	KSMBR1_0307	11.8135	15.5864
KSMBR1_0308	KSMBR1_0308	0	0
KSMBR1_0309	KSMBR1_0309	956.433	1120.64
KSMBR1_0310	KSMBR1_0310	0	17.3527
KSMBR1_0311	glgP_1	7.97562	35.089
KSMBR1_0312	KSMBR1_0312	0	0
KSMBR1_0313	glgP_2	83.288	128.079
KSMBR1_0314	KSMBR1_0314	167.433	261.207
KSMBR1_0315	KSMBR1_0315	41.341	22.6272
KSMBR1_0316	sufI	55.8078	62.5921
KSMBR1_0317	czcC_1	259.723	213.338
KSMBR1_0318	KSMBR1_0318	110.515	67.5205
KSMBR1_0319	KSMBR1_0319	48.4285	65.4808
KSMBR1_0320	czcA_1	40.4508	55.57
KSMBR1_0321	KSMBR1_0321	0	2.22047
KSMBR1_0322	KSMBR1_0322	0	0
KSMBR1_0323	KSMBR1_0323	49.9264	75.9833
KSMBR1_0324	KSMBR1_0324	32.3652	27.1494
KSMBR1_0325	pacL	37.966	47.3591
KSMBR1_0326	KSMBR1_0326	29.2972	37.3125
KSMBR1_0327	cheY_3	18.384	84.1552
KSMBR1_0328	KSMBR1_0328	0	0
KSMBR1_0329	KSMBR1_0329	8.61367	21.4657
KSMBR1_0330	KSMBR1_0330	106.912	118.338
KSMBR1_0331	KSMBR1_0331	49.2599	61.7769
KSMBR1_0332	KSMBR1_0332	26.1776	44.0139
KSMBR1_0333	KSMBR1_0333	108.313	154.742
KSMBR1_0334	czcC_2	58.2634	81.9727
KSMBR1_0335	blaR1	70.8237	71.9913
KSMBR1_0336	mecI	106.243	168.197
KSMBR1_0337	KSMBR1_0337	0	0
KSMBR1_0338	lpxB	9.35809	11.7566
KSMBR1_0339	dbpA_1	58.032	81.0027
KSMBR1_0340	glgP_3	65.3397	100.778
KSMBR1_0341	KSMBR1_0341	51.0406	28.4657
KSMBR1_0342	dbpA_2	37.5108	51.7629
KSMBR1_0343	KSMBR1_0343	187.175	277.631
KSMBR1_0344	KSMBR1_0344	73.1351	51.539
KSMBR1_0345	rnhA_2	9.45584	8.18172
KSMBR1_0346	parA_1	11.5012	15.4373
KSMBR1_0347	KSMBR1_0347	101.337	110.841
KSMBR1_0348	pgsA	46.1501	75.1907
KSMBR1_0349	miaB_1	33.8017	59.1198
KSMBR1_0350	ftsK	47.2275	75.3134
KSMBR1_0351	dut	115.47	129.229
KSMBR1_0352	KSMBR1_0352	49.569	58.1068
KSMBR1_0353	gmk	88.1469	115.848
KSMBR1_0354	KSMBR1_0354	100	171.354
KSMBR1_0355	secG	137.951	239.963
KSMBR1_0356	tpiA	109.231	201.968
KSMBR1_0357	pheA	126.266	149.192
KSMBR1_0358	KSMBR1_0358	142.56	198.306
KSMBR1_0359	rncS	144.437	173.675
KSMBR1_0360	KSMBR1_0360	80.6686	134.095
KSMBR1_0361	KSMBR1_0361	30.563	48.6591
KSMBR1_0362	fchA	45.863	58.7447
KSMBR1_0363	ykuD	52.1611	57.2184
KSMBR1_0364	motB_1	43.3217	58.474
KSMBR1_0365	motB_2_1	17.1326	30.9984
KSMBR1_0366	motB_3	25.5738	42.877
KSMBR1_0367	motA	30.7356	34.4547
KSMBR1_0368	KSMBR1_0368	15.4711	36.9753
KSMBR1_0369	KSMBR1_0369	16.9914	17.4783
KSMBR1_0370	feoB	20.8615	38.7985
KSMBR1_0371	KSMBR1_0371	45.0595	75.0066
KSMBR1_0372	KSMBR1_0372	67.1782	141.167
KSMBR1_0373	KSMBR1_0373	21.6694	23.6921
KSMBR1_0374	chsA	34.0819	45.3517
KSMBR1_0375	KSMBR1_0375	25.0342	7.44356
KSMBR1_0376	hup	1415.56	2280.89
KSMBR1_0377	KSMBR1_0377	87.5103	211.037
KSMBR1_0378	KSMBR1_0378	45.046	104.883
KSMBR1_0379	KSMBR1_0379	65.0287	49.9324
KSMBR1_0380	rfaL_1	16.8468	28.6232
KSMBR1_0381	KSMBR1_0381	46.6965	56.6565
KSMBR1_0382	KSMBR1_0382	13.2208	24.339
KSMBR1_0383	mtfB_1	17.5146	30.4469
KSMBR1_0384	KSMBR1_0384	32.6233	37.7635
KSMBR1_0385	kdkA_1	22.2314	35.4424
KSMBR1_0386	KSMBR1_0386	0.862861	2.7551
KSMBR1_0387	KSMBR1_0387	21.1313	28.3522
KSMBR1_0388	KSMBR1_0388	13.8781	14.0007
KSMBR1_0389	recD	17.8772	18.1754
KSMBR1_0390	KSMBR1_0390	52.253	34.0549
KSMBR1_0391	KSMBR1_0391	11.5013	11.0115
KSMBR1_0392	tnpA_3	0	0
KSMBR1_0393	bioA	5.22812	14.5626
KSMBR1_0394	bioD	28.5291	32.4471
KSMBR1_0395	KSMBR1_0395	146.979	220.002
KSMBR1_0396	thiC_1	50.818	67.1621
KSMBR1_0397	bchE_1	9.31992	14.7397
KSMBR1_0398	tcmO	15.3885	17.6636
KSMBR1_0399	KSMBR1_0399	935.199	1082.83
KSMBR1_0400	nlaB	4.47219	12.0796
KSMBR1_0401	KSMBR1_0401	19.7603	28.5356
KSMBR1_0402	KSMBR1_0402	499.372	794.244
KSMBR1_0403	KSMBR1_0403	107.038	174.109
KSMBR1_0404	KSMBR1_0404	0	0
KSMBR1_0405	pyrK_1	77.9813	79.192
KSMBR1_0406	pyrD	81.7182	123.243
KSMBR1_0407	KSMBR1_0407	74.5811	103.893
KSMBR1_0408	KSMBR1_0408	10.3075	47.5701
KSMBR1_0409	KSMBR1_0409	0	0
KSMBR1_0410	KSMBR1_0410	169.964	238.296
KSMBR1_0411	rfe_1	174.409	241.093
KSMBR1_0412	mgtC	31.6249	22.3425
KSMBR1_0413	KSMBR1_0413	9.32456	24.6793
KSMBR1_0414	KSMBR1_0414	293.769	572.347
KSMBR1_0415	KSMBR1_0415	18.6191	24.3099
KSMBR1_0416	sugE_1	18.0464	29.3862
KSMBR1_0417	norM	28.3898	23.6753
KSMBR1_0418	lpsL_1	5.88609	8.95075
KSMBR1_0419	mgtE	817.22	807.227
KSMBR1_0420	KSMBR1_0420	29.3281	38.3125
KSMBR1_0421	gyrA_1	67.7964	91.9993
KSMBR1_0422	gyrB_1	47.437	72.7818
KSMBR1_0423	KSMBR1_0423	56.8706	80.404
KSMBR1_0424	pykF	102.514	153.972
KSMBR1_0425	KSMBR1_0425	0	18.818
KSMBR1_0426	radC	21.7109	89.4914
KSMBR1_0427	KSMBR1_0427	22.3841	27.4185
KSMBR1_0428	KSMBR1_0428	68.5507	64.8852
KSMBR1_0429	ubiB	23.3556	16.5546
KSMBR1_0430	xerD_2	12.5272	13.3038
KSMBR1_0431	KSMBR1_0431	0	0
KSMBR1_0432	KSMBR1_0432	0	0
KSMBR1_0433	KSMBR1_0433	0	0
KSMBR1_0434	KSMBR1_0434	0	0
KSMBR1_0435	KSMBR1_0435	0	4.49884
KSMBR1_0436	KSMBR1_0436	0	0
KSMBR1_0437	KSMBR1_0437	0	0
KSMBR1_0438	KSMBR1_0438	0	0
KSMBR1_0439	KSMBR1_0439	0	0
KSMBR1_0440	KSMBR1_0440	10.4198	12.9833
KSMBR1_0441	KSMBR1_0441	91.1115	49.4051
KSMBR1_0442	KSMBR1_0442	27.7064	43.6793
KSMBR1_0443	KSMBR1_0443	55.6195	63.935
KSMBR1_0444	KSMBR1_0444	0	11.0864
KSMBR1_0445	KSMBR1_0445	58.8955	312.723
KSMBR1_0446	KSMBR1_0446	48.8531	287.122
KSMBR1_0447	rsxB	27.8801	219.231
KSMBR1_0448	nirF	39.4548	285.532
KSMBR1_0449	nirJ_1	46.3362	395.004
KSMBR1_0450	KSMBR1_0450	38.9764	478.334
KSMBR1_0451	KSMBR1_0451	82.7267	622.509
KSMBR1_0452	nirS	104.806	1032.18
KSMBR1_0453	KSMBR1_0453	16.1099	17.0335
KSMBR1_0454	KSMBR1_0454	0	3.59312
KSMBR1_0455	KSMBR1_0455	5.59781	0
KSMBR1_0456	KSMBR1_0456	9.95166	20.2448
KSMBR1_0457	KSMBR1_0457	0	6.14478
KSMBR1_0458	KSMBR1_0458	31.9857	42.2375
KSMBR1_0459	KSMBR1_0459	5.7197	34.6284
KSMBR1_0460	KSMBR1_0460	15.0833	27.3521
KSMBR1_0461	KSMBR1_0461	103.599	121.859
KSMBR1_0462	KSMBR1_0462	79.3778	111.729
KSMBR1_0463	KSMBR1_0463	40.0468	48.1377
KSMBR1_0464	KSMBR1_0464	19.5274	32.5466
KSMBR1_0465	KSMBR1_0465	0	0
KSMBR1_0466	KSMBR1_0466	28.641	44.7331
KSMBR1_0467	KSMBR1_0467	59.6573	77.5995
KSMBR1_0468	KSMBR1_0468	66.6092	107.238
KSMBR1_0469	KSMBR1_0469	81.8815	87.2661
KSMBR1_0470	KSMBR1_0470	0	0
KSMBR1_0471	KSMBR1_0471	0	0
KSMBR1_0472	KSMBR1_0472	59.303	78.814
KSMBR1_0473	KSMBR1_0473	46.855	75.8209
KSMBR1_0474	KSMBR1_0474	96.7113	92.6725
KSMBR1_0475	KSMBR1_0475	100.432	177.024
KSMBR1_0476	KSMBR1_0476	25.3282	26.8771
KSMBR1_0477	KSMBR1_0477	45.6927	36.2131
KSMBR1_0478	KSMBR1_0478	44.7441	79.4733
KSMBR1_0479	KSMBR1_0479	106.731	114.45
KSMBR1_0480	KSMBR1_0480	84.3229	106.241
KSMBR1_0481	KSMBR1_0481	44.4741	51.8686
KSMBR1_0482	KSMBR1_0482	34.7981	26.9972
KSMBR1_0483	KSMBR1_0483	44.8006	43.1874
KSMBR1_0484	KSMBR1_0484	70.0878	119.707
KSMBR1_0485	KSMBR1_0485	44.5798	58.1906
KSMBR1_0486	KSMBR1_0486	0	0
KSMBR1_0487	KSMBR1_0487	0	0
KSMBR1_0488	KSMBR1_0488	0	0
KSMBR1_0489	KSMBR1_0489	100.121	123.318
KSMBR1_0490	KSMBR1_0490	0	0
KSMBR1_0491	exeA_5	0	0
KSMBR1_0492	KSMBR1_0492	0	0
KSMBR1_0493	parA_2	12.4007	36.2798
KSMBR1_0494	KSMBR1_0494	42.6115	32.6905
KSMBR1_0495	cpg2	46.2701	63.9284
KSMBR1_0496	KSMBR1_0496	0	9.23799
KSMBR1_0497	znuB	12.8999	27.0736
KSMBR1_0498	znuC	23.2067	12.6238
KSMBR1_0499	KSMBR1_0499	15.3396	22.6751
KSMBR1_0500	troA	16.8	21.9422
KSMBR1_0501	KSMBR1_0501	29.2896	35.5113
KSMBR1_0502	KSMBR1_0502	40.3309	16.4304
KSMBR1_0503	KSMBR1_0503	73.3127	57.0074
KSMBR1_0504	sac1	23.5221	48.0246
KSMBR1_0505	KSMBR1_0505	63.0296	50.8871
KSMBR1_0506	KSMBR1_0506	15.8529	64.359
KSMBR1_0507	KSMBR1_0507	37.0149	43.0713
KSMBR1_0508	KSMBR1_0508	20.4381	28.3352
KSMBR1_0509	KSMBR1_0509	25.8237	32.9704
KSMBR1_0510	KSMBR1_0510	49.5686	41.4871
KSMBR1_0511	KSMBR1_0511	13.4979	28.8492
KSMBR1_0512	KSMBR1_0512	66.469	83.8352
KSMBR1_0513	KSMBR1_0513	11.8659	18.3279
KSMBR1_0514	KSMBR1_0514	0	0
KSMBR1_0515	KSMBR1_0515	5.22124	17.2904
KSMBR1_0516	KSMBR1_0516	1.32102	3.58315
KSMBR1_0517	KSMBR1_0517	5.07078	0
KSMBR1_0518	KSMBR1_0518	0	0
KSMBR1_0519	KSMBR1_0519	0	0
KSMBR1_0520	KSMBR1_0520	0	0.0655245
KSMBR1_0521	KSMBR1_0521	0	0
KSMBR1_0522	KSMBR1_0522	0	0
KSMBR1_0523	KSMBR1_0523	4.21522	10.3087
KSMBR1_0524	KSMBR1_0524	0	0
KSMBR1_0525	tuaH_1	0	0
KSMBR1_0526	KSMBR1_0526	0	0
KSMBR1_0527	KSMBR1_0527	0	0
KSMBR1_0528	KSMBR1_0528	0	0
KSMBR1_0529	wzt	0	0
KSMBR1_0530	wzm	0	0
KSMBR1_0531	rfbA_1	0	0
KSMBR1_0532	KSMBR1_0532	0	0
KSMBR1_0533	KSMBR1_0533	0	0
KSMBR1_0534	KSMBR1_0534	0	0
KSMBR1_0535	KSMBR1_0535	0	0
KSMBR1_0536	ilvE_2	0	0
KSMBR1_0537	KSMBR1_0537	0	0
KSMBR1_0538	KSMBR1_0538	0	0
KSMBR1_0539	rfbF	0	0
KSMBR1_0540	KSMBR1_0540	1.32102	8.95787
KSMBR1_0541	KSMBR1_0541	6.35288	1.40339
KSMBR1_0542	KSMBR1_0542	0	0
KSMBR1_0543	capM_1	0	0
KSMBR1_0544	KSMBR1_0544	0	0
KSMBR1_0545	KSMBR1_0545	0	4.13862
KSMBR1_0546	nirJ_2	0	0
KSMBR1_0547	KSMBR1_0547	0	0
KSMBR1_0548	KSMBR1_0548	0	0
KSMBR1_0549	tuaH_2	0	0
KSMBR1_0550	rfaL_2	0	0
KSMBR1_0551	KSMBR1_0551	0	0
KSMBR1_0552	KSMBR1_0552	5.13891	1.97622
KSMBR1_0553	KSMBR1_0553	23.5567	30.2612
KSMBR1_0554	exoP_1	19.7769	25.1767
KSMBR1_0555	wza	24.9629	48.2631
KSMBR1_0556	KSMBR1_0556	87.9963	134.768
KSMBR1_0557	KSMBR1_0557	6.58566	0
KSMBR1_0558	gabD	82.069	84.5018
KSMBR1_0559	ilvX	69.5438	82.5563
KSMBR1_0560	fliA_1	73.0378	56.0095
KSMBR1_0561	fliA_2	15.7567	0
KSMBR1_0562	KSMBR1_0562	0	0
KSMBR1_0563	KSMBR1_0563	22.7885	4.11712
KSMBR1_0564	motR_1	0	0
KSMBR1_0565	motR_2	37.4987	24.5283
KSMBR1_0566	flhA_1	22.0317	10.4714
KSMBR1_0567	flhA_2	0	16.2489
KSMBR1_0568	flhA_3	72.8906	70.7081
KSMBR1_0569	flhA_4	110.64	111.416
KSMBR1_0570	flhA_5	37.6689	28.7455
KSMBR1_0571	flhA_6	21.0447	0
KSMBR1_0572	flhB_1	36.5096	13.0367
KSMBR1_0573	flhB_2	16.22	13.6205
KSMBR1_0574	flhB_3	8.29305	11.2471
KSMBR1_0575	fliR	51.5129	29.5851
KSMBR1_0576	fliQ	71.5744	31.426
KSMBR1_0577	fliP	129.239	90.7294
KSMBR1_0578	fliN	27.188	15.2117
KSMBR1_0579	fliM_1	99.5302	41.7987
KSMBR1_0580	fliM_2	35.8405	56.6353
KSMBR1_0581	KSMBR1_0581	188.1	91.5037
KSMBR1_0582	KSMBR1_0582	100.067	74.3459
KSMBR1_0583	KSMBR1_0583	47.1365	17.7561
KSMBR1_0584	fliI	293.571	159.091
KSMBR1_0585	KSMBR1_0585	183.456	115.785
KSMBR1_0586	fliG	181.521	126.759
KSMBR1_0587	fliF	189.577	101.372
KSMBR1_0588	fliE_1	34.3826	40.1981
KSMBR1_0589	KSMBR1_0589	20.8853	15.6502
KSMBR1_0590	KSMBR1_0590	45.3266	83.3722
KSMBR1_0591	tnpA_4	21.7273	32.7893
KSMBR1_0592	PheA	130.207	155.37
KSMBR1_0593	purC_1	72.2829	110.538
KSMBR1_0594	purQ	9.27564	41.8405
KSMBR1_0595	nuoE_1	32.9185	142.401
KSMBR1_0596	nuoF_1_1	144.722	166.115
KSMBR1_0597	KSMBR1_0597	42.5239	96.226
KSMBR1_0598	KSMBR1_0598	66.6132	68.9493
KSMBR1_0599	anfA/nifA	11.8791	22.6939
KSMBR1_0600	hsp21	55.0677	16.5982
KSMBR1_0601	hsp1	72.8386	14.2133
KSMBR1_0602	hsp2	180.126	102.609
KSMBR1_0603	KSMBR1_0603	9.65137	13.379
KSMBR1_0604	KSMBR1_0604	0	0
KSMBR1_0605	Hsp70	90.1658	110.945
KSMBR1_0606	hsp70	256.334	360.705
KSMBR1_0607	KSMBR1_0607	0	2.41002
KSMBR1_0608	cbiB	14.4823	14.5135
KSMBR1_0609	KSMBR1_0609	25.6443	12.3891
KSMBR1_0610	KSMBR1_0610	47.8746	52.3531
KSMBR1_0611	rfaC	17.4914	16.2945
KSMBR1_0612	KSMBR1_0612	8.18921	2.32745
KSMBR1_0613	phoB_1	1.99033	5.33426
KSMBR1_0614	KSMBR1_0614	8.29305	0
KSMBR1_0615	degP_1	39.3184	72.6412
KSMBR1_0616	KSMBR1_0616	73.2579	120.516
KSMBR1_0617	KSMBR1_0617	90.0861	166.755
KSMBR1_0618	KSMBR1_0618	132.806	200.305
KSMBR1_0619	KSMBR1_0619	107.057	133.537
KSMBR1_0620	rpoZ	32.5462	67.8398
KSMBR1_0621	cysK	87.0133	120.288
KSMBR1_0622	cysE	131.287	195.067
KSMBR1_0623	KSMBR1_0623	31.5049	103.353
KSMBR1_0624	fba_1	184.229	214.567
KSMBR1_0625	gutB	232.455	244.305
KSMBR1_0626	rfe_2	522.08	318.105
KSMBR1_0627	KSMBR1_0627	334.26	326.699
KSMBR1_0628	KSMBR1_0628	873.569	528.532
KSMBR1_0629	flgL	105.728	73.897
KSMBR1_0630	flgK	124.527	60.4402
KSMBR1_0631	flgN	127.719	102.029
KSMBR1_0632	KSMBR1_0632	50.7621	35.2612
KSMBR1_0633	KSMBR1_0633	10.8725	20.4332
KSMBR1_0634	KSMBR1_0634	0	0
KSMBR1_0635	KSMBR1_0635	0	0
KSMBR1_0636	KSMBR1_0636	30.1351	37.8056
KSMBR1_0637	sugE_2	33.8812	19.0155
KSMBR1_0638	KSMBR1_0638	9.64216	29.0631
KSMBR1_0639	KSMBR1_0639	0	5.81241
KSMBR1_0640	KSMBR1_0640	12.5126	19.0274
KSMBR1_0641	gapN	126.497	129.52
KSMBR1_0642	KSMBR1_0642	40.1047	12.1999
KSMBR1_0643	KSMBR1_0643	0	0
KSMBR1_0644	KSMBR1_0644	12.5126	18.78
KSMBR1_0645	KSMBR1_0645	62.3026	86.6848
KSMBR1_0646	KSMBR1_0646	14.24	5.60704
KSMBR1_0647	KSMBR1_0647	21.2675	33.1479
KSMBR1_0648	asd	38.1751	59.5516
KSMBR1_0649	KSMBR1_0649	9.8129	12.5589
KSMBR1_0650	KSMBR1_0650	16.6876	27.6267
KSMBR1_0651	KSMBR1_0651	5.33125	6.15866
KSMBR1_0652	KSMBR1_0652	33.6543	43.7053
KSMBR1_0653	KSMBR1_0653	37.1165	99.2173
KSMBR1_0654	KSMBR1_0654	57.1954	79.1677
KSMBR1_0655	carB	68.1769	89.4025
KSMBR1_0656	carA	58.952	75.1098
KSMBR1_0657	ribA	75.3211	82.3176
KSMBR1_0658	KSMBR1_0658	64.346	60.8003
KSMBR1_0659	rfbA_2	31.8208	79.256
KSMBR1_0660	KSMBR1_0660	5.5287	0
KSMBR1_0661	arnT_1	69.6542	94.407
KSMBR1_0662	KSMBR1_0662	88.8868	28.0553
KSMBR1_0663	KSMBR1_0663	8.95649	20.6931
KSMBR1_0664	murD	44.9454	48.0083
KSMBR1_0665	KSMBR1_0665	15.7567	78.4321
KSMBR1_0666	lexA	5.04078	8.26302
KSMBR1_0667	KSMBR1_0667	0	3.59312
KSMBR1_0668	KSMBR1_0668	4.88892	4.31489
KSMBR1_0669	KSMBR1_0669	33.4762	63.4316
KSMBR1_0670	moaB	91.8395	209.828
KSMBR1_0671	KSMBR1_0671	0	0
KSMBR1_0672	KSMBR1_0672	0	0
KSMBR1_0673	rrf	207.464	233.258
KSMBR1_0674	pyrH	222.692	319.714
KSMBR1_0675	tsf	134.363	210.696
KSMBR1_0676	rpsB	346.793	660.718
KSMBR1_0677	tnpA_5	3.4448	0
KSMBR1_0678	glnA_2	119.127	175.556
KSMBR1_0679	KSMBR1_0679	98.2784	132.58
KSMBR1_0680	KSMBR1_0680	124.455	144.473
KSMBR1_0681	KSMBR1_0681	85.4815	150.668
KSMBR1_0682	KSMBR1_0682	34.2114	80.8091
KSMBR1_0683	KSMBR1_0683	179.867	243.673
KSMBR1_0684	KSMBR1_0684	50.0791	83.4061
KSMBR1_0685	KSMBR1_0685	28.6532	67.5722
KSMBR1_0686	KSMBR1_0686	45.2872	67.3043
KSMBR1_0687	glpQ_1	32.5284	53.1415
KSMBR1_0688	cobA_1	114.591	140.244
KSMBR1_0689	KSMBR1_0689	37.1686	33.0122
KSMBR1_0690	KSMBR1_0690	0	0
KSMBR1_0691	KSMBR1_0691	0	0
KSMBR1_0692	exeA_6	0	0
KSMBR1_0693	KSMBR1_0693	0	0
KSMBR1_0694	KSMBR1_0694	0	0
KSMBR1_0695	KSMBR1_0695	0	0
KSMBR1_0696	KSMBR1_0696	0	0
KSMBR1_0697	KSMBR1_0697	0	0
KSMBR1_0698	KSMBR1_0698	0	0
KSMBR1_0699	KSMBR1_0699	26.3172	37.5514
KSMBR1_0700	KSMBR1_0700	0	0
KSMBR1_0701	KSMBR1_0701	209.079	200.05
KSMBR1_0702	rtcA	243.764	204.842
KSMBR1_0703	KSMBR1_0703	2622.64	1943.09
KSMBR1_0704	KSMBR1_0704	123.703	127.749
KSMBR1_0705	KSMBR1_0705	98.5157	94.9953
KSMBR1_0706	KSMBR1_0706	71.0251	108.663
KSMBR1_0707	KSMBR1_0707	173.6	218.722
KSMBR1_0708	KSMBR1_0708	44.4726	68.54
KSMBR1_0709	KSMBR1_0709	38.6002	60.0197
KSMBR1_0710	KSMBR1_0710	121.723	114.833
KSMBR1_0711	KSMBR1_0711	56.7395	45.1358
KSMBR1_0712	KSMBR1_0712	54.332	105.453
KSMBR1_0713	KSMBR1_0713	0	12.0309
KSMBR1_0714	KSMBR1_0714	162.886	161.126
KSMBR1_0715	KSMBR1_0715	34.4359	34.1973
KSMBR1_0716	KSMBR1_0716	42.5469	55.2774
KSMBR1_0717	KSMBR1_0717	14.2167	48.7603
KSMBR1_0718	KSMBR1_0718	83.5525	117.507
KSMBR1_0719	KSMBR1_0719	66.838	90.1079
KSMBR1_0720	phoU_1	78.5799	89.7638
KSMBR1_0721	pstB	63.7874	70.272
KSMBR1_0722	KSMBR1_0722	33.8215	42.7273
KSMBR1_0723	KSMBR1_0723	33.9008	36.8065
KSMBR1_0724	pstS	72.9002	87.3636
KSMBR1_0725	KSMBR1_0725	1.94706	4.42879
KSMBR1_0726	nifU_1	105.776	152.019
KSMBR1_0727	nifS_1	119.485	212.646
KSMBR1_0728	degP_2	433.208	594.041
KSMBR1_0729	pld_1	62.3762	117.754
KSMBR1_0730	KSMBR1_0730	58.9295	89.5871
KSMBR1_0731	KSMBR1_0731	21.6462	34.1223
KSMBR1_0732	KSMBR1_0732	58.6987	59.8624
KSMBR1_0733	KSMBR1_0733	128.639	89.7123
KSMBR1_0734	KSMBR1_0734	85.8417	79.8602
KSMBR1_0735	hisC	53.0637	76.9573
KSMBR1_0736	hisD	65.3282	82.7634
KSMBR1_0737	udp_1	71.0772	97.2224
KSMBR1_0738	era	63.6998	84.7556
KSMBR1_0739	KSMBR1_0739	79.3727	89.296
KSMBR1_0740	KSMBR1_0740	29.2658	27.2765
KSMBR1_0741	KSMBR1_0741	9.22386	15.2579
KSMBR1_0742	bcsZ	15.8323	20.4863
KSMBR1_0743	bcsB	2.42345	5.82448
KSMBR1_0744	bcsA	36.5872	57.8232
KSMBR1_0745	KSMBR1_0745	46.3643	81.6569
KSMBR1_0746	KSMBR1_0746	36.358	26.9261
KSMBR1_0747	KSMBR1_0747	4.52348	3.99236
KSMBR1_0748	KSMBR1_0748	3.81132	4.55685
KSMBR1_0749	KSMBR1_0749	1.94001	13.4661
KSMBR1_0750	KSMBR1_0750	21.0356	27.2925
KSMBR1_0751	mutS	51.7757	86.0574
KSMBR1_0752	KSMBR1_0752	183.22	232.101
KSMBR1_0753	KSMBR1_0753	112.796	117.97
KSMBR1_0754	KSMBR1_0754	58.0076	90.0473
KSMBR1_0755	KSMBR1_0755	105.203	139.717
KSMBR1_0756	KSMBR1_0756	150.931	137.936
KSMBR1_0757	KSMBR1_0757	107.351	217.876
KSMBR1_0758	vacJ	199.252	260.646
KSMBR1_0759	purH	291.987	343.474
KSMBR1_0760	trpF	58.8443	63.7922
KSMBR1_0761	KSMBR1_0761	8.78087	22.651
KSMBR1_0762	guaD	16.1632	9.16927
KSMBR1_0763	fca1	38.6721	22.7909
KSMBR1_0764	KSMBR1_0764	7.25871	11.265
KSMBR1_0765	KSMBR1_0765	223.278	226.874
KSMBR1_0766	KSMBR1_0766	73.8565	59.2567
KSMBR1_0767	KSMBR1_0767	32.0589	30.1584
KSMBR1_0768	htrB_1	17.3121	17.3664
KSMBR1_0769	lolA_1	26.1311	42.3831
KSMBR1_0770	KSMBR1_0770	17.6411	40.9891
KSMBR1_0771	moaA_1	23.8766	15.6753
KSMBR1_0772	KSMBR1_0772	37.1091	49.3752
KSMBR1_0773	KSMBR1_0773	84.7318	102.76
KSMBR1_0774	KSMBR1_0774	61.2605	22.6853
KSMBR1_0775	KSMBR1_0775	62.9159	52.2135
KSMBR1_0776	ddl	64.4893	53.6744
KSMBR1_0777	KSMBR1_0777	41.4591	87.3607
KSMBR1_0778	KSMBR1_0778	43.8122	50.2349
KSMBR1_0779	KSMBR1_0779	7.17886	33.144
KSMBR1_0780	KSMBR1_0780	15.045	26.4309
KSMBR1_0781	KSMBR1_0781	14.9253	15.5349
KSMBR1_0782	KSMBR1_0782	9.5361	0
KSMBR1_0783	kasII	20.3589	39.8344
KSMBR1_0784	kas_1	28.8291	22.8882
KSMBR1_0785	ubiE	21.5696	41.9417
KSMBR1_0786	kas_2	37.4203	41.4389
KSMBR1_0787	KSMBR1_0787	29.8543	44.7333
KSMBR1_0788	paaK	35.9187	41.0921
KSMBR1_0789	moaA/nirJ/pqqE_1	20.6246	38.5506
KSMBR1_0790	KSMBR1_0790	22.4791	20.7525
KSMBR1_0791	fabG	25.0683	26.3529
KSMBR1_0792	acpP	41.2564	14.67
KSMBR1_0793	fabZ	23.5267	28.8438
KSMBR1_0794	coq3_1	33.8042	43.0791
KSMBR1_0795	mmpL8	8.83493	9.30947
KSMBR1_0796	crtI	27.3704	26.2697
KSMBR1_0797	alg5	13.6697	18.442
KSMBR1_0798	MotB_1	101.991	173.797
KSMBR1_0799	KSMBR1_0799	76.393	65.0937
KSMBR1_0800	KSMBR1_0800	7.83502	27.2355
KSMBR1_0801	murB	34.0998	20.6622
KSMBR1_0802	nqrF	554.394	602.167
KSMBR1_0803	nqrE	340.828	438.961
KSMBR1_0804	nqrC	214.756	394.841
KSMBR1_0805	nqrB	375.109	480.386
KSMBR1_0806	nqrA	215.049	299.455
KSMBR1_0807	KSMBR1_0807	24.0519	55.2876
KSMBR1_0808	KSMBR1_0808	58.333	93.1743
KSMBR1_0809	KSMBR1_0809	77.8296	140.134
KSMBR1_0810	rpl19	595.703	1033.16
KSMBR1_0811	trmD	232.4	330.677
KSMBR1_0812	rps16	255.264	429.263
KSMBR1_0813	ffh	146.305	228.112
KSMBR1_0814	rpl31	126.908	263.099
KSMBR1_0815	rf1	176.455	278.651
KSMBR1_0816	hemK_1	28.1444	64.679
KSMBR1_0817	murA	86.2034	125.615
KSMBR1_0818	KSMBR1_0818	46.0029	48.0975
KSMBR1_0819	KSMBR1_0819	110.223	169.914
KSMBR1_0820	KSMBR1_0820	9.32835	4.99833
KSMBR1_0821	KSMBR1_0821	122.77	123.594
KSMBR1_0822	KSMBR1_0822	35.8131	18.3487
KSMBR1_0823	gmhA	71.5854	86.7768
KSMBR1_0824	rfaE	103.497	143.964
KSMBR1_0825	KSMBR1_0825	46.7215	56.733
KSMBR1_0826	KSMBR1_0826	54.1759	55.9109
KSMBR1_0827	KSMBR1_0827	63.8031	89.6226
KSMBR1_0828	KSMBR1_0828	131.956	166.666
KSMBR1_0829	KSMBR1_0829	25.1402	30.5148
KSMBR1_0830	KSMBR1_0830	19.7964	35.686
KSMBR1_0831	frd_1	471.296	467.333
KSMBR1_0832	rpmH	752.386	1069.03
KSMBR1_0833	KSMBR1_0833	41.8661	93.2488
KSMBR1_0834	KSMBR1_0834	86.5011	84.1125
KSMBR1_0835	dpnM	0	0
KSMBR1_0836	mboIR	0	0
KSMBR1_0837	KSMBR1_0837	0	0
KSMBR1_0838	KSMBR1_0838	0	0
KSMBR1_0839	KSMBR1_0839	0	0
KSMBR1_0840	KSMBR1_0840	51.7528	96.6313
KSMBR1_0841	KSMBR1_0841	0	0
KSMBR1_0842	ctpA_1	101.051	170.298
KSMBR1_0843	KSMBR1_0843	128.113	213.61
KSMBR1_0844	ribF	48.4713	85.1631
KSMBR1_0845	KSMBR1_0845	81.1841	32.8491
KSMBR1_0846	KSMBR1_0846	19.9605	35.8599
KSMBR1_0847	adgA/nadE	27.3964	38.9848
KSMBR1_0848	KSMBR1_0848	2.63426	10.8213
KSMBR1_0849	KSMBR1_0849	0	0
KSMBR1_0850	KSMBR1_0850	0	0
KSMBR1_0851	KSMBR1_0851	1.32831	7.05115
KSMBR1_0852	pqqD_1	65.5252	58.0308
KSMBR1_0853	KSMBR1_0853	27.4201	30.0204
KSMBR1_0854	KSMBR1_0854	7.09917	5.68492
KSMBR1_0855	KSMBR1_0855	10.5772	7.53443
KSMBR1_0856	KSMBR1_0856	38.8507	26.6133
KSMBR1_0857	KSMBR1_0857	58.4065	0
KSMBR1_0858	KSMBR1_0858	16.8989	10.4104
KSMBR1_0859	KSMBR1_0859	19.7768	40.1164
KSMBR1_0860	KSMBR1_0860	0	0
KSMBR1_0861	KSMBR1_0861	0	0
KSMBR1_0862	KSMBR1_0862	0	0
KSMBR1_0863	KSMBR1_0863	0	0
KSMBR1_0864	KSMBR1_0864	0	0
KSMBR1_0865	KSMBR1_0865	0	0
KSMBR1_0866	KSMBR1_0866	0	0
KSMBR1_0867	KSMBR1_0867	0	0
KSMBR1_0868	KSMBR1_0868	0	0
KSMBR1_0869	KSMBR1_0869	24.9398	9.91909
KSMBR1_0870	KSMBR1_0870	2.27322	4.08612
KSMBR1_0871	arnB_1	97.0171	144.473
KSMBR1_0872	KSMBR1_0872	0	0
KSMBR1_0873	KSMBR1_0873	0	0
KSMBR1_0874	KSMBR1_0874	0	0
KSMBR1_0875	rfbE_1	0	0
KSMBR1_0876	KSMBR1_0876	6.94477	0
KSMBR1_0877	KSMBR1_0877	0	0
KSMBR1_0878	KSMBR1_0878	0	0
KSMBR1_0879	KSMBR1_0879	0	0
KSMBR1_0880	KSMBR1_0880	0	0
KSMBR1_0881	KSMBR1_0881	0	0
KSMBR1_0882	KSMBR1_0882	0	0
KSMBR1_0883	recG_1	0	0
KSMBR1_0884	KSMBR1_0884	0	0
KSMBR1_0885	asnB	0	0
KSMBR1_0886	KSMBR1_0886	0	0
KSMBR1_0887	KSMBR1_0887	0	0
KSMBR1_0888	rfaG_1	0	0
KSMBR1_0889	KSMBR1_0889	0	0
KSMBR1_0890	KSMBR1_0890	0	0
KSMBR1_0891	mtfB_2	0	0
KSMBR1_0892	prmA	0	0
KSMBR1_0893	KSMBR1_0893	0	0
KSMBR1_0894	KSMBR1_0894	0	0
KSMBR1_0895	KSMBR1_0895	0	0
KSMBR1_0896	cmoB	0	0
KSMBR1_0897	capM_2	0	0
KSMBR1_0898	tnpA_6	0	0
KSMBR1_0899	KSMBR1_0899	0	0
KSMBR1_0900	KSMBR1_0900	0	0
KSMBR1_0901	coq3_2	0	0
KSMBR1_0902	coq3_3	0	0
KSMBR1_0903	lacA	0	0
KSMBR1_0904	murJ	0	0
KSMBR1_0905	KSMBR1_0905	0	0
KSMBR1_0906	KSMBR1_0906	15.8997	0
KSMBR1_0907	lpsL_2	0	0
KSMBR1_0908	ugd_1	0	1.52216
KSMBR1_0909	KSMBR1_0909	0	0
KSMBR1_0910	ugd_2	0	0
KSMBR1_0911	KSMBR1_0911	0	0
KSMBR1_0912	KSMBR1_0912	0	0
KSMBR1_0913	KSMBR1_0913	0	0
KSMBR1_0914	KSMBR1_0914	42.1403	66.4025
KSMBR1_0915	KSMBR1_0915	0	0
KSMBR1_0916	KSMBR1_0916	0	0
KSMBR1_0917	KSMBR1_0917	0	0
KSMBR1_0918	KSMBR1_0918	0	0
KSMBR1_0919	KSMBR1_0919	27.6624	41.3155
KSMBR1_0920	KSMBR1_0920	0	0
KSMBR1_0921	KSMBR1_0921	0	0
KSMBR1_0922	KSMBR1_0922	0	0
KSMBR1_0923	KSMBR1_0923	0	0
KSMBR1_0924	KSMBR1_0924	0	0
KSMBR1_0925	KSMBR1_0925	0	0
KSMBR1_0926	KSMBR1_0926	0	0
KSMBR1_0927	KSMBR1_0927	0	0
KSMBR1_0928	ugd_3	1.46878	0.908606
KSMBR1_0929	KSMBR1_0929	0	3.18745
KSMBR1_0930	exoP_2	12.6744	13.1101
KSMBR1_0931	KSMBR1_0931	19.562	8.95679
KSMBR1_0932	KSMBR1_0932	0	1.04012
KSMBR1_0933	glmS_1	6.75133	9.10978
KSMBR1_0934	pqqD_2	6.58679	2.03734
KSMBR1_0935	KSMBR1_0935	3.00501	3.90163
KSMBR1_0936	KSMBR1_0936	0	0
KSMBR1_0937	KSMBR1_0937	0	0
KSMBR1_0938	serS	67.4438	111.068
KSMBR1_0939	KSMBR1_0939	148.11	161.676
KSMBR1_0940	KSMBR1_0940	159.863	256.069
KSMBR1_0941	KSMBR1_0941	142.97	202.813
KSMBR1_0942	yabJ	23.9776	29.3342
KSMBR1_0943	truA	5.21566	19.667
KSMBR1_0944	metS	101.374	113.101
KSMBR1_0945	recN_1	25.4496	36.2834
KSMBR1_0946	recN_2	86.9592	132.636
KSMBR1_0947	recN_3	0	22.9793
KSMBR1_0948	KSMBR1_0948	32.2656	83.7758
KSMBR1_0949	thiC_2	101.698	150.381
KSMBR1_0950	KSMBR1_0950	127.087	101.009
KSMBR1_0951	KSMBR1_0951	47.9903	74.2462
KSMBR1_0952	pauA_4	61.7651	52.702
KSMBR1_0953	acetyl-CoA	68.2175	143.462
KSMBR1_0954	pauA_3	39.0983	61.1614
KSMBR1_0955	pauA_2	72.5999	33.9504
KSMBR1_0956	pauA_1	23.4918	18.2289
KSMBR1_0957	KSMBR1_0957	42.3515	48.3614
KSMBR1_0958	KSMBR1_0958	129.485	135.798
KSMBR1_0959	KSMBR1_0959	45.5771	54.6502
KSMBR1_0960	pab2191	234.543	278.498
KSMBR1_0961	ftsH	117.496	168.557
KSMBR1_0962	dapE	66.3713	104.196
KSMBR1_0963	KSMBR1_0963	76.4556	66.1892
KSMBR1_0964	KSMBR1_0964	35.7891	62.7337
KSMBR1_0965	norVW	61.6776	75.9974
KSMBR1_0966	KSMBR1_0966	0	0
KSMBR1_0967	arnT_2	17.6878	43.1598
KSMBR1_0968	KSMBR1_0968	59.2369	74.4604
KSMBR1_0969	KSMBR1_0969	40.0109	33.3275
KSMBR1_0970	KSMBR1_0970	1.13889	0
KSMBR1_0971	KSMBR1_0971	0	0
KSMBR1_0972	KSMBR1_0972	5.33125	0
KSMBR1_0973	KSMBR1_0973	0	0
KSMBR1_0974	KSMBR1_0974	9.30073	30.4637
KSMBR1_0975	corC	24.3345	28.2403
KSMBR1_0976	KSMBR1_0976	94.1646	141.888
KSMBR1_0977	KSMBR1_0977	20.2186	51.5499
KSMBR1_0978	KSMBR1_0978	86.1699	102.819
KSMBR1_0979	KSMBR1_0979	41.2898	71.3281
KSMBR1_0980	KSMBR1_0980	6.797	20.374
KSMBR1_0981	KSMBR1_0981	0	8.80208
KSMBR1_0982	KSMBR1_0982	120.159	129.291
KSMBR1_0983	mtnA	33.6083	34.0636
KSMBR1_0984	KSMBR1_0984	38.9386	51.0355
KSMBR1_0985	gatB	37.7794	61.4945
KSMBR1_0986	gatA	75.3517	97.7657
KSMBR1_0987	gatC	40.7642	31.8157
KSMBR1_0988	KSMBR1_0988	78.2187	60.9919
KSMBR1_0989	fur_1	122.185	157.145
KSMBR1_0990	KSMBR1_0990	0	0
KSMBR1_0991	KSMBR1_0991	0	0
KSMBR1_0992	KSMBR1_0992	0	0
KSMBR1_0993	KSMBR1_0993	0	0
KSMBR1_0994	KSMBR1_0994	0	0
KSMBR1_0995	KSMBR1_0995	5.26852	7.14522
KSMBR1_0996	addB	7.35505	11.3314
KSMBR1_0997	KSMBR1_0997	9.51173	9.65385
KSMBR1_0998	KSMBR1_0998	0	0
KSMBR1_0999	KSMBR1_0999	13.106	6.70674
KSMBR1_1000	fldB	157.147	201.043
KSMBR1_1001	KSMBR1_1001	102.826	195.845
KSMBR1_1002	KSMBR1_1002	122.045	142.895
KSMBR1_1003	KSMBR1_1003	26.9946	40.373
KSMBR1_1004	KSMBR1_1004	33.8814	44.0754
KSMBR1_1005	apgM1	65.4842	109.482
KSMBR1_1006	KSMBR1_1006	30.7596	48.3949
KSMBR1_1007	KSMBR1_1007	64.0432	90.4236
KSMBR1_1008	korC	83.6778	72.2745
KSMBR1_1009	KSMBR1_1009	102.085	58.7273
KSMBR1_1010	ykvP_1	105.587	51.0296
KSMBR1_1011	KSMBR1_1011	138.847	78.4422
KSMBR1_1012	wecB	83.9512	50.701
KSMBR1_1013	waaE_1	61.2907	37.64
KSMBR1_1014	waaE_2	46.6131	37.3138
KSMBR1_1015	KSMBR1_1015	59.7615	83.7306
KSMBR1_1016	resC/ccsA_1	98.6921	97.6954
KSMBR1_1017	KSMBR1_1017	203.837	200.718
KSMBR1_1018	KSMBR1_1018	0	0
KSMBR1_1019	KSMBR1_1019	0	0
KSMBR1_1020	KSMBR1_1020	216.974	276.528
KSMBR1_1021	isp	201.122	237.521
KSMBR1_1022	yceI	122.772	131.12
KSMBR1_1023	pyrF	110.361	150.644
KSMBR1_1024	trpG_1	170.819	238.352
KSMBR1_1025	KSMBR1_1025	14.044	8.59225
KSMBR1_1026	nusA	140.42	237.793
KSMBR1_1027	infB	151.696	212.438
KSMBR1_1028	KSMBR1_1028	89.7293	123.565
KSMBR1_1029	rbfA	93.527	136.082
KSMBR1_1030	hisG	109.804	205.09
KSMBR1_1031	KSMBR1_1031	98.856	175.005
KSMBR1_1032	KSMBR1_1032	8.78087	53.9646
KSMBR1_1033	KSMBR1_1033	160.346	263.575
KSMBR1_1034	KSMBR1_1034	53.902	154.423
KSMBR1_1035	ftsH_1	56.6051	114.614
KSMBR1_1036	ftsH_2	100.652	143.502
KSMBR1_1037	ftsH_3	80.1974	151.322
KSMBR1_1038	ftsH_4	107.161	141.929
KSMBR1_1039	KSMBR1_1039	0	0
KSMBR1_1040	KSMBR1_1040	15.9815	10.514
KSMBR1_1041	ctpA_2	9.73532	7.77119
KSMBR1_1042	ctpA_3	10.5394	35.1568
KSMBR1_1043	surE_1	34.9101	57.0714
KSMBR1_1044	surE_2	68.5553	114.017
KSMBR1_1045	KSMBR1_1045	144.828	189.253
KSMBR1_1046	tnpA_7	0	0
KSMBR1_1047	tnpA_8	0	6.24069
KSMBR1_1048	KSMBR1_1048	116.166	170.576
KSMBR1_1049	KSMBR1_1049	59.3051	102.736
KSMBR1_1050	KSMBR1_1050	14.6824	8.98281
KSMBR1_1051	radA	96.4657	121.99
KSMBR1_1052	clpC	335.74	455.302
KSMBR1_1053	KSMBR1_1053	109.89	184.736
KSMBR1_1054	KSMBR1_1054	96.4148	186.028
KSMBR1_1055	KSMBR1_1055	60.1618	100.099
KSMBR1_1056	KSMBR1_1056	94.2423	73.7747
KSMBR1_1057	mutL	41.6055	52.59
KSMBR1_1058	KSMBR1_1058	34.5249	48.6103
KSMBR1_1059	KSMBR1_1059	38.0055	53.4904
KSMBR1_1060	KSMBR1_1060	51.9189	24.9798
KSMBR1_1061	KSMBR1_1061	49.5593	44.5089
KSMBR1_1062	glgB	59.3345	88.1371
KSMBR1_1063	treZ	63.5433	70.5032
KSMBR1_1064	KSMBR1_1064	88.7858	104.148
KSMBR1_1065	KSMBR1_1065	19.8236	7.18625
KSMBR1_1066	malQ	50.5429	60.8547
KSMBR1_1067	treY	61.4142	64.5976
KSMBR1_1068	hisB	50.7625	63.5081
KSMBR1_1069	yxaL_1	82.262	103.118
KSMBR1_1070	focA_2	4460.86	11109.6
KSMBR1_1071	KSMBR1_1071	325.594	758.647
KSMBR1_1072	KSMBR1_1072	676.002	2234.95
KSMBR1_1073	KSMBR1_1073	704.172	2394.16
KSMBR1_1074	KSMBR1_1074	980.754	4340.82
KSMBR1_1075	KSMBR1_1075	250.219	954.382
KSMBR1_1076	KSMBR1_1076	153.186	263.839
KSMBR1_1077	atoC_2	81.4798	91.8036
KSMBR1_1078	KSMBR1_1078	31.3754	36.7748
KSMBR1_1079	KSMBR1_1079	34.4781	31.6448
KSMBR1_1080	KSMBR1_1080	26.0625	79.3618
KSMBR1_1081	KSMBR1_1081	12.7784	3.95244
KSMBR1_1082	miaB_2	58.7002	70.568
KSMBR1_1083	argG	141.802	188.141
KSMBR1_1084	KSMBR1_1084	102.111	210.465
KSMBR1_1085	gdh_1	31.2181	38.5341
KSMBR1_1086	KSMBR1_1086	45.1521	71.2954
KSMBR1_1087	KSMBR1_1087	316.14	454.462
KSMBR1_1088	KSMBR1_1088	166.178	152.404
KSMBR1_1089	KSMBR1_1089	48.2026	39.2825
KSMBR1_1090	KSMBR1_1090	42.6269	31.8062
KSMBR1_1091	xdhB	36.6995	39.2083
KSMBR1_1092	xdhA	18.5793	30.493
KSMBR1_1093	mfd	22.174	24.5706
KSMBR1_1094	KSMBR1_1094	134.689	170.414
KSMBR1_1095	KSMBR1_1095	1468.2	781.66
KSMBR1_1096	KSMBR1_1096	39.8618	36.0641
KSMBR1_1097	yjeE	29.6285	16.9219
KSMBR1_1098	KSMBR1_1098	66.4523	51.1698
KSMBR1_1099	KSMBR1_1099	110.027	266.155
KSMBR1_1100	KSMBR1_1100	19.9848	18.11
KSMBR1_1101	oleB_1	29.3693	37.4103
KSMBR1_1102	KSMBR1_1102	9.96022	14.7099
KSMBR1_1103	KSMBR1_1103	4.48299	10.5884
KSMBR1_1104	acrA_2	8.52179	17.7962
KSMBR1_1105	KSMBR1_1105	0	0
KSMBR1_1106	KSMBR1_1106	0	0
KSMBR1_1107	KSMBR1_1107	21.9215	81.1086
KSMBR1_1108	ltrA_1	86.4555	149.11
KSMBR1_1109	KSMBR1_1109	0	0
KSMBR1_1110	dpm_2	0	0
KSMBR1_1111	KSMBR1_1111	0	0
KSMBR1_1112	KSMBR1_1112	0	0
KSMBR1_1113	exeA_7	0	0
KSMBR1_1114	KSMBR1_1114	0	0
KSMBR1_1115	KSMBR1_1115	0	0
KSMBR1_1116	KSMBR1_1116	0	0
KSMBR1_1117	KSMBR1_1117	0	0
KSMBR1_1118	KSMBR1_1118	0	0
KSMBR1_1119	tnpA_9	0	0
KSMBR1_1120	KSMBR1_1120	0	11.4995
KSMBR1_1121	KSMBR1_1121	5.5287	0
KSMBR1_1122	KSMBR1_1122	0	0
KSMBR1_1123	KSMBR1_1123	8.66987	5.58254
KSMBR1_1124	KSMBR1_1124	0	0
KSMBR1_1125	higB_1	63.2056	124.039
KSMBR1_1126	higA	42.933	53.1125
KSMBR1_1127	KSMBR1_1127	28.4625	33.225
KSMBR1_1128	KSMBR1_1128	14.446	42.4211
KSMBR1_1129	KSMBR1_1129	82.4613	59.8579
KSMBR1_1130	KSMBR1_1130	30.8813	40.8614
KSMBR1_1131	KSMBR1_1131	12.1891	18.9167
KSMBR1_1132	KSMBR1_1132	0	0
KSMBR1_1133	KSMBR1_1133	3.48645	4.89434
KSMBR1_1134	KSMBR1_1134	23.5562	31.0563
KSMBR1_1135	KSMBR1_1135	9.22568	12.261
KSMBR1_1136	KSMBR1_1136	17.3963	33.8482
KSMBR1_1137	KSMBR1_1137	22.215	17.3439
KSMBR1_1138	ntrC_1	168.7	109.938
KSMBR1_1139	KSMBR1_1139	136.304	93.5418
KSMBR1_1140	KSMBR1_1140	60.943	18.0781
KSMBR1_1141	KSMBR1_1141	203.093	139.725
KSMBR1_1142	KSMBR1_1142	831.961	477.479
KSMBR1_1143	bamD	134.716	78.9453
KSMBR1_1144	KSMBR1_1144	112.003	102.781
KSMBR1_1145	KSMBR1_1145	96.7471	46.3529
KSMBR1_1146	KSMBR1_1146	91.7685	80.4818
KSMBR1_1147	KSMBR1_1147	219.579	96.502
KSMBR1_1148	atoS_1_1	238.942	159.713
KSMBR1_1149	atoC_3	255.3	150.605
KSMBR1_1150	flgB	415.76	361.811
KSMBR1_1151	flgC	460.072	327.763
KSMBR1_1152	fliE_2	307.01	149.374
KSMBR1_1153	KSMBR1_1153	0	0
KSMBR1_1154	thyX	44.7443	40.7222
KSMBR1_1155	cobA_2	37.2499	57.4295
KSMBR1_1156	KSMBR1_1156	0	0
KSMBR1_1157	KSMBR1_1157	9.75743	3.84395
KSMBR1_1158	KSMBR1_1158	125.545	194.544
KSMBR1_1159	pyc	59.7706	66.9507
KSMBR1_1160	KSMBR1_1160	67.665	66.9593
KSMBR1_1161	KSMBR1_1161	67.4071	92.6755
KSMBR1_1162	KSMBR1_1162	19.0564	19.5704
KSMBR1_1163	KSMBR1_1163	64.6599	211.089
KSMBR1_1164	KSMBR1_1164	232.089	661.909
KSMBR1_1165	pqqC	202.565	694.772
KSMBR1_1166	KSMBR1_1166	28.3443	23.1429
KSMBR1_1167	zraR	34.3386	49.4448
KSMBR1_1168	zraS	26.4074	27.2956
KSMBR1_1169	gltX	186.613	234.01
KSMBR1_1170	ligT	84.6286	122.459
KSMBR1_1171	recA	220.744	287.367
KSMBR1_1172	alaS	149.031	217.21
KSMBR1_1173	l32	116.512	165.192
KSMBR1_1174	plsX	296.753	376.147
KSMBR1_1175	fabH	322.031	444.371
KSMBR1_1176	fabD	339.029	384.749
KSMBR1_1177	acpP_1	348.073	506.188
KSMBR1_1178	fabF_1	550.226	568.088
KSMBR1_1179	firA	127.62	153.007
KSMBR1_1180	glmS_2	84.5484	115.335
[truncated: 2,920 more rows]
